# Supplementary material for: Accurate ethnicity prediction from placental DNA methylation data
Source: Epigenetics Chromatin. 2019 Aug 9;12:51. doi: 10.1186/s13072-019-0296-3 (PMC6688210; doi:10.1186/s13072-019-0296-3)
Supplement: Supplementary file 1 — Additional file 1: Table S1. Ethnicity-predictive HM450K sites. A list of all PlaNET’s 1860 automatically-selected ethnicity-predictive HM450K sites. Table S2. PlaNET’s cohort-specific ethnicity classification performance. PlaNET’s classification performance described across cohorts, assessed using LODOCV. Table S3. PlaNET’s ethnicity classification performance described by class. PlaNET’s classification performance described across ethnicity groups, assessed using LODOCV. Table S4. Sample metadata. A table of sample-specific information. Table S5. PE linear modeling results while adjusting for predicted ethnicity. Results containing 651 PE-associated sites from linear modeling while adjusting for predicted ethnicity. Table S6. PE linear modeling results in Caucasian cohort. Results containing 359 PE-associated sites from linear modeling in Caucasian-only samples. Table S7. GO enrichment analysis results. GO terms specifically enriched based on the 651 PE-associated sites obtained from linear modeling. [file 13072_2019_296_MOESM1_ESM.xls]

## Sheet: Table S1
Features	Importance_African	Importance_Asian	Importance_Caucasian	chr	pos	strand	Probe_rs	Probe_maf	CpG_rs	CpG_maf	SBE_rs	SBE_maf	Islands_Name	Relation_to_Island	UCSC_RefGene_Name	UCSC_RefGene_Accession	UCSC_RefGene_Group	Phantom	Enhancer	Placental_mQTL		Legend
cg25807044	38.4696	0	17.0161	chr2	65092450	+	NA	NA	NA	NA	NA	NA	chr2:65092220-65092640	Island						0		Importance_African	The absolute value of the coefficients corresponding the the tuned model are used.
cg21220726	36.9258	0	0	chr3	193530399	-	NA	NA	NA	NA	NA	NA		OpenSea					TRUE	0		Importance_Asian	The absolute value of the coefficients corresponding the the tuned model are used.
cg12137286	30.4453	0	21.8037	chr19	55953996	-	NA	NA	NA	NA	NA	NA	chr19:55953371-55954641	Island	SHISA7	NM_001145176	1stExon			0		Importance_Caucasian	The absolute value of the coefficients corresponding the the tuned model are used.
cg05302035	26.8691	2.01297	0	chr10	94357051	-	NA	NA	NA	NA	NA	NA	chr10:94352667-94353159	S_Shelf	KIF11	NM_004523	Body			0		chr	Chromosome location
cg01725130	24.1268	0	0	chr14	92994158	-	NA	NA	NA	NA	NA	NA		OpenSea	RIN3	NM_024832	Body			0		pos	Position on chromosome
cg18459618	23.2506	0	0	chr17	29297478	-	rs7221238	0.114612	NA	NA	NA	NA	chr17:29298046-29298606	N_Shore	RNF135;RNF135	NM_197939;NM_032322	TSS1500;TSS1500	low-CpG:26321506-26321705		0		strand	Positive or negative strand
cg04011671	20.8178	0	0	chr2	43202474	-	rs72876046	0.132084	NA	NA	NA	NA		OpenSea					TRUE	0		Probe_rs	RS ID of SNP in probe body if present
cg03717364	20.2231	0	5.92677	chr2	43202481	-	NA	NA	NA	NA	NA	NA		OpenSea					TRUE	0		Probe_maf	Minor allele frequency of SNP in probe body if present
cg09201264	20.2136	0	8.60797	chr20	3748382	-	NA	NA	NA	NA	NA	NA	chr20:3748053-3749407	Island	C20orf27;C20orf27	NM_001039140;NM_001039140	5'UTR;1stExon	high-CpG:3696355-3696463		0		CpG_rs	RS ID of SNP in CpG site if present
cg13797231	17.5162	0	23.3689	chr3	129247552	+	NA	NA	NA	NA	NA	NA		OpenSea	RHO;RHO	NM_000539;NM_000539	5'UTR;1stExon			0		CpG_maf	Minor allele frequency of SNP in CpG site if present
cg07808899	16.0472	0	0	chr11	102556583	+	NA	NA	NA	NA	NA	NA		OpenSea					TRUE	0		SBE_rs	RS ID of SNP in single base extension site if present
cg17512993	14.6941	0	9.06006	chr17	80039971	+	NA	NA	NA	NA	NA	NA	chr17:80041051-80041466	N_Shore	FASN	NM_004104	Body			0		SBE_maf	Minor allele frequency of SNP in single base extension site if present
cg26605865	13.2065	0	3.5583	chr10	582370	+	NA	NA	NA	NA	NA	NA		OpenSea	DIP2C	NM_014974	Body		TRUE	0		Islands_Name	Name of CpG Island
cg04746089	13.0455	0	0.167573	chr8	145501862	+	NA	NA	NA	NA	NA	NA	chr8:145501984-145502298	N_Shore	BOP1	NM_015201	Body			0		Relation_to_Island	Positional relationship to nearest CpG island
cg05376185	12.1399	0	0	chr1	47082869	-	NA	NA	NA	NA	NA	NA	chr1:47082016-47082526	S_Shore	MOBKL2C	NM_201403	TSS1500			0		UCSC_RefGene_Name	Gene
cg23402755	12.1329	0	5.57803	chr10	7743967	+	NA	NA	rs1980858	0.111642	rs1980859	0.107762		OpenSea	ITIH2	NM_002216	TSS1500			0		UCSC_RefGene_Accession	Accession of gene
cg15170634	11.6265	0	0	chr12	49739033	+	NA	NA	NA	NA	NA	NA	chr12:49738680-49740841	Island						0		UCSC_RefGene_Group	Gene element
cg21453758	11.222	0	0	chr17	80185943	-	NA	NA	NA	NA	NA	NA	chr17:80186135-80189990	N_Shore	SLC16A3;SLC16A3	NM_001042422;NM_004207	TSS1500;TSS1500			0		Phantom	Annotation based on Phantom database
cg13889221	10.5591	0	0	chr9	131186701	+	NA	NA	NA	NA	NA	NA	chr9:131182468-131183335	S_Shelf	CERCAM	NM_016174	Body			0		Enhancer	Located in enhancer?
cg06703844	10.2632	0	2.25807	chr8	142263798	+	NA	NA	rs113261454	0.049338	rs113261454	0.049338	chr8:142264027-142264315	N_Shore						0		Placental_mQTL	Is this CpG associated with a placental mQTL from F. Delahaye et al. 2018?
cg13989834	10.168	0	5.24687	chr9	134400392	-	NA	NA	NA	NA	NA	NA	chr9:134404317-134404560	N_Shelf	UCK1;UCK1	NM_001135954;NM_031432	3'UTR;3'UTR			0
cg26562462	10.0918	0	0	chr4	6929045	+	rs78799784	0.0124	NA	NA	NA	NA	chr4:6925211-6925591	S_Shelf	TBC1D14;TBC1D14	NM_001113361;NM_020773	Body;Body			0
cg26483578	9.95909	0	0	chr6	130686708	-	NA	NA	NA	NA	NA	NA	chr6:130686414-130687736	Island						0
cg12067981	9.81927	0	0	chr10	7621729	-	NA	NA	rs35026350	0.011891	NA	NA	chr10:7621718-7621950	Island	ITIH5;ITIH5;ITIH5	NM_030569;NM_032817;NM_001001851	Body;Body;Body			0
cg12289617	9.80672	0	0	chr5	10259861	-	NA	NA	rs75262663	0.017811	rs75262663	0.017811		OpenSea	CCT5	NM_012073	Body		TRUE	0
cg16910670	9.5542	0	0	chr11	71215361	+	rs12283114	0.143217	NA	NA	NA	NA		OpenSea					TRUE	0
cg00548708	9.29113	0	0	chr17	48041547	+	NA	NA	NA	NA	NA	NA	chr17:48041282-48043064	Island						0
cg11072113	9.22885	0	0.942179	chr11	61063124	+	rs10897150	0.194093	NA	NA	NA	NA	chr11:61061751-61063063	S_Shore	VWCE	NM_152718	TSS1500			1
cg04193820	9.13705	0	0	chr17	29297414	+	rs7221238	0.114612	NA	NA	NA	NA	chr17:29298046-29298606	N_Shore	RNF135;RNF135	NM_197939;NM_032322	TSS1500;TSS1500	low-CpG:26321506-26321705		0
cg12659570	8.75794	0	0.723212	chr7	43356862	+	NA	NA	rs6969378	0.139863	NA	NA		OpenSea	HECW1	NM_015052	Body		TRUE	0
cg07203817	8.67544	0	0	chr1	64300033	+	rs116433780	0.010426	NA	NA	NA	NA		OpenSea	ROR1;ROR1	NM_005012;NM_001083592	Body;Body		TRUE	0
cg17366378	8.2408	0	21.3426	chr15	45458906	-	NA	NA	NA	NA	NA	NA	chr15:45458801-45459580	Island						0
cg02372404	7.96723	0	1.27565	chr10	131209556	+	NA	NA	rs877430	0.305909	rs877430	0.305909		OpenSea						0
cg05066203	7.89462	0	5.32841	chr17	40260543	-	NA	NA	NA	NA	NA	NA	chr17:40259521-40259829	S_Shore	DHX58	NM_024119	Body		TRUE	0
cg03075631	7.84864	0	3.40286	chr2	74697095	+	NA	NA	rs57929377	0.152055	rs57929377	0.152055	chr2:74699240-74699909	N_Shelf						0
cg18345635	7.5937	0	0	chr17	80186080	+	NA	NA	NA	NA	NA	NA	chr17:80186135-80189990	N_Shore	SLC16A3;SLC16A3	NM_001042422;NM_004207	TSS1500;TSS1500			0
cg08884363	7.58319	0	0	chr17	37377983	-	NA	NA	rs111748360	0.069108	rs111748360	0.069108	chr17:37380953-37382363	N_Shelf	STAC2	NM_198993	Body			0
cg01617117	7.46467	0	0	chr2	37384381	+	rs12992610	0.43105	NA	NA	NA	NA	chr2:37383901-37384402	Island	EIF2AK2;EIF2AK2	NM_001135651;NM_002759	TSS200;TSS200			0
cg18670846	7.44357	0	0.744536	chr2	68917482	-	NA	NA	rs7592253	0.040258	rs7592253	0.040258		OpenSea					TRUE	0
cg27512707	7.38858	0	4.27497	chr6	9896436	-	NA	NA	rs57056607	0.032022	rs57056607	0.032022		OpenSea						0
cg26712673	7.33041	0	0	chr8	145501817	-	rs183228744	0.1964	NA	NA	NA	NA	chr8:145501984-145502298	N_Shore	BOP1	NM_015201	Body			0
cg18946805	7.30241	0	0.698113	chr2	86563753	+	NA	NA	rs6760662	0.084057	rs6760662	0.084057	chr2:86564242-86565068	N_Shore	REEP1;REEP1;REEP1;REEP1	NM_022912;NM_001164732;NM_001164730;NM_001164731	Body;Body;Body;Body		TRUE	0
cg19604641	7.18577	0	0	chr14	103698774	+	rs28699419	0.060382	NA	NA	NA	NA		OpenSea					TRUE	0
cg02458198	7.15596	0	0	chr17	3375211	+	rs62071295	0.29726	NA	NA	NA	NA	chr17:3375006-3375237	Island	SPATA22;SPATA22;SPATA22;SPATA22;SPATA22;SPATA22	NM_032598;NM_001170698;NM_001170696;NM_001170695;NM_001170697;NM_001170699	TSS200;TSS200;TSS200;TSS200;TSS200;TSS200			0
cg24338351	7.12458	0	0	chr20	36149053	-	NA	NA	rs6095071	0.043169	NA	NA	chr20:36148603-36150136	Island	BLCAP;BLCAP;BLCAP;BLCAP;NNAT;NNAT;BLCAP	NM_001167821;NM_001167820;NM_001167822;NM_006698;NM_181689;NM_005386;NM_001167823	5'UTR;5'UTR;5'UTR;5'UTR;TSS1500;TSS1500;5'UTR			0
cg02626929	7.08735	0	0	chr16	3011661	+	rs76338579	0.041268	NA	NA	NA	NA	chr16:3013016-3013228	N_Shore						0
cg18032891	7.00567	0	2.60046	chr8	13424389	+	NA	NA	rs114054581	0.040834	rs114054581	0.040834		OpenSea	C8orf48;C8orf48	NM_001007090;NM_001007090	1stExon;5'UTR		TRUE	0
cg25010805	6.67277	0	0	chr11	65334385	-	NA	NA	rs7938425	0.013126	rs7938425	0.013126	chr11:65337213-65338474	N_Shelf						0
cg05568941	6.35455	0	0	chr17	38517913	+	NA	NA	NA	NA	NA	NA	chr17:38518965-38520264	N_Shore	GJD3;GJD3	NM_152219;NM_152219	1stExon;3'UTR			0
cg05693864	6.25654	0	0	chr5	844184	-	NA	NA	rs137880056	0.1364	rs142391726	0.1378	chr5:843458-843767	S_Shore	ZDHHC11	NM_024786	Body			0
cg11489971	6.242	0	0	chr5	56707418	-	rs72763455	0.092448	NA	NA	NA	NA		OpenSea					TRUE	0
cg20200629	5.99878	0	0	chr7	33389885	-	NA	NA	rs115770973	0.042572	rs115770973	0.042572		OpenSea	BBS9;BBS9;BBS9;BBS9	NM_001033604;NM_014451;NM_198428;NM_001033605	Body;Body;Body;Body			0
cg03190513	5.98732	0	0	chr6	11382675	-	NA	NA	rs114395210	0.023023	rs114395210	0.023023		OpenSea	NEDD9	NM_001142393	TSS200			0
cg01052274	5.98202	0	0	chr16	87450089	-	NA	NA	rs60003450	0.088787	rs60003450	0.088787	chr16:87447699-87448131	S_Shore	ZCCHC14	NM_015144	Body			0
cg18971282	5.95485	0	1.6496	chr18	55887865	-	NA	NA	rs7506383	0.139454	rs7506383	0.139454		OpenSea	NEDD4L;NEDD4L;NEDD4L;NEDD4L;NEDD4L;NEDD4L;NEDD4L;NEDD4L;NEDD4L	NM_001144964;NM_015277;NM_001144966;NM_001144971;NM_001144965;NM_001144968;NM_001144967;NM_001144969;NM_001144970	5'UTR;Body;TSS1500;5'UTR;5'UTR;Body;Body;Body;5'UTR			0
cg22487450	5.91708	0	1.13712	chr22	36894326	+	NA	NA	rs12330087	0.060731	NA	NA	chr22:36893976-36894232	S_Shore	FOXRED2;FOXRED2	NM_001102371;NM_024955	Body;Body			0
cg12615916	5.90678	0	0	chr1	227505854	+	NA	NA	NA	NA	NA	NA	chr1:227505446-227506752	Island	CDC42BPA;CDC42BPA	NM_014826;NM_003607	TSS200;TSS200	high-CpG:225572419-225572928		0
cg10213875	5.90367	0	0	chr7	48129814	+	NA	NA	NA	NA	NA	NA	chr7:48128727-48129961	Island	UPP1;UPP1	NM_181597;NM_003364	5'UTR;5'UTR			0
cg03985520	5.87861	0	0	chr16	3998752	+	rs73506059	0.052992	NA	NA	NA	NA		OpenSea						0
cg17057702	5.87841	0	3.94374	chr12	125262508	-	NA	NA	rs58032386	0.03649	rs58032386	0.03649		OpenSea	SCARB1;SCARB1	NM_001082959;NM_005505	3'UTR;3'UTR			0
cg01591369	5.81381	0	3.9281	chr6	10687325	+	NA	NA	NA	NA	NA	NA		OpenSea	C6orf52;C6orf52;C6orf52	NR_026736;NM_001145020;NR_026737	Body;Body;Body			0
cg24239999	5.74392	0	0	chr17	1316657	-	NA	NA	NA	NA	NA	NA		OpenSea					TRUE	0
cg25426867	5.6369	0	4.33381	chr10	29892649	-	NA	NA	rs12242148	0.049522	rs12242148	0.049522		OpenSea	SVIL;MIR938;SVIL	NM_021738;NR_030634;NM_003174	5'UTR;TSS1500;5'UTR			0
cg24791218	5.61552	0	4.28727	chr4	163085276	-	NA	NA	rs58856565	0.124312	NA	NA		OpenSea	FSTL5;FSTL5;FSTL5	NM_001128428;NM_020116;NM_001128427	TSS200;TSS200;TSS200			0
cg05835635	5.5675	0	3.10884	chr12	121593365	+	rs208289	0.419355	NA	NA	NA	NA		OpenSea	P2RX7	NM_002562	Body		TRUE	0
cg07490485	5.56351	0	0	chr14	50432614	+	NA	NA	NA	NA	NA	NA		OpenSea					TRUE	0
cg08318587	5.43859	0	2.36143	chr2	216484453	+	NA	NA	rs10188310	0.054451	rs10188310	0.054451		OpenSea					TRUE	0
cg00288945	5.40869	0	0	chr21	43992656	-	NA	NA	rs73908206	0.032479	rs73908206	0.032479	chr21:43989948-43990199	S_Shelf	SLC37A1	NM_018964	Body			1
cg23980070	5.37344	0	0	chr18	45568066	-	NA	NA	rs7232415	0.054997	rs7232415	0.054997		OpenSea	ZBTB7C	NM_001039360	TSS1500			0
cg19782731	5.34703	0	0	chr19	11641309	+	NA	NA	rs116627643	0.02147	NA	NA	chr19:11639614-11639897	S_Shore	ECSIT;ECSIT;ECSIT	NM_001142464;NM_001142465;NM_016581	TSS1500;TSS1500;TSS1500			0
cg07772791	5.3175	0	0	chr8	144964817	+	NA	NA	rs57423400	0.029707	NA	NA	chr8:144966638-144966880	N_Shore						0
cg14033059	5.27375	0	0	chr9	129480941	-	NA	NA	rs7866022	0.059388	rs7866022	0.059388	chr9:129484841-129485887	N_Shelf						0
cg08293324	5.26675	0	0	chr15	39872037	-	NA	NA	rs61464827	0.056135	rs61464827	0.056135	chr15:39872527-39873567	N_Shore	THBS1	NM_003246	TSS1500			0
cg06242330	5.24635	0	0	chrX	47062794	+	NA	NA	NA	NA	NA	NA		OpenSea	UBA1;UBA1;INE1	NM_003334;NM_153280;NR_024616	Body;Body;TSS1500			0
cg08038231	5.1588	0	0	chr3	54656965	-	NA	NA	NA	NA	NA	NA	chr3:54660189-54660638	N_Shelf	CACNA2D3	NM_018398	Body			0
cg23586423	5.15803	0	0	chr1	228547510	-	NA	NA	rs115442906	0.049957	rs115442906	0.049957	chr1:228548077-228548330	N_Shore	OBSCN;OBSCN	NM_052843;NM_001098623	Body;Body			0
cg23046154	5.15643	0	1.59018	chr13	25879162	+	NA	NA	NA	NA	NA	NA	chr13:25874994-25876200	S_Shelf	NUPL1;NUPL1	NM_001008564;NM_014089	Body;Body			0
cg13621101	5.14205	0	1.49074	chr12	114260007	-	NA	NA	rs60134754	0.029277	rs60134754	0.029277		OpenSea	RBM19;RBM19;RBM19	NM_016196;NM_001146698;NM_001146699	3'UTR;3'UTR;3'UTR			0
cg00456888	5.09657	0	0	chr22	31476049	+	NA	NA	NA	NA	NA	NA	chr22:31476872-31477505	N_Shore	SMTN;SMTN;SMTN	NM_006932;NM_134270;NM_134269	TSS1500;TSS1500;TSS1500			0
cg02399524	5.0881	0	0	chr11	63258509	+	NA	NA	NA	NA	NA	NA	chr11:63258378-63258804	Island	HRASLS5;HRASLS5;HRASLS5;HRASLS5;HRASLS5;HRASLS5	NM_001146729;NM_001146728;NM_054108;NM_054108;NM_001146728;NM_001146729	1stExon;5'UTR;1stExon;5'UTR;1stExon;5'UTR		TRUE	0
cg01063413	5.0679	0	0	chr5	32177881	-	NA	NA	rs59340259	0.047989	NA	NA	chr5:32173598-32174837	S_Shelf						0
cg22250498	5.0085	0	0	chr11	63258744	-	NA	NA	NA	NA	NA	NA	chr11:63258378-63258804	Island	HRASLS5;HRASLS5;HRASLS5	NM_001146728;NM_001146729;NM_054108	TSS200;TSS200;TSS200			0
cg11244340	4.96845	0	0	chr13	96743583	-	NA	NA	NA	NA	NA	NA	chr13:96742138-96744162	Island	HS6ST3	NM_153456	1stExon			0
cg06703213	4.95366	0	1.57066	chr2	37035865	-	NA	NA	rs36048308	0.075286	rs36048308	0.075286	chr2:37035698-37035918	Island	VIT	NM_053276	Body			0
cg05930207	4.95016	0	0	chr17	38518520	-	rs115475812	0.014335	NA	NA	NA	NA	chr17:38518965-38520264	N_Shore	GJD3;GJD3	NM_152219;NM_152219	1stExon;3'UTR			0
cg09473763	4.87364	0	0	chr3	112282684	+	NA	NA	NA	NA	NA	NA	chr3:112280022-112280950	S_Shore	SLC35A5	NM_017945	Body			0
cg06432309	4.86329	0	0	chr16	51558544	-	NA	NA	rs11646208	0.438176	rs11646208	0.438176		OpenSea					TRUE	0
cg09167828	4.84537	0	0.873866	chr2	11286089	-	NA	NA	rs11903207	0.21362	rs11903207	0.21362		OpenSea	C2orf50	NM_182500	3'UTR			1
cg02931457	4.84148	0	0	chr18	32956723	+	NA	NA	rs73946574	0.090576	rs73946574	0.090576	chr18:32956764-32957406	N_Shore	ZNF396	NM_145756	5'UTR			0
cg16308790	4.81787	0	0	chr18	77225973	-	rs117511469	0.010851	NA	NA	NA	NA	chr18:77227273-77227727	N_Shore	NFATC1;NFATC1;NFATC1;NFATC1;NFATC1	NM_006162;NM_172388;NM_172389;NM_172387;NM_172390	Body;Body;Body;Body;Body			0
cg18912484	4.81096	0	0	chr14	97058964	+	rs112158101	0.020128	NA	NA	NA	NA	chr14:97058943-97059522	Island					TRUE	0
cg20858107	4.78499	0	0	chr8	10823238	+	NA	NA	NA	NA	NA	NA		OpenSea	XKR6	NM_173683	Body			0
cg18429742	4.60142	0	0	chr5	851101	+	rs60003992	0.043916	NA	NA	NA	NA	chr5:848389-848770	S_Shelf	ZDHHC11	NM_024786	TSS200			0
cg02138331	4.55053	0	1.01513	chr20	32893975	-	NA	NA	NA	NA	NA	NA	chr20:32890559-32891378	S_Shelf	AHCY	NM_001161766	5'UTR			0
cg27039420	4.52814	0	0	chr8	121768955	-	NA	NA	NA	NA	NA	NA		OpenSea	SNTB1	NM_021021	Body		TRUE	0
cg21053147	4.43863	0	0	chr12	120880522	+	rs12310837	0.134248	NA	NA	NA	NA	chr12:120884047-120884703	N_Shelf						0
cg12909523	4.37962	0	0	chr1	19217472	-	NA	NA	NA	NA	NA	NA		OpenSea	ALDH4A1;ALDH4A1;ALDH4A1	NM_170726;NM_001161504;NM_003748	Body;TSS200;Body			0
cg21016177	4.34818	0	0	chr17	74100207	+	NA	NA	NA	NA	NA	NA	chr17:74099738-74100055	S_Shore	EXOC7;EXOC7;EXOC7;EXOC7;EXOC7;EXOC7	NR_028133;NM_001145299;NM_001013839;NM_001145297;NM_015219;NM_001145298	TSS1500;TSS1500;TSS1500;TSS1500;TSS1500;TSS1500			0
cg03932723	4.34579	0	0	chr11	63258523	+	NA	NA	NA	NA	NA	NA	chr11:63258378-63258804	Island	HRASLS5;HRASLS5;HRASLS5;HRASLS5;HRASLS5;HRASLS5	NM_001146729;NM_001146728;NM_054108;NM_054108;NM_001146728;NM_001146729	1stExon;5'UTR;1stExon;5'UTR;1stExon;5'UTR		TRUE	0
cg10653607	4.27113	0	0	chr11	69920054	+	NA	NA	rs116153986	0.02954	rs116153986	0.02954		OpenSea					TRUE	0
cg25474235	4.26025	0	0	chr8	8203377	-	NA	NA	rs115076263	0.019114	rs115076263	0.019114		OpenSea	PRAGMIN	NM_001080826	Body		TRUE	0
cg02886263	4.23323	0	0	chr16	14403144	-	NA	NA	NA	NA	NA	NA		OpenSea	MIR365-1	NR_029854	Body			0
cg03364130	4.23161	0	0	chr22	50196342	+	NA	NA	rs6009880	0.266118	NA	NA	chr22:50195822-50196385	Island	BRD1	NM_014577	Body			0
cg13864354	4.19024	0	0	chr6	136206116	+	NA	NA	rs115901663	0.029105	rs115901663	0.029105		OpenSea	PDE7B	NM_018945	Body		TRUE	0
cg08456754	4.18597	0	0	chr19	10226701	+	NA	NA	rs28510792	0.038399	rs28510792	0.038399	chr19:10226164-10226702	Island	EIF3G	NM_003755	Body			0
cg24330347	4.13648	0	3.67754	chr15	39609296	-	NA	NA	rs59249266	0.20155	NA	NA		OpenSea					TRUE	0
cg13796823	4.1327	0	0	chr6	130686592	-	NA	NA	NA	NA	NA	NA	chr6:130686414-130687736	Island						0
cg10307602	4.12903	0	0	chr6	157973812	-	NA	NA	NA	NA	NA	NA		OpenSea	ZDHHC14;ZDHHC14	NM_153746;NM_024630	Body;Body		TRUE	0
cg10249221	4.05715	0	0	chr3	128964838	+	NA	NA	rs61099251	0.073905	rs61099251	0.073905	chr3:128968342-128968544	N_Shelf						0
cg24402183	4.05397	0	0	chr17	78311843	-	NA	NA	rs115501649	0.030843	rs115501649	0.030843		OpenSea	RNF213	NM_020914	Body			0
cg20242427	4.03102	0	0	chr11	61115736	+	NA	NA	NA	NA	NA	NA		OpenSea	DAK	NM_015533	3'UTR			1
cg03658852	4.01138	0	0	chr17	28904298	+	NA	NA	NA	NA	NA	NA	chr17:28903507-28903832	S_Shore	LRRC37B2	NR_015341	Body			1
cg20469139	3.93243	0	0	chr17	29297458	+	NA	NA	NA	NA	NA	NA	chr17:29298046-29298606	N_Shore	RNF135;RNF135	NM_197939;NM_032322	TSS1500;TSS1500	low-CpG:26321506-26321705		0
cg07696102	3.91918	0	2.25328	chr20	11870440	-	NA	NA	NA	NA	NA	NA	chr20:11871374-11872207	N_Shore	BTBD3	NM_181443	TSS1500			0
cg02877478	3.854	0	0	chr17	36981702	-	NA	NA	rs73985026	0.045288	NA	NA	chr17:36981373-36981750	Island	CCDC49	NM_017748	TSS200			0
cg18139612	3.7633	0	0	chr3	128572244	-	rs9862012	0.124521	NA	NA	NA	NA		OpenSea						0
cg15094703	3.76001	0	0	chr5	171560211	+	NA	NA	rs10042255	0.111642	rs10042255	0.111642		OpenSea	STK10	NM_005990	Body		TRUE	0
cg26837768	3.67641	0	0	chr7	150130069	-	NA	NA	rs73726116	0.026075	rs73726116	0.026075		OpenSea						0
cg22388260	3.66927	0	0	chr16	14403138	-	NA	NA	NA	NA	NA	NA		OpenSea	MIR365-1	NR_029854	TSS200			0
cg21484940	3.59206	0	0	chr7	48129992	-	NA	NA	NA	NA	NA	NA	chr7:48128046-48128499	S_Shore	UPP1;UPP1	NM_181597;NM_003364	5'UTR;5'UTR			0
cg05288381	3.57927	0	0	chr14	106010282	+	NA	NA	NA	NA	NA	NA	chr14:106012960-106013558	N_Shelf						0
cg14781242	3.55846	0	0	chr1	32738251	+	NA	NA	NA	NA	NA	NA	chr1:32740710-32741544	N_Shelf	LCK;LCK	NM_005356;NM_001042771	5'UTR;TSS1500			0
cg10696302	3.52981	0	0	chr22	50719486	+	NA	NA	NA	NA	NA	NA	chr22:50718979-50721884	Island	PLXNB2	NM_012401	Body			0
cg06962428	3.5229	0	0	chr1	247370099	+	NA	NA	rs59536348	0.032937	rs59536348	0.032937	chr1:247373735-247374304	N_Shelf						0
cg17953636	3.50841	0	0	chr11	22851321	-	NA	NA	rs111406577	0.023788	rs111406577	0.023788	chr11:22850765-22851367	Island	SVIP;SVIP	NM_148893;NM_148893	1stExon;5'UTR	high-CpG:22807842-22808000		0
cg14197632	3.48692	0	0	chr9	139984622	-	NA	NA	rs73668390	0.076782	rs73668390	0.076782	chr9:139980377-139981887	S_Shelf	MAN1B1	NM_016219	Body			0
cg10650398	3.4806	0	0	chr10	11443364	+	NA	NA	rs10905944	0.149909	rs10905944	0.149909		OpenSea					TRUE	0
cg19953917	3.46607	0	0	chr3	159336684	-	NA	NA	rs75788005	0.072111	rs75788005	0.072111		OpenSea	SCHIP1	NM_014575	Body		TRUE	0
cg01337736	3.43097	0	0.191421	chr10	126489462	+	NA	NA	rs138289063	0.0495	NA	NA	chr10:126490161-126490934	N_Shore	FAM175B	NM_032182	TSS1500			0
cg13898771	3.4084	0	0	chr1	201595423	+	NA	NA	rs61459063	0.031993	rs61459063	0.031993		OpenSea					TRUE	0
cg22309983	3.35519	0	0	chr17	3497580	-	NA	NA	rs10438718	0.155212	rs10438718	0.155212		OpenSea	TRPV1;TRPV1;TRPV1;TRPV1	NM_080706;NM_018727;NM_080705;NM_080704	TSS1500;5'UTR;5'UTR;5'UTR			0
cg16449808	3.34978	0	0	chr2	182559209	+	NA	NA	NA	NA	NA	NA		OpenSea						0
cg11014960	3.32964	0	0	chr3	122748132	+	NA	NA	rs1444814	0.146252	rs1444814	0.146252	chr3:122745183-122746986	S_Shore						0
cg12622653	3.31614	0	2.10205	chr1	4844027	-	NA	NA	rs12037089	0.159963	NA	NA		OpenSea						0
cg00979803	3.31215	0	0	chr17	38646740	+	NA	NA	rs59563251	0.053016	rs59563251	0.053016		OpenSea	TNS4	NM_032865	Body		TRUE	0
cg02065182	3.29753	0	0	chr6	2637029	+	NA	NA	NA	NA	NA	NA	chr6:2634372-2634945	S_Shelf						0
cg05290751	3.27338	0	3.32063	chr7	43248435	+	NA	NA	rs77908457	0.029974	rs77908457	0.029974		OpenSea	HECW1	NM_015052	5'UTR		TRUE	0
cg01221582	3.19121	0	0.0137667	chr14	105695807	-	NA	NA	rs79981810	0.056164	rs79981810	0.056164		OpenSea	BRF1;BRF1	NM_001519;NM_145685	Body;Body			0
cg26466274	3.18039	0	0	chr2	177864936	-	NA	NA	rs6433631	0.096307	rs6433631	0.096307		OpenSea					TRUE	0
cg03779213	3.16421	0	0	chr7	106662131	+	NA	NA	rs7798659	0.019347	rs7798659	0.019347		OpenSea						0
cg04364752	3.11256	0	0	chr16	88906534	-	NA	NA	rs77483827	0.056293	rs77483827	0.056293	chr16:88908433-88908698	N_Shore	GALNS	NM_000512	Body			0
cg26727032	3.10721	0	0	chr16	67993705	-	NA	NA	NA	NA	NA	NA		OpenSea	SLC12A4;SLC12A4;SLC12A4;SLC12A4;SLC12A4	NM_001145963;NM_001145961;NM_001145962;NM_005072;NM_001145964	Body;Body;Body;Body;Body		TRUE	1
cg16908830	3.09562	0	0	chr7	30323135	-	NA	NA	rs11974236	0.095161	rs11974236	0.095161	chr7:30323917-30325641	N_Shore	ZNRF2	NM_147128	TSS1500			0
cg23786209	3.08943	0	0	chr10	116285554	-	NA	NA	NA	NA	NA	NA		OpenSea	ABLIM1;ABLIM1;ABLIM1;ABLIM1	NM_001003408;NM_001003407;NM_006720;NM_002313	Body;Body;5'UTR;Body		TRUE	0
cg26103168	3.06551	0	0	chr14	103507914	+	NA	NA	rs61731157	0.070567	rs61731157	0.070567		OpenSea	CDC42BPB	NM_006035	Body			0
cg19669785	3.05546	0	0	chr14	97081558	-	NA	NA	NA	NA	NA	NA		OpenSea						0
cg04184297	3.0425	0	0	chr17	80186266	-	NA	NA	NA	NA	NA	NA	chr17:80186135-80189990	Island	SLC16A3;SLC16A3	NM_001042422;NM_004207	TSS200;TSS1500			0
cg05283992	3.03021	0	0	chr11	25794249	-	NA	NA	rs11028922	0.021809	rs11028922	0.021809		OpenSea						1
cg24888609	3.0263	0	0	chr6	119362849	-	NA	NA	rs2797362	0.029707	rs2797362	0.029707		OpenSea	FAM184A;FAM184A	NM_001100411;NM_024581	5'UTR;Body			0
cg17712092	3.00744	0	0	chr4	129076599	-	NA	NA	NA	NA	NA	NA		OpenSea	LARP1B	NM_018078	Body			0
cg14975429	2.99244	0	0	chr2	182549604	+	NA	NA	NA	NA	NA	NA	chr2:182547873-182549177	S_Shore						0
cg11550483	2.98832	0	0	chr15	41698753	+	NA	NA	rs60753819	0.024245	rs60753819	0.024245	chr15:41694493-41694756	S_Shelf						0
cg15402732	2.96807	0	0	chr5	640245	-	NA	NA	rs59382685	0.081353	rs59382685	0.081353	chr5:643427-643669	N_Shelf	CEP72	NM_018140	Body			0
cg19298821	2.96696	0	2.8691	chr5	125967357	+	rs6862980	0.213045	NA	NA	NA	NA		OpenSea	C5orf48	NM_207408	TSS200			1
cg00960700	2.95857	0	0	chr17	80709150	-	NA	NA	NA	NA	NA	NA	chr17:80709052-80710843	Island	TBCD	NM_005993	TSS1500			0
cg20334627	2.90614	0	0	chr6	130686697	-	NA	NA	NA	NA	NA	NA	chr6:130686414-130687736	Island						0
cg08571639	2.90207	0	0	chr2	238639895	-	NA	NA	rs892561	0.145384	NA	NA		OpenSea	LRRFIP1;LRRFIP1;LRRFIP1;LRRFIP1;LRRFIP1	NM_001137553;NM_004735;NM_001137550;NM_001137552;NM_001137551	Body;Body;Body;Body;Body	low-CpG:238304465-238304704	TRUE	0
cg24700388	2.89547	0	0	chr1	206300911	+	rs28735192	0.150866	NA	NA	NA	NA		OpenSea					TRUE	0
cg25411333	2.8879	0	0	chr7	158498010	+	NA	NA	NA	NA	NA	NA	chr7:158497157-158498011	Island	NCAPG2	NM_017760	TSS1500			0
cg03158310	2.86471	0	0	chr16	2086235	-	rs41286699	0.032937	NA	NA	NA	NA	chr16:2086420-2086892	N_Shore	SLC9A3R2;SLC9A3R2	NM_001130012;NM_004785	Body;Body			0
cg26859469	2.86106	0	3.58488	chr7	5157367	+	NA	NA	rs4077854	0.047471	rs4077854	0.047471	chr7:5160773-5161264	N_Shelf						0
cg06945697	2.851	0	0	chr14	100055765	+	NA	NA	rs56814459	0.12469	NA	NA		OpenSea	CCDC85C	NM_001144995	Body			0
cg08825200	2.82123	0	0	chr3	178984841	+	NA	NA	NA	NA	NA	NA		OpenSea	KCNMB3;KCNMB3	NM_001163677;NM_171828	TSS200;TSS200			0
cg14368972	2.81008	0	0	chr9	2717146	+	NA	NA	rs9969752	0.055823	NA	NA	chr9:2717903-2718953	N_Shore	KCNV2	NM_133497	TSS1500			0
cg09692670	2.80943	0	0	chr15	39310779	-	NA	NA	rs1433874	0.073111	rs1433874	0.073111		OpenSea					TRUE	0
cg13518121	2.79514	0	0	chr11	12434385	-	NA	NA	rs77541219	0.042572	rs77541219	0.042572		OpenSea	PARVA	NM_018222	Body		TRUE	0
cg16649728	2.77493	0	0	chr11	65685316	-	NA	NA	rs11542177	0.09503	NA	NA	chr11:65685100-65685364	Island	DRAP1;C11orf68;C11orf68	NM_006442;NM_001135635;NM_031450	TSS1500;Body;Body			0
cg24843246	2.76267	0	0	chr19	7621952	-	NA	NA	NA	NA	NA	NA	chr19:7621639-7622262	Island	PNPLA6;PNPLA6;PNPLA6;PNPLA6;PNPLA6	NM_001166114;NM_001166111;NM_006702;NM_001166113;NM_001166112	Body;Body;Body;Body;Body			0
cg27497751	2.74344	0	0	chr19	7967946	+	rs79271372	0.051235	NA	NA	NA	NA	chr19:7968325-7969421	N_Shore	MAP2K7	NM_145185	TSS1500			0
cg03448017	2.71339	0	0	chr16	83980015	+	NA	NA	rs9928154	0.176685	rs9928154	0.176685		OpenSea						0
cg06576318	2.70035	0	0	chr8	134249800	-	NA	NA	NA	NA	NA	NA		OpenSea	NDRG1;NDRG1	NM_006096;NM_001135242	3'UTR;3'UTR		TRUE	0
cg12988380	2.6701	0	0	chr2	182559318	+	NA	NA	NA	NA	NA	NA		OpenSea						0
cg11508013	2.66898	0	0	chr6	84800491	+	NA	NA	rs8348	0.21657	NA	NA		OpenSea	MRAP2	NM_138409	3'UTR			0
cg11480019	2.64224	0	0	chr10	75936982	+	NA	NA	NA	NA	NA	NA	chr10:75936217-75936726	S_Shore	ADK;ADK	NM_001123;NM_006721	Body;Body			0
cg14417329	2.64028	0	0	chr17	80186273	-	NA	NA	NA	NA	NA	NA	chr17:80186135-80189990	Island	SLC16A3;SLC16A3	NM_001042422;NM_004207	TSS200;TSS1500			0
cg04569222	2.63654	0	0	chr9	2239671	-	NA	NA	NA	NA	NA	NA	chr9:2241337-2241659	N_Shore						0
cg07333608	2.62106	0	0	chr2	240445555	-	NA	NA	rs13388376	0.077661	rs13388376	0.077661	chr2:240449074-240449764	N_Shelf						0
cg10503359	2.61872	0	0	chr3	142468059	-	NA	NA	rs72988618	0.06615	rs72988618	0.06615		OpenSea	TRPC1	NM_003304	Body			0
cg06461408	2.60367	0	0	chr17	73561668	-	NA	NA	NA	NA	NA	NA	chr17:73559350-73559563	S_Shelf	LLGL2;LLGL2	NM_004524;NM_001031803	Body;Body			0
cg22080628	2.59628	0	0	chr1	45473666	-	NA	NA	NA	NA	NA	NA	chr1:45476225-45477022	N_Shelf	HECTD3	NM_024602	Body			0
cg03258421	2.58364	0	0	chr2	242930747	+	NA	NA	rs58690883	0.28115	NA	NA	chr2:242929993-242930252	S_Shore						0
cg23029597	2.5569	0	0	chr12	123009494	-	rs77590869	0.032022	NA	NA	NA	NA	chr12:123011261-123011765	N_Shore	RSRC2;RSRC2;RSRC2	NM_198262;NM_198261;NM_023012	5'UTR;5'UTR;Body			0
cg15300101	2.55318	0	0	chr11	112096625	+	rs2564863	0.349923	NA	NA	NA	NA	chr11:112097022-112097547	N_Shore	PTS	NM_000317	TSS1500			0
cg26257814	2.55245	0	0	chr19	50553708	-	NA	NA	NA	NA	NA	NA	chr19:50554012-50554492	N_Shore	FLJ26850	NR_027257	TSS1500			0
cg01087869	2.54518	0	0	chr16	31501642	+	NA	NA	NA	NA	NA	NA	chr16:31498650-31500564	S_Shore	C16orf58;SLC5A2	NM_022744;NM_003041	3'UTR;Body			0
cg05273049	2.51767	0	0	chr10	49765381	-	NA	NA	rs1373786	0.135606	rs1373786	0.135606		OpenSea	ARHGAP22	NM_021226	Body		TRUE	0
cg04852694	2.51197	0	0	chr10	3419176	+	NA	NA	rs79533091	0.02563	rs79533091	0.02563		OpenSea						0
cg18797872	2.48168	0	0.0172156	chr5	180620978	+	NA	NA	rs75186999	0.165448	rs75186999	0.165448	chr5:180622178-180622658	N_Shore	TRIM7;TRIM7;TRIM7;TRIM7;TRIM7	NM_203293;NM_203295;NM_203296;NM_203294;NM_203297	3'UTR;3'UTR;3'UTR;3'UTR;3'UTR			0
cg22603433	2.47276	0	0	chr15	41056786	+	NA	NA	rs2412552	0.046317	rs2412552	0.046317	chr15:41055396-41056787	Island	GCHFR	NM_005258	Body			0
cg01785359	2.46762	0	0	chr8	38757652	-	NA	NA	NA	NA	NA	NA	chr8:38758457-38759380	N_Shore	PLEKHA2	NM_021623	TSS1500			0
cg19683675	2.44604	0	1.04284	chr5	142077712	-	NA	NA	rs80055452	0.078261	NA	NA		OpenSea	FGF1;FGF1;FGF1;FGF1	NM_001144935;NR_026696;NR_026695;NM_001144934	TSS200;TSS200;TSS200;TSS200		TRUE	0
cg01199931	2.42433	0	0	chr21	45082112	+	NA	NA	rs9984711	0.088556	rs9984711	0.088556	chr21:45077671-45079821	S_Shelf	RRP1B	NM_015056	Body			0
cg16656875	2.39459	0	0	chr6	108145930	-	NA	NA	rs9486730	0.322506	rs9486730	0.322506		OpenSea	SCML4	NM_198081	TSS1500			0
cg10679182	2.39133	0	0	chr7	133225096	-	NA	NA	rs79800953	0.039096	rs79800953	0.039096		OpenSea	EXOC4	NM_021807	Body		TRUE	0
cg24255269	2.36486	0	0	chr3	138952528	-	NA	NA	NA	NA	NA	NA		OpenSea	PISRT1	NR_027070	TSS200			0
cg05340744	2.3559	0	2.80362	chr7	158598765	-	NA	NA	rs111898647	0.337751	NA	NA	chr7:158596444-158597251	S_Shore	ESYT2	NM_020728	Body			1
cg20727124	2.3488	0	0	chr21	42520659	+	NA	NA	NA	NA	NA	NA		OpenSea	C21orf130	NR_024100	TSS1500			0
cg09952395	2.32466	0	0	chr11	63258712	-	NA	NA	NA	NA	NA	NA	chr11:63258378-63258804	Island	HRASLS5;HRASLS5;HRASLS5	NM_001146728;NM_001146729;NM_054108	TSS200;TSS200;TSS200			0
cg18315248	2.31233	0	0	chr4	162446260	-	NA	NA	rs4529003	0.056879	rs4529003	0.056879		OpenSea	FSTL5;FSTL5;FSTL5	NM_001128428;NM_020116;NM_001128427	Body;Body;Body		TRUE	0
cg00797779	2.29976	0	0	chr17	74097330	-	NA	NA	rs9895541	0.131774	rs9895541	0.131774	chr17:74099738-74100055	N_Shelf	EXOC7;EXOC7;EXOC7;EXOC7;EXOC7;EXOC7	NM_001145298;NM_001145297;NM_015219;NR_028133;NM_001145299;NM_001013839	Body;Body;Body;Body;Body;Body			0
cg02792136	2.29495	0	0	chr10	590541	-	NA	NA	rs74980157	0.023458	rs74980157	0.023458		OpenSea	DIP2C	NM_014974	Body			0
cg05287064	2.28753	0	0	chr16	4705945	-	NA	NA	rs114584619	0.044309	rs114584619	0.044309	chr16:4702628-4702851	S_Shelf	MGRN1;MGRN1;MGRN1;MGRN1	NM_015246;NM_001142291;NM_001142290;NM_001142289	Body;Body;Body;Body			0
cg10240950	2.26494	0	0.930775	chr12	110486919	-	NA	NA	rs10849677	0.206567	NA	NA	chr12:110486083-110486574	S_Shore	C12orf76	NM_207435	Body			0
cg13422830	2.24873	0	0	chr1	19985666	-	NA	NA	rs58138946	0.125057	NA	NA		OpenSea					TRUE	0
cg13374726	2.24579	0	0	chr12	121735396	-	NA	NA	NA	NA	NA	NA	chr12:121734045-121735169	S_Shore	CAMKK2;CAMKK2;CAMKK2;CAMKK2;CAMKK2;CAMKK2;CAMKK2;CAMKK2;CAMKK2;CAMKK2;CAMKK2;CAMKK2;CAMKK2	NM_172215;NM_172216;NM_006549;NM_153500;NM_172214;NM_172226;NM_153499;NM_153500;NM_172216;NM_172215;NM_172214;NM_153499;NM_006549	1stExon;5'UTR;5'UTR;1stExon;5'UTR;TSS1500;1stExon;5'UTR;1stExon;5'UTR;1stExon;5'UTR;1stExon			0
cg04500185	2.18868	0	0	chr3	193711643	-	NA	NA	rs62288199	0.088289	NA	NA		OpenSea	LOC100128023	NR_027764	Body			0
cg09777042	2.18713	0	0	chr7	20363626	+	NA	NA	rs77968749	0.022155	rs77968749	0.022155		OpenSea					TRUE	0
cg08296680	2.17492	0	0	chr17	80186275	-	NA	NA	NA	NA	NA	NA	chr17:80186135-80189990	Island	SLC16A3;SLC16A3	NM_001042422;NM_004207	TSS200;TSS1500			0
cg01831805	2.1699	0	0	chr22	24254624	-	NA	NA	NA	NA	NA	NA	chr22:24256010-24256399	N_Shore						0
cg15183704	2.16747	0	0	chr15	91207655	-	NA	NA	rs77299037	0.043001	NA	NA	chr15:91208319-91209026	N_Shore						0
cg07287078	2.1465	0	0	chr2	26702081	-	NA	NA	rs61323419	0.101814	rs61323419	0.101814		OpenSea	OTOF;OTOF;OTOF;OTOF	NM_004802;NM_194323;NM_194322;NM_194248	TSS1500;TSS1500;TSS1500;Body			1
cg03024135	2.13575	0	0	chr14	65219677	+	NA	NA	rs73273573	0.019671	rs73273573	0.019671	chr14:65215813-65216211	S_Shelf	SPTB	NM_001024858	Body			0
cg24752563	2.12575	0	0	chr11	2410796	-	NA	NA	rs7952267	0.100921	NA	NA	chr11:2406711-2406927	S_Shelf	CD81	NM_004356	Body		TRUE	0
cg07180971	2.05232	0	0	chr1	15707687	-	NA	NA	rs76323473	0.000413	rs76323473	0.000413		OpenSea	FHAD1	NM_052929	Body			0
cg00500936	2.02472	0	0	chr12	121735583	-	NA	NA	NA	NA	NA	NA	chr12:121734045-121735169	S_Shore	CAMKK2;CAMKK2;CAMKK2;CAMKK2;CAMKK2;CAMKK2;CAMKK2;CAMKK2;CAMKK2;CAMKK2;CAMKK2;CAMKK2;CAMKK2	NM_172215;NM_172216;NM_006549;NM_153500;NM_172214;NM_172226;NM_153499;NM_153500;NM_172216;NM_172215;NM_172214;NM_153499;NM_006549	1stExon;5'UTR;5'UTR;1stExon;5'UTR;TSS1500;1stExon;5'UTR;1stExon;5'UTR;1stExon;5'UTR;1stExon	low-CpG:120219941-120220015		0
cg12870014	2.01076	0	0	chr12	110450643	-	NA	NA	NA	NA	NA	NA		OpenSea	ANKRD13A	NM_033121	Body			1
cg01451277	1.98552	0	0	chr15	65807137	+	NA	NA	rs138825157	0.0549	rs138825157	0.0549	chr15:65809685-65810168	N_Shelf	DPP8;DPP8;DPP8;DPP8	NM_197960;NM_197961;NM_130434;NM_017743	Body;Body;5'UTR;5'UTR			0
cg11331803	1.97389	0	0	chr8	22509991	-	NA	NA	rs74350760	0.033015	rs74350760	0.033015		OpenSea	BIN3	NM_018688	Body		TRUE	0
cg19106179	1.97227	0	0	chr7	2082434	-	NA	NA	rs7456614	0.111634	rs7456614	0.111634		OpenSea	MAD1L1;MAD1L1;MAD1L1	NM_003550;NM_001013837;NM_001013836	Body;Body;Body			0
cg01613406	1.91815	0	0	chr12	117579690	+	NA	NA	rs57160060	0.048925	rs57160060	0.048925		OpenSea						0
cg26061255	1.90312	0	3.50929	chr14	106011758	+	rs28558537	0.067704	NA	NA	NA	NA	chr14:106012960-106013558	N_Shore						0
cg05928053	1.89934	0	0	chr2	182549565	-	NA	NA	NA	NA	NA	NA	chr2:182547873-182549177	S_Shore						0
cg10317717	1.84815	0	0	chr7	48129904	+	rs6947955	0.059208	NA	NA	NA	NA	chr7:48128727-48129961	Island	UPP1;UPP1	NM_181597;NM_003364	5'UTR;5'UTR			0
cg26848300	1.84069	0	0	chr17	3499291	+	NA	NA	rs7209050	0.155967	NA	NA		OpenSea	TRPV1;TRPV1;TRPV1	NM_018727;NM_080704;NM_080705	5'UTR;5'UTR;TSS200			0
cg15909232	1.83524	0	0	chr7	156235420	+	NA	NA	NA	NA	NA	NA		OpenSea					TRUE	0
cg20328736	1.82956	0	0	chr7	12609934	-	NA	NA	rs77868019	0.056473	NA	NA	chr7:12610165-12610834	N_Shore	SCIN	NM_001112706	TSS1500		TRUE	0
cg10738648	1.828	0.678919	0	chr12	110888857	+	NA	NA	rs3759384	0.397397	rs3759384	0.397397	chr12:110887861-110888245	S_Shore	ARPC3	NM_005719	TSS1500			0
cg02505099	1.81831	0	0	chr3	122718411	+	NA	NA	rs76428306	0.044967	rs76428306	0.044967		OpenSea	SEMA5B	NM_001031702	5'UTR		TRUE	0
cg01627046	1.81381	0	0	chr12	125473657	+	NA	NA	NA	NA	NA	NA	chr12:125473414-125473824	Island	DHX37;DHX37	NM_032656;NM_032656	1stExon;5'UTR	high-CpG:124039571-124039636		0
cg15935096	1.77639	0	0	chr12	64667353	+	NA	NA	rs56011088	0.039708	rs56011088	0.039708		OpenSea	C12orf56;C12orf56	NM_001170633;NM_001099676	Body;Body		TRUE	0
cg23534210	1.76705	0	0.659156	chr17	80743410	-	NA	NA	NA	NA	NA	NA	chr17:80740534-80740929	S_Shelf	TBCD	NM_005993	Body			0
cg21103269	1.74064	0	0	chr6	154924341	-	NA	NA	NA	NA	NA	NA		OpenSea					TRUE	0
cg13553703	1.67783	0	0	chr19	12829696	-	NA	NA	rs6511837	0.135371	rs6511837	0.135371	chr19:12831793-12832225	N_Shelf	TNPO2;TNPO2;TNPO2	NM_001136195;NM_013433;NM_001136196	Body;Body;Body			0
cg12175087	1.65334	0	0	chr8	144102871	-	NA	NA	rs111344770	0.016901	rs111344770	0.016901	chr8:144105675-144105879	N_Shelf	LY6E;LY6E	NM_001127213;NM_002346	Body;Body			0
cg11769851	1.63848	0	0	chr8	145802263	-	NA	NA	rs111737935	0.098308	rs111737935	0.098308	chr8:145806258-145806713	N_Shelf	KIAA1688	NM_025251	Body			0
cg09472901	1.62427	0	0	chr2	30878576	-	NA	NA	rs114338414	0.012163	rs114338414	0.012163		OpenSea					TRUE	0
cg18104870	1.59086	0	0	chr5	176973910	-	NA	NA	rs28687432	0.049772	rs28687432	0.049772		OpenSea	FAM193B;FAM193B	NM_019057;NR_024019	5'UTR;Body		TRUE	1
cg27362167	1.57158	0	0	chr3	47885047	+	NA	NA	rs113857695	0.030192	rs113857695	0.030192	chr3:47887825-47888150	N_Shelf	DHX30;DHX30	NM_138615;NM_014966	Body;Body			0
cg06823354	1.57127	0	0	chr11	866903	+	rs10492	0.109664	NA	NA	NA	NA		OpenSea	TSPAN4;TSPAN4;TSPAN4;TSPAN4;TSPAN4;TSPAN4;TSPAN4	NM_001025234;NM_003271;NM_001025236;NM_001025238;NM_001025237;NM_001025235;NM_001025239	3'UTR;3'UTR;3'UTR;3'UTR;3'UTR;3'UTR;3'UTR			0
cg13183651	1.56002	0	2.21213	chr17	39151857	+	NA	NA	rs7222331	0.27897	rs7222331	0.27897		OpenSea	KRTAP3-3	NM_033185	TSS1500			0
cg08923669	1.55245	0	0	chr16	420230	-	NA	NA	NA	NA	NA	NA	chr16:419860-420256	Island	MRPL28	NM_006428	5'UTR			0
cg26722972	1.5341	0	0	chr16	601869	-	NA	NA	rs28417967	0.145919	rs28417967	0.145919	chr16:604801-605348	N_Shelf	SOLH	NM_005632	Body			1
cg11857805	1.5336	0	0.0370437	chr14	100441223	-	NA	NA	rs1191030	0.447902	rs1191030	0.447902	chr14:100437381-100438863	S_Shelf						0
cg13103259	1.52361	0	0	chr18	54813330	+	NA	NA	rs79317911	0.050391	rs79317911	0.050391		OpenSea						0
cg23693569	1.47637	0	0	chr10	134724823	-	NA	NA	rs13376717	0.093323	rs13376717	0.093323	chr10:134722046-134722292	S_Shelf						0
cg11187204	1.4705	0	0	chr17	36480526	+	rs4795265	0.061287	NA	NA	NA	NA		OpenSea					TRUE	0
cg21142447	1.46108	0	0	chr20	31803710	-	NA	NA	rs58808553	0.110959	rs58808553	0.110959		OpenSea	C20orf71;C20orf71	NM_178466;NM_001042439	TSS1500;TSS1500			0
cg16954385	1.45952	0	0	chr7	23246896	+	NA	NA	rs73275877	0.015082	rs73275877	0.015082	chr7:23245556-23246161	S_Shore						0
cg18929590	1.45667	0	0	chr12	120314898	+	NA	NA	rs57626094	0.075411	NA	NA	chr12:120314847-120315169	Island	CIT	NM_007174	5'UTR			0
cg24759108	1.45398	0	0	chr10	126223401	+	rs72837316	0.036892	NA	NA	NA	NA		OpenSea	LHPP;LHPP	NM_022126;NM_001167880	Body;Body			0
cg11701583	1.42939	0	0	chr12	57633209	-	NA	NA	rs11829843	0.078193	rs11829843	0.078193	chr12:57631932-57634578	Island	NDUFA4L2	NM_020142	5'UTR			0
cg06610329	1.42553	0	0	chr21	33981092	-	NA	NA	NA	NA	NA	NA	chr21:33984367-33985450	N_Shelf	C21orf59	NM_021254	Body			0
cg17975000	1.41673	0	0	chr8	58132446	-	NA	NA	rs6996924	0.159952	rs6996924	0.159952		OpenSea						0
cg01383401	1.40669	0	0	chr7	2106404	-	NA	NA	rs17132128	0.078665	rs17132128	0.078665	chr7:2107080-2107381	N_Shore	MAD1L1;MAD1L1;MAD1L1	NM_003550;NM_001013837;NM_001013836	Body;Body;Body			0
cg23653667	1.40104	0	0	chr1	95453651	+	NA	NA	rs72964559	0.010979	rs72964559	0.010979		OpenSea	ALG14	NM_144988	Body		TRUE	0
cg06565253	1.39625	0	0	chr17	38518714	+	NA	NA	NA	NA	NA	NA	chr17:38518965-38520264	N_Shore	GJD3;GJD3	NM_152219;NM_152219	1stExon;3'UTR			0
cg01836910	1.38161	0	0	chr1	205496136	+	NA	NA	rs74141244	0.039654	rs74141244	0.039654	chr1:205498003-205498590	N_Shore	CDK18;CDK18;CDK18	NM_002596;NM_212502;NM_212503	Body;Body;Body			0
cg17869311	1.37529	0	0	chr3	72956973	-	NA	NA	rs7620967	0.156818	rs7620967	0.156818		OpenSea	GXYLT2	NM_001080393	Body		TRUE	0
cg15551781	1.37518	0	0	chr10	321830	-	NA	NA	NA	NA	NA	NA		OpenSea	DIP2C	NM_014974	3'UTR		TRUE	0
cg11223365	1.34733	0	0	chr1	228074497	+	NA	NA	NA	NA	NA	NA	chr1:228075377-228075750	N_Shore					TRUE	0
cg14271023	1.3455	0	0	chr2	238410067	-	NA	NA	rs35847523	0.257888	rs35847523	0.257888		OpenSea	MLPH;MLPH	NM_001042467;NM_024101	Body;Body		TRUE	0
cg16042668	1.3393	0	0	chr3	46037592	+	NA	NA	NA	NA	NA	NA	chr3:46037013-46037473	S_Shore	FYCO1	NM_024513	TSS1500			0
cg16518115	1.33728	0	0	chr5	79549315	-	NA	NA	rs143823572	0.0147	rs143823572	0.0147	chr5:79551369-79552294	N_Shelf	SERINC5	NM_178276	Body			0
cg04182483	1.32832	0	0	chr10	121259610	+	NA	NA	rs74157681	0.037952	rs74157681	0.037952		OpenSea	RGS10;RGS10	NM_001005339;NM_002925	3'UTR;3'UTR			0
cg07801894	1.32691	0	0	chr1	25291989	-	NA	NA	rs11249211	0.082267	rs11249211	0.082267		OpenSea	RUNX3	NM_001031680	TSS1500			0
rs9839873	1.31576	0	0	NA	NA	NA	NA	NA	NA	NA	NA	NA	NA	NA	NA	NA	NA	NA	NA	NA
cg20727637	1.31505	0	0	chr4	1762881	+	NA	NA	rs28519069	0.069108	NA	NA	chr4:1765009-1765508	N_Shelf						0
cg04770577	1.31033	0	0	chr7	155023341	-	rs4246100	0.389122	NA	NA	NA	NA		OpenSea						0
cg07203561	1.30419	0	2.00197	chr12	121570677	-	NA	NA	NA	NA	NA	NA		OpenSea	P2RX7;P2RX7	NM_002562;NM_002562	5'UTR;1stExon	low-CpG:120055038-120055141	TRUE	0
cg00315563	1.28786	0	0	chr3	182243039	-	NA	NA	NA	NA	NA	NA		OpenSea					TRUE	0
cg20441902	1.28622	0	0	chr19	49199029	-	rs480133	0.156634	NA	NA	NA	NA	chr19:49199964-49200184	N_Shore	FUT2;FUT2	NM_001097638;NM_000511	TSS200;TSS200			0
cg27639575	1.27516	0	0	chr16	89034178	-	NA	NA	rs13337667	0.141863	rs13337667	0.141863	chr16:89034060-89034293	Island	CBFA2T3	NM_005187	Body			0
cg18701807	1.27294	0	0	chr13	51829579	-	NA	NA	NA	NA	NA	NA	chr13:51825697-51826044	S_Shelf	FAM124A	NM_145019	Body		TRUE	0
cg16246713	1.26666	0	0	chr21	42520009	-	NA	NA	NA	NA	NA	NA		OpenSea	C21orf130	NR_024100	TSS200		TRUE	0
cg06531475	1.26402	0	0.286989	chr1	870791	-	rs77579483	0.107349	NA	NA	NA	NA	chr1:869332-871872	Island	SAMD11	NM_152486	Body			0
cg16805553	1.25503	0	0.114224	chr11	118100503	-	NA	NA	rs939272	0.119048	rs939272	0.119048		OpenSea	MPZL3	NM_198275	3'UTR			0
cg09037813	1.24907	0	6.2875	chr2	238599761	-	rs10210312	0.100782	NA	NA	NA	NA	chr2:238599857-238601430	N_Shore	LRRFIP1;LRRFIP1;LRRFIP1;LRRFIP1;LRRFIP1	NM_001137553;NM_001137552;NM_004735;NM_001137551;NM_001137550	TSS1500;TSS1500;TSS1500;TSS1500;Body			0
cg16058498	1.24525	0	0	chr7	50801346	-	rs61148379	0.010064	NA	NA	NA	NA		OpenSea	GRB10;GRB10;GRB10	NM_001001555;NM_005311;NM_001001549	5'UTR;TSS1500;TSS1500			0
cg09344028	1.24322	0	0	chr17	70110421	+	rs9900977	0.446973	NA	NA	NA	NA	chr17:70111979-70112308	N_Shore						0
cg03678710	1.21998	0	0	chr13	34394568	-	NA	NA	NA	NA	NA	NA	chr13:34392127-34392493	S_Shelf	RFC3;RFC3	NM_181558;NM_002915	Body;Body			0
cg06715628	1.21109	0	0	chr12	52482292	-	NA	NA	rs7136855	0.08502	rs7136855	0.08502		OpenSea						1
cg01515427	1.21089	0	0.0437822	chr1	53924218	+	NA	NA	NA	NA	NA	NA	chr1:53925191-53926228	N_Shore	DMRTB1	NM_033067	TSS1500			0
cg17803235	1.20709	0	0	chr7	2165688	-	NA	NA	rs7800516	0.054147	rs7800516	0.054147		OpenSea	MAD1L1;MAD1L1;MAD1L1	NM_003550;NM_001013837;NM_001013836	Body;Body;Body			0
cg23669276	1.20136	0	0	chr2	241815194	+	NA	NA	NA	NA	NA	NA		OpenSea	AGXT	NM_000030	Body			0
cg26353694	1.19894	0	0	chr1	4841940	-	rs181815957	0.2207	NA	NA	NA	NA		OpenSea	AJAP1	NM_018836	3'UTR			0
cg25875537	1.19769	0	0	chr8	21909033	-	NA	NA	NA	NA	NA	NA	chr8:21905461-21905757	S_Shelf					TRUE	0
cg18375902	1.19717	0	0	chr4	7764949	-	NA	NA	NA	NA	NA	NA		OpenSea	AFAP1;AFAP1;LOC84740	NM_001134647;NM_198595;NR_026892	3'UTR;3'UTR;Body			1
cg10771931	1.18576	0	0	chr19	34972145	-	NA	NA	rs7248847	0.277626	rs7248847	0.277626	chr19:34972054-34973645	Island	WTIP	NM_001080436	TSS1500			1
cg01210288	1.17381	0	6.38122	chr14	56232813	+	NA	NA	NA	NA	NA	NA	chr14:56232945-56233281	N_Shore	RPL13AP3	NR_004844	TSS200			0
cg11315081	1.17177	0	0	chr13	22651243	-	NA	NA	rs7317831	0.057336	rs7317831	0.057336		OpenSea					TRUE	0
cg08996597	1.1667	0	0	chr6	130747460	-	NA	NA	rs9492587	0.357385	rs9492587	0.357385		OpenSea					TRUE	0
cg19539667	1.16623	0	0	chr17	43339831	+	NA	NA	NA	NA	NA	NA	chr17:43339124-43339832	Island	LOC100133991;LOC100133991;C17orf46	NR_024435;NR_024434;NM_152343	Body;Body;TSS1500		TRUE	0
cg13285862	1.15185	0	0	chr12	121735363	-	NA	NA	NA	NA	NA	NA	chr12:121734045-121735169	S_Shore	CAMKK2;CAMKK2;CAMKK2;CAMKK2;CAMKK2;CAMKK2;CAMKK2;CAMKK2;CAMKK2;CAMKK2;CAMKK2;CAMKK2;CAMKK2	NM_172215;NM_172216;NM_006549;NM_153500;NM_172214;NM_172226;NM_153499;NM_153500;NM_172216;NM_172215;NM_172214;NM_153499;NM_006549	1stExon;5'UTR;5'UTR;1stExon;5'UTR;TSS1500;1stExon;5'UTR;1stExon;5'UTR;1stExon;5'UTR;1stExon			0
cg04239562	1.14198	0	3.96211	chr7	158767014	+	NA	NA	NA	NA	NA	NA	chr7:158766126-158767400	Island						1
cg23231268	1.09841	0	0	chr3	46792462	+	NA	NA	NA	NA	NA	NA	chr3:46791861-46792518	Island						0
cg05033939	1.09716	0	0	chr17	4448324	+	NA	NA	rs9910964	0.083742	rs9910964	0.083742		OpenSea	MYBBP1A;MYBBP1A	NM_014520;NM_001105538	Body;Body			0
cg02332015	1.08339	0	0	chr14	104834292	-	NA	NA	rs76678479	0.016942	NA	NA		OpenSea						0
cg27398423	1.07893	0	0	chr2	241815057	-	rs141022026	0.0142	NA	NA	NA	NA		OpenSea	AGXT	NM_000030	Body			0
cg22337407	1.078	0	0	chr1	11046185	-	rs74813460	0.185	NA	NA	NA	NA		OpenSea						0
cg24183566	1.07384	0	0	chr7	101629430	-	NA	NA	NA	NA	NA	NA		OpenSea	CUX1;CUX1;CUX1	NM_181500;NM_181552;NM_001913	Body;Body;Body		TRUE	0
cg23406159	1.06774	0	0	chr8	528687	-	NA	NA	rs115088410	0.018245	rs115088410	0.018245		OpenSea						0
cg16484042	1.06555	0	0	chr16	14403405	-	NA	NA	NA	NA	NA	NA		OpenSea					TRUE	0
cg03414001	1.0633	0	0	chr15	102030434	-	NA	NA	rs71409333	0.085845	rs71409333	0.085845	chr15:102028860-102030608	Island	PCSK6;PCSK6;PCSK6;PCSK6;PCSK6;PCSK6;PCSK6;PCSK6	NM_138322;NM_138323;NM_138320;NM_138325;NM_002570;NM_138319;NM_138321;NM_138324	TSS1500;TSS1500;TSS1500;TSS1500;TSS1500;TSS1500;TSS1500;TSS1500			0
cg22561794	1.06054	0	0.645332	chr5	180335743	+	NA	NA	rs112784813	0.133781	rs112784813	0.133781		OpenSea	BTNL8;BTNL8;BTNL8;BTNL8;BTNL8;BTNL8	NM_001159707;NM_024850;NM_001159708;NM_001159710;NM_001040462;NM_001159709	Body;Body;Body;TSS1500;Body;Body			0
cg27582323	1.04693	0	0	chr1	16472728	-	NA	NA	rs7545941	0.045734	rs7545941	0.045734	chr1:16475111-16475324	N_Shelf	EPHA2	NM_004431	Body			0
cg24921221	1.04569	0	0	chr8	12584192	-	NA	NA	NA	NA	NA	NA		OpenSea	LONRF1	NM_152271	Body		TRUE	0
cg22111694	1.0373	0	0	chr2	91758369	+	NA	NA	NA	NA	NA	NA	chr2:91757196-91757540	S_Shore						0
cg21969116	1.03532	0	0	chr6	99801200	-	NA	NA	NA	NA	NA	NA	chr6:99797208-99797946	S_Shelf						0
cg27076160	1.02073	0	0	chr10	64431533	-	NA	NA	rs10995266	0.189224	rs10995266	0.189224		OpenSea	ZNF365;ZNF365	NM_199451;NM_199452	3'UTR;3'UTR			0
cg25651608	1.01947	0	4.73765	chr3	42073868	+	NA	NA	NA	NA	NA	NA		OpenSea					TRUE	1
cg25399998	1.01913	0	0	chr5	170217126	-	NA	NA	rs10475961	0.049491	rs10475961	0.049491		OpenSea	GABRP	NM_014211	Body		TRUE	0
cg10130257	1.01882	0	0	chr1	15709832	+	NA	NA	rs6670516	0.13405	rs6670516	0.13405		OpenSea	FHAD1	NM_052929	Body		TRUE	0
cg25599641	1.00823	0	0	chr22	42456139	-	NA	NA	rs17002832	0.052431	rs17002832	0.052431		OpenSea	NAGA	NM_000262	3'UTR			0
cg03020379	0.996575	0	0	chr19	14586979	+	NA	NA	rs11882452	0.190237	rs11882452	0.190237	chr19:14582419-14585098	S_Shore	PTGER1	NM_000955	TSS1500			0
cg15228694	0.995755	0	0	chr11	7692131	-	NA	NA	NA	NA	NA	NA	chr11:7694711-7695685	N_Shelf	CYB5R2	NM_016229	Body			0
cg12793733	0.983618	0	0.636956	chr4	47488620	-	NA	NA	NA	NA	NA	NA		OpenSea	ATP10D	NM_020453	5'UTR			1
cg09928157	0.979561	0	0	chr13	114054316	+	NA	NA	rs144034579	0.0124	NA	NA	chr13:114056100-114056577	N_Shore					TRUE	0
cg09340713	0.974992	0	5.47497	chr6	168759713	-	NA	NA	NA	NA	NA	NA		OpenSea						1
cg22798247	0.972609	0	0	chr6	32807372	+	NA	NA	NA	NA	NA	NA	chr6:32806284-32806669	S_Shore	TAP2;TAP2	NM_018833;NM_000544	TSS1500;TSS1500			0
cg16989719	0.959842	0	0	chr2	238392110	+	rs79112594	0.043916	NA	NA	NA	NA	chr2:238395061-238396241	N_Shelf					TRUE	0
cg04878146	0.924394	0	0	chr11	120426508	+	NA	NA	rs2248558	0.106467	rs2248558	0.106467		OpenSea					TRUE	0
cg09295021	0.905795	0	0	chr7	148393388	+	NA	NA	rs6464922	0.061616	rs6464922	0.061616	chr7:148395430-148397002	N_Shelf						0
cg27664674	0.902782	0	0	chr15	63654609	+	NA	NA	rs28396405	0.032146	rs28396405	0.032146		OpenSea	CA12;CA12	NM_001218;NM_206925	Body;Body		TRUE	0
cg11162116	0.901402	0	0.113668	chr5	150041555	+	NA	NA	rs60231499	0.072503	rs60231499	0.072503		OpenSea	MYOZ3;MYOZ3	NM_001122853;NM_133371	5'UTR;5'UTR			0
cg00390259	0.895483	0	0	chr13	106650270	+	NA	NA	NA	NA	NA	NA		OpenSea						0
cg04465730	0.893926	0	0	chr17	69706099	+	rs78229539	0.041701	NA	NA	NA	NA		OpenSea					TRUE	0
cg05382185	0.882263	0	0	chr6	53226286	+	rs9463906	0.240153	NA	NA	NA	NA	chr6:53223890-53224666	S_Shore						0
cg07638857	0.830046	0	0	chr12	99137308	-	NA	NA	NA	NA	NA	NA	chr12:99139386-99139769	N_Shelf	ANKS1B;ANKS1B	NM_020140;NM_152788	Body;Body			0
cg25533993	0.81698	0	0	chr19	50550284	+	NA	NA	NA	NA	NA	NA	chr19:50554012-50554492	N_Shelf	ZNF473;ZNF473	NM_001006656;NM_015428	Body;Body			0
cg08103472	0.813927	0	2.00056	chr15	40731325	+	NA	NA	rs603787	0.004175	rs603787	0.004175	chr15:40732929-40734697	N_Shore						0
cg06761912	0.804015	0	0	chr1	43389028	+	NA	NA	rs1681851	0.434644	rs1681851	0.434644	chr1:43389835-43390551	N_Shore						0
cg04281069	0.768152	0	0	chr6	144508118	-	NA	NA	NA	NA	NA	NA	chr6:144507826-144508697	Island	STX11	NM_003764	Body			0
cg23231631	0.75759	0	0.657465	chr4	47427537	+	NA	NA	rs28432866	0.170087	rs28432866	0.170087	chr4:47427692-47427905	N_Shore	GABRB1	NM_000812	Body			0
cg02466544	0.721111	0	0	chr2	74641453	-	NA	NA	NA	NA	NA	NA	chr2:74641733-74643350	N_Shore	C2orf81	NM_001145054	3'UTR			0
cg10307904	0.713851	0	0	chr8	142302158	-	NA	NA	NA	NA	NA	NA		OpenSea						0
cg12284268	0.713325	0	0	chr6	168766243	-	NA	NA	rs9456077	0.021938	rs9456077	0.021938	chr6:168765814-168766041	S_Shore						0
cg21862099	0.712281	0	0	chr20	60692839	+	NA	NA	rs6121898	0.343494	rs6121898	0.343494	chr20:60696561-60698342	N_Shelf						0
cg23205521	0.695019	0	0	chr1	53742818	+	NA	NA	NA	NA	NA	NA	chr1:53742297-53742845	Island	LRP8;LRP8;LRP8;LRP8	NM_033300;NM_001018054;NM_017522;NM_004631	Body;Body;Body;Body			0
cg20488673	0.692187	0	0	chr14	100497940	+	rs1190983	0.458185	NA	NA	NA	NA		OpenSea					TRUE	0
cg22402398	0.689498	0	0	chr1	27954026	-	NA	NA	rs1890462	0.184805	rs1890462	0.184805		OpenSea	FGR;FGR;FGR	NM_001042747;NM_005248;NM_001042729	TSS1500;5'UTR;TSS1500			0
cg14093255	0.672353	0	0	chr9	14081508	-	NA	NA	rs16931324	0.110294	rs16931324	0.110294		OpenSea					TRUE	0
cg24859648	0.660966	0	0	chr20	17680544	+	NA	NA	rs2277868	0.359933	rs2277868	0.359933		OpenSea	BANF2;BANF2;BANF2	NM_178477;NM_001014977;NM_001159495	TSS200;TSS200;Body			0
cg18669823	0.660534	0.227174	0	chr7	30725669	-	NA	NA	rs6946024	0.189804	rs6946024	0.189804	chr7:30721372-30722445	S_Shelf						0
cg25929399	0.644945	0	0	chr17	39597601	-	NA	NA	rs4796640	0.194752	rs4796640	0.194752		OpenSea	KRT38	NM_006771	TSS200			0
cg27141807	0.63511	0	0	chr3	140786844	-	NA	NA	rs59279694	0.357338	rs59279694	0.357338	chr3:140784809-140785481	S_Shore	SPSB4	NM_080862	Body			1
cg17465227	0.632794	0	0	chr4	47427752	+	NA	NA	NA	NA	NA	NA	chr4:47427692-47427905	Island	GABRB1	NM_000812	Body			0
cg17893767	0.630764	0	0	chr7	2240149	-	NA	NA	NA	NA	NA	NA		OpenSea	MAD1L1;MAD1L1;MAD1L1	NM_003550;NM_001013837;NM_001013836	Body;Body;Body			0
cg25200586	0.608258	0	0	chr1	148000763	+	NA	NA	NA	NA	NA	NA	chr1:147999931-148000778	Island						0
cg10316617	0.59885	0	0	chr1	11018764	-	NA	NA	rs12758610	0.101648	rs12758610	0.101648		OpenSea	C1orf127;C1orf127	NM_001170754;NM_173507	Body;Body		TRUE	0
cg19532402	0.594238	0	0	chr13	25801935	-	NA	NA	NA	NA	NA	NA		OpenSea						1
cg10993865	0.591959	0	0	chr13	111293846	-	NA	NA	rs330570	0.002767	rs330570	0.002767	chr13:111294675-111294900	N_Shore	CARS2	NM_024537	3'UTR			0
cg19445684	0.590224	0	0	chr5	142077529	+	NA	NA	NA	NA	NA	NA		OpenSea	FGF1;FGF1;FGF1;FGF1;FGF1;FGF1	NM_001144935;NM_001144934;NR_026696;NR_026695;NM_001144934;NM_001144935	5'UTR;5'UTR;Body;Body;1stExon;1stExon		TRUE	0
cg11108991	0.588936	0	0	chr3	178984910	+	NA	NA	rs73188918	0.051669	NA	NA		OpenSea	KCNMB3;KCNMB3	NM_001163677;NM_171828	TSS200;TSS200			0
cg24136671	0.584202	0	0	chr14	104834425	-	rs74088576	0.143967	NA	NA	NA	NA		OpenSea					TRUE	0
cg09157251	0.583874	0	0.66263	chr11	70733251	-	NA	NA	rs1000968	0.322005	NA	NA		OpenSea	SHANK2	NM_012309	Body			0
cg06492076	0.578516	0	0	chr2	74415025	-	NA	NA	NA	NA	NA	NA		OpenSea					TRUE	0
cg19360425	0.577381	0	0	chr19	5213208	-	NA	NA	rs11879689	0.031565	rs11879689	0.031565	chr19:5212147-5212484	S_Shore	PTPRS;PTPRS;PTPRS;PTPRS	NM_130855;NM_002850;NM_130854;NM_130853	Body;Body;Body;Body			0
cg04311266	0.563593	0	0	chr1	1086777	+	NA	NA	NA	NA	NA	NA		OpenSea						0
cg05785424	0.559788	4.91534	0	chr17	21226409	+	NA	NA	rs80080478	0.5	NA	NA		OpenSea						0
cg05638787	0.548996	0	0	chr15	41062273	-	NA	NA	rs78652464	0.020128	rs78652464	0.020128		OpenSea	DNAJC17;C15orf62;C15orf62	NM_018163;NM_001130448;NM_001130448	Body;1stExon;5'UTR			0
cg01192112	0.542815	0	0	chr6	144009131	-	NA	NA	rs7775755	0.038684	rs7775755	0.038684		OpenSea	PHACTR2;PHACTR2;PHACTR2;PHACTR2	NM_001100164;NM_001100166;NM_014721;NM_001100165	Body;Body;Body;Body		TRUE	0
cg04476531	0.542421	0	0	chr20	15460804	+	rs16995808	0.055313	NA	NA	NA	NA		OpenSea	MACROD2;MACROD2	NM_001033087;NM_080676	5'UTR;Body			0
cg09247979	0.538556	0	0	chr6	128530306	-	NA	NA	rs1012049	0.461508	rs1012049	0.461508		OpenSea	PTPRK;PTPRK	NM_002844;NM_001135648	Body;Body		TRUE	0
cg20159490	0.537184	0	0	chr6	66493769	-	NA	NA	NA	NA	NA	NA	chr6:66497675-66498033	N_Shelf						0
cg11143152	0.528414	0	0	chr11	71665469	-	NA	NA	rs79316353	0.020417	rs79316353	0.020417		OpenSea	RNF121;RNF121;RNF121	NM_018320;NR_024148;NR_024147	Body;Body;Body			0
rs6426327	0.525201	0	2.16281	NA	NA	NA	NA	NA	NA	NA	NA	NA	NA	NA	NA	NA	NA	NA	NA	NA
cg11348265	0.52207	0	0	chr2	143710807	+	NA	NA	rs28569933	0.043458	NA	NA		OpenSea	KYNU;KYNU	NM_001032998;NM_003937	Body;Body			0
cg13184710	0.517895	0	5.96054	chr2	219748387	+	NA	NA	rs7571600	0.27474	NA	NA	chr2:219748276-219748805	Island	WNT10A	NM_025216	Body			0
cg12531498	0.515245	0	1.0881	chr12	49735181	+	NA	NA	rs12299777	0.065356	rs12299777	0.065356	chr12:49735719-49736875	N_Shore						0
cg01796338	0.512458	0	0	chr1	24868592	+	NA	NA	rs72884445	0.104758	rs72884445	0.104758		OpenSea					TRUE	0
cg15823438	0.510099	0	0	chr14	104834351	+	rs56273236	0.144424	NA	NA	NA	NA		OpenSea						0
cg12792363	0.51001	0	0	chr11	63274030	-	NA	NA	NA	NA	NA	NA		OpenSea	LGALS12;LGALS12;LGALS12;LGALS12;LGALS12	NM_033101;NM_001142535;NM_001142538;NM_001142536;NM_001142537	Body;Body;TSS1500;Body;TSS1500			0
cg05026840	0.496731	0	0	chr17	1538656	-	rs3744644	0.095023	NA	NA	NA	NA	chr17:1538415-1538851	Island	SCARF1;SCARF1;SCARF1;SCARF1;SCARF1	NM_145352;NR_028075;NM_003693;NR_028076;NM_145350	Body;Body;Body;Body;3'UTR			0
cg19726630	0.49408	0	0	chr3	32400704	+	NA	NA	rs4245888	0.113028	rs4245888	0.113028		OpenSea	CMTM8	NM_178868	Body		TRUE	0
cg03147470	0.490584	0	0	chr10	537178	+	NA	NA	NA	NA	NA	NA		OpenSea	DIP2C	NM_014974	Body		TRUE	0
cg11714320	0.461199	0	0	chr12	111845176	-	NA	NA	rs7957642	0.042086	NA	NA	chr12:111842938-111844392	S_Shore	SH2B3	NM_005475	5'UTR			0
cg17271269	0.460538	0	0	chr11	61388864	-	NA	NA	rs198754	0.195969	rs198754	0.195969		OpenSea	RPLP0P2	NR_002775	Body		TRUE	1
cg23091057	0.439184	0	0	chr5	851225	+	rs60423283	0.182026	NA	NA	NA	NA	chr5:848389-848770	S_Shelf	ZDHHC11	NM_024786	TSS200			0
cg14137625	0.436169	0	0	chr9	136776390	+	NA	NA	NA	NA	NA	NA		OpenSea	VAV2;VAV2	NM_001134398;NM_003371	Body;Body			0
cg07136920	0.423469	0	0.893676	chr1	53970693	+	NA	NA	rs72906949	0.156176	NA	NA		OpenSea					TRUE	0
cg11724461	0.422234	0	0	chr2	24553192	+	NA	NA	rs61260222	0.039341	rs61260222	0.039341		OpenSea	ITSN2;ITSN2;ITSN2	NM_147152;NM_019595;NM_006277	5'UTR;5'UTR;5'UTR			0
cg17171259	0.419493	0.762135	0	chr1	64469027	+	NA	NA	rs285383	0.303863	rs285383	0.303863		OpenSea	ROR1;ROR1	NM_005012;NM_001083592	Body;Body		TRUE	0
cg26960896	0.418592	0	0	chr19	44270892	-	NA	NA	NA	NA	NA	NA		OpenSea	KCNN4	NM_002250	3'UTR			0
cg03578473	0.394239	0	0	chr2	182546504	+	NA	NA	NA	NA	NA	NA	chr2:182547873-182549177	N_Shore	NEUROD1	NM_002500	TSS1500			0
cg03321222	0.39138	0	0	chr6	3074374	-	NA	NA	NA	NA	NA	NA		OpenSea						0
cg02464458	0.380962	0	0	chr8	1203186	-	NA	NA	rs57671390	0.10064	rs57671390	0.10064		OpenSea						0
cg24721899	0.369532	0	0	chr4	13543985	-	NA	NA	NA	NA	NA	NA	chr4:13543562-13546494	Island	NKX3-2	NM_001189	Body			0
cg17805540	0.36777	0	0	chr4	13543730	-	NA	NA	NA	NA	NA	NA	chr4:13543562-13546494	Island	NKX3-2	NM_001189	Body			0
cg23103043	0.366513	0	0	chr17	69646723	+	rs79062606	0.04479	NA	NA	NA	NA		OpenSea					TRUE	0
cg19980369	0.355597	0	0	chr5	121506564	+	NA	NA	NA	NA	NA	NA		OpenSea					TRUE	0
cg06849778	0.354238	0	0	chr1	16847214	+	NA	NA	NA	NA	NA	NA	chr1:16847280-16847892	N_Shore						1
cg13284426	0.353633	0	0	chr5	176732122	+	NA	NA	rs56997225	0.040714	rs56997225	0.040714	chr5:176730031-176731130	S_Shore	PRELID1;RAB24;RAB24	NM_013237;NM_130781;NM_001031677	Body;TSS1500;TSS1500			0
cg21492127	0.350265	0	0	chr6	1101607	-	NA	NA	rs7744389	0.154408	rs7744389	0.154408		OpenSea	LOC285768;LOC285768	NR_027116;NR_027115	TSS200;TSS200			0
cg25878441	0.344645	0	0	chr15	101389354	-	NA	NA	NA	NA	NA	NA	chr15:101389732-101390260	N_Shore					TRUE	0
cg16226642	0.342752	0	0	chr11	7847876	+	NA	NA	NA	NA	NA	NA		OpenSea	OR5P3	NM_153445	TSS1500			0
cg13935765	0.320792	0	0	chr9	89348726	+	NA	NA	rs73651965	0.099634	rs73651965	0.099634		OpenSea					TRUE	0
cg13262159	0.316262	0	0	chr11	71230303	+	NA	NA	rs74846997	0.035649	NA	NA	chr11:71229987-71230304	Island						0
rs5926356	0.311993	0	0	NA	NA	NA	NA	NA	NA	NA	NA	NA	NA	NA	NA	NA	NA	NA	NA	NA
cg25195795	0.307934	0	0	chr10	21807252	+	NA	NA	NA	NA	NA	NA	chr10:21805197-21805459	S_Shore	C10orf140	NM_207371	5'UTR			0
cg25674027	0.303393	0	0	chr12	103325781	+	NA	NA	rs7969789	0.414734	rs7969789	0.414734		OpenSea					TRUE	0
cg03290281	0.303053	0	0	chr6	2632607	+	NA	NA	NA	NA	NA	NA	chr6:2634372-2634945	N_Shore	C6orf195	NM_152554	5'UTR		TRUE	0
cg22022041	0.291952	0	0	chr3	45928137	-	NA	NA	rs41289608	0.102808	rs41289608	0.102808		OpenSea	CCR9;CCR9;CCR9;CCR9	NM_006641;NM_031200;NM_031200;NM_006641	5'UTR;5'UTR;1stExon;1stExon			0
cg10430994	0.291359	0	0	chr16	72096449	+	NA	NA	NA	NA	NA	NA		OpenSea	HPR	NM_020995	TSS1500			0
rs6546473	0.275592	0	2.57653	NA	NA	NA	NA	NA	NA	NA	NA	NA	NA	NA	NA	NA	NA	NA	NA	NA
cg08084984	0.274872	1.9321	0	chr16	17482912	+	NA	NA	rs9932532	0.453762	rs9932532	0.453762		OpenSea	XYLT1	NM_022166	Body		TRUE	0
cg24396167	0.274598	0	0	chr2	122088615	+	NA	NA	NA	NA	NA	NA		OpenSea						1
cg02741327	0.269327	0	0	chr2	135214041	-	NA	NA	rs2289469	0.35446	rs2289469	0.35446		OpenSea	TMEM163	NM_030923	3'UTR			0
cg15393297	0.267024	0	0	chr4	47427774	+	NA	NA	NA	NA	NA	NA	chr4:47427692-47427905	Island	GABRB1	NM_000812	Body			1
cg05227549	0.266339	0	0	chr12	1770782	+	rs188881131	0.0105	NA	NA	NA	NA	chr12:1770701-1771476	Island						0
cg19260663	0.266184	0	0	chr7	24791121	-	NA	NA	NA	NA	NA	NA		OpenSea	DFNA5;DFNA5;DFNA5	NM_001127454;NM_004403;NM_001127453	5'UTR;5'UTR;5'UTR		TRUE	1
rs5987737	0.261252	2.06937	0	NA	NA	NA	NA	NA	NA	NA	NA	NA	NA	NA	NA	NA	NA	NA	NA	NA
cg20559405	0.230073	0	0	chr3	61580543	+	rs6789638	0.01963	NA	NA	NA	NA		OpenSea	PTPRG	NM_002841	Body		TRUE	1
cg22535849	0.227684	0	0.178114	chr7	4118583	-	NA	NA	rs13230345	0.245458	rs13230345	0.245458		OpenSea	SDK1	NM_152744	Body			1
cg25817165	0.227354	0	0	chr18	72167213	-	NA	NA	NA	NA	NA	NA	chr18:72162935-72164039	S_Shelf	CNDP2;CNDP2	NM_001168499;NM_018235	1stExon;Body			1
cg10259889	0.220716	0	3.30939	chr7	101936430	-	NA	NA	NA	NA	NA	NA	chr7:101936317-101936548	Island	SH2B2	NM_020979	Body			1
cg23052037	0.219541	0	0	chr15	26229322	-	rs963813	0.153846	NA	NA	NA	NA		OpenSea					TRUE	0
cg13055001	0.217964	0	0	chr11	67169813	+	NA	NA	NA	NA	NA	NA	chr11:67168616-67169098	S_Shore	PPP1CA;PPP1CA;PPP1CA	NM_002708;NM_206873;NM_001008709	TSS1500;TSS1500;TSS1500			1
cg00248776	0.211545	0	0	chr12	132616264	+	NA	NA	NA	NA	NA	NA	chr12:132619197-132620960	N_Shelf						0
cg20215438	0.204605	0	0	chr17	6541725	+	NA	NA	rs61397535	0.136073	rs61397535	0.136073	chr17:6543354-6544563	N_Shore	KIAA0753	NM_014804	5'UTR			0
cg25499650	0.194158	0	0	chr11	7728057	+	NA	NA	NA	NA	NA	NA		OpenSea	OVCH2	NM_198185	TSS200			0
cg25638443	0.193477	0	0	chr12	22435475	-	NA	NA	NA	NA	NA	NA		OpenSea	ST8SIA1	NM_003034	Body		TRUE	1
cg14845909	0.190321	0	0	chr5	851183	+	NA	NA	NA	NA	NA	NA	chr5:848389-848770	S_Shelf	ZDHHC11	NM_024786	TSS200			0
cg11481687	0.186165	0	0.683698	chr14	105499998	+	rs4359376	0.456661	NA	NA	NA	NA	chr14:105499802-105500021	Island						0
cg03265268	0.186028	0	0	chr8	11839764	-	NA	NA	NA	NA	NA	NA		OpenSea	DEFB135	NM_001033017	TSS200			0
cg16364629	0.177016	0	0	chr3	52303212	-	NA	NA	rs7643913	0.107336	rs7643913	0.107336		OpenSea	WDR82;MIRLET7G	NM_025222;NR_029660	Body;TSS1500			0
cg20618087	0.169431	0	0	chr22	50250283	-	NA	NA	rs4058452	0.250912	NA	NA	chr22:50250160-50250513	Island	ZBED4	NM_014838	5'UTR			0
cg20459037	0.166647	0	3.87461	chr17	9546550	-	NA	NA	rs274899	0.368939	rs274899	0.368939	chr17:9548389-9549616	N_Shore	WDR16;WDR16	NM_001080556;NM_145054	3'UTR;3'UTR			0
cg07791866	0.159456	0	0	chr16	56701994	-	rs78780944	0.045704	NA	NA	NA	NA	chr16:56701863-56702208	Island	MT1G	NM_005950	TSS200			0
cg03196364	0.157126	0	0	chr12	70083213	-	NA	NA	rs7298838	0.238387	rs7298838	0.238387		OpenSea	BEST3;BEST3	NM_032735;NM_152439	Body;TSS200		TRUE	1
cg09136878	0.155199	0	1.20244	chr1	236135584	+	NA	NA	NA	NA	NA	NA		OpenSea					TRUE	1
cg13920792	0.148034	0	0	chr2	234752321	+	NA	NA	rs28900707	0.025365	rs28900707	0.025365		OpenSea	HJURP	NM_018410	Body			0
cg18422632	0.144447	0	0	chr11	19618976	-	NA	NA	rs4497386	0.093779	rs4497386	0.093779		OpenSea	NAV2	NM_001111018	Body		TRUE	0
cg20702875	0.144249	0	3.26247	chr4	8643029	+	NA	NA	rs12510491	0.11577	NA	NA	chr4:8645832-8646063	N_Shelf						0
cg08969669	0.125021	0	0	chr16	19204113	+	NA	NA	rs73532735	0.061588	rs73532735	0.061588		OpenSea	SYT17	NM_016524	Body		TRUE	0
cg22237495	0.120377	0	1.30658	chr1	27964774	-	NA	NA	rs530599	0.240533	rs530599	0.240533	chr1:27960567-27961023	S_Shelf						0
cg00859330	0.108939	0	0	chr1	4835298	-	NA	NA	NA	NA	NA	NA	chr1:4832351-4832553	S_Shelf	AJAP1;AJAP1	NM_018836;NM_001042478	3'UTR;3'UTR			0
cg10166986	0.0933468	0	0	chr5	177941617	-	NA	NA	rs621635	0.30633	NA	NA		OpenSea	COL23A1	NM_173465	Body			0
cg00491523	0.0932531	0	0	chr16	6913336	+	NA	NA	NA	NA	NA	NA		OpenSea	A2BP1;A2BP1;A2BP1	NM_001142333;NM_001142334;NM_018723	5'UTR;5'UTR;5'UTR		TRUE	0
cg27561774	0.0922634	0	1.18471	chr10	134291064	+	NA	NA	rs4639858	0.19115	NA	NA		OpenSea					TRUE	0
cg18239511	0.090678	0	0	chr14	96563269	+	NA	NA	rs6575572	0.260685	rs6575572	0.260685		OpenSea					TRUE	0
cg00742603	0.0903182	0	0	chr16	90086301	-	NA	NA	NA	NA	NA	NA	chr16:90085109-90086419	Island	DBNDD1	NM_001042610	TSS1500	high-CpG:88613064-88613803		0
cg01802772	0.0894247	0	1.29308	chr1	55014160	+	NA	NA	rs299872	0.000228	rs299872	0.000228		OpenSea	ACOT11;ACOT11	NM_015547;NM_147161	Body;Body			0
rs10882854	0.0834391	0	0	NA	NA	NA	NA	NA	NA	NA	NA	NA	NA	NA	NA	NA	NA	NA	NA	NA
cg18584561	0.0746269	0	0	chr2	11682017	-	NA	NA	rs4669746	0.347711	rs4669746	0.347711		OpenSea	GREB1;GREB1;GREB1	NM_033090;NM_148903;NM_014668	TSS1500;5'UTR;5'UTR		TRUE	1
cg11663691	0.0741506	0	0	chr4	119759900	+	NA	NA	rs2052769	0.465909	rs2052769	0.465909	chr4:119757033-119757811	S_Shelf						0
cg09651654	0.0727833	0	0.0724946	chr12	7781431	+	NA	NA	NA	NA	NA	NA	chr12:7781003-7781248	S_Shore						0
cg27181471	0.0723387	0	0	chr1	4794111	+	rs442170	0.073497	NA	NA	NA	NA		OpenSea	AJAP1;AJAP1	NM_018836;NM_001042478	Body;Body			0
cg20823859	0.0705905	0	0.698756	chr1	111971624	-	NA	NA	rs2485320	0.436878	rs2485320	0.436878		OpenSea	OVGP1	NM_002557	TSS1500			1
cg13420075	0.0705142	0	0	chr15	74471974	-	rs75117524	0.039096	NA	NA	NA	NA		OpenSea	STRA6;STRA6;STRA6;STRA6	NM_001142618;NM_001142619;NM_001142617;NM_022369	3'UTR;3'UTR;3'UTR;3'UTR		TRUE	0
cg09281805	0.068984	0.334963	0	chr7	4751840	+	NA	NA	rs4540325	0.372845	rs4540325	0.372845		OpenSea	FOXK1	NM_001037165	Body			0
cg04895202	0.0652731	0	0	chr1	113290965	+	NA	NA	NA	NA	NA	NA	chr1:113286332-113287172	S_Shelf						0
rs6991394	0.0577509	0	0.444625	NA	NA	NA	NA	NA	NA	NA	NA	NA	NA	NA	NA	NA	NA	NA	NA	NA
cg15585213	0.0549256	0	0	chr1	14146635	+	NA	NA	rs76561972	0.036597	rs76561972	0.036597		OpenSea	PRDM2;PRDM2	NM_012231;NM_001135610	3'UTR;Body			0
cg21235415	0.054877	0	0	chr5	72512677	-	NA	NA	rs73764213	0.062214	rs73764213	0.062214	chr5:72511720-72512442	S_Shore						0
cg08963013	0.0508757	0	0	chr2	77235218	-	NA	NA	rs1446704	0.347222	rs1446704	0.347222		OpenSea	LRRTM4	NM_001134745	Body		TRUE	0
cg14654468	0.0502645	0	0.143285	chr17	80186336	-	NA	NA	NA	NA	NA	NA	chr17:80186135-80189990	Island	SLC16A3;SLC16A3;SLC16A3	NM_004207;NM_001042422;NM_001042422	TSS1500;5'UTR;1stExon	high-CpG:77779570-77779706		0
cg16252995	0.0415362	0	0	chr17	79991871	-	NA	NA	NA	NA	NA	NA	chr17:79987983-79990315	S_Shore	RAC3	NM_005052	3'UTR			1
cg15725238	0.0371056	0	0	chr5	107972199	+	NA	NA	rs60710969	0.031565	rs60710969	0.031565		OpenSea					TRUE	0
cg08835992	0.0302673	0	0	chr11	7870404	-	NA	NA	NA	NA	NA	NA		OpenSea	OR5E1P	NR_027711	TSS200			0
rs9363764	0.0176851	0	0	NA	NA	NA	NA	NA	NA	NA	NA	NA	NA	NA	NA	NA	NA	NA	NA	NA
cg22931151	0.00747001	0	0	chr5	180581761	+	NA	NA	rs2546424	0.251526	rs2546424	0.251526		OpenSea	OR2V2	NM_206880	TSS200			0
cg00022866	0	0.788698	3.76062	chr11	64108440	+	NA	NA	NA	NA	NA	NA	chr11:64109822-64110228	N_Shore	CCDC88B	NM_032251	Body			0
cg00033209	0	0	2.56208	chr16	3511787	+	NA	NA	rs9925461	0.165756	rs9925461	0.165756	chr16:3507545-3508606	S_Shelf	NAT15;NAT15;NAT15	NM_001083601;NM_001083600;NM_024845	5'UTR;5'UTR;5'UTR			0
cg00057722	0	2.04895	0	chr18	45934156	+	NA	NA	NA	NA	NA	NA	chr18:45934453-45937265	N_Shore						1
cg00063456	0	0	10.2663	chr1	231518525	-	NA	NA	NA	NA	NA	NA		OpenSea	EGLN1	NM_022051	Body		TRUE	0
cg00078759	0	0	0.969501	chr16	1600969	-	NA	NA	NA	NA	NA	NA	chr16:1598952-1599157	S_Shore	IFT140;TMEM204	NM_014714;NM_024600	Body;Body			0
cg00095677	0	1.28968	0	chr17	3833739	-	NA	NA	rs10153291	0.13262	rs10153291	0.13262		OpenSea	ATP2A3;ATP2A3;ATP2A3;ATP2A3;ATP2A3;ATP2A3;ATP2A3	NM_174954;NM_174955;NM_174956;NM_174957;NM_174953;NM_174958;NM_005173	Body;Body;Body;Body;Body;Body;Body			0
cg00109703	0	0	1.65906	chr20	39320005	+	NA	NA	NA	NA	NA	NA	chr20:39321289-39321647	N_Shore					TRUE	0
cg00117018	0	0.261068	0	chr8	145955983	+	NA	NA	NA	NA	NA	NA	chr8:145955639-145955989	Island	ZNF251	NM_138367	Body			0
cg00145587	0	5.28722	0	chr18	46475244	+	NA	NA	NA	NA	NA	NA	chr18:46474931-46479364	Island	SMAD7	NM_005904	Body			0
cg00156497	0	0	0.946603	chr6	133663589	+	NA	NA	rs11753937	0.197368	rs11753937	0.197368		OpenSea	EYA4;EYA4;EYA4	NM_172105;NM_172103;NM_004100	Body;Body;Body		TRUE	0
cg00173776	0	0	10.893	chr1	31465032	+	NA	NA	rs12033888	0.359207	rs12033888	0.359207		OpenSea	PUM1;PUM1	NM_014676;NM_001020658	Body;Body		TRUE	0
cg00188627	0	0	3.18408	chr3	159557779	-	NA	NA	NA	NA	NA	NA		OpenSea	SCHIP1	NM_014575	Body			0
cg00194771	0	0	0.725671	chr12	13256639	-	NA	NA	NA	NA	NA	NA	chr12:13254049-13254631	S_Shelf	GSG1;GSG1	NM_001080554;NM_001080555	TSS200;TSS200			0
cg00219626	0	0	0.0173497	chr6	28983835	+	rs6916161	0.333892	NA	NA	NA	NA	chr6:28984418-28984686	N_Shore						0
cg00241432	0	0.534442	0	chr13	95846842	-	rs3818492	0.01755	NA	NA	NA	NA		OpenSea	ABCC4;ABCC4	NM_001105515;NM_005845	Body;Body		TRUE	0
cg00247094	0	2.9326	0	chr17	77922972	+	NA	NA	rs66505868	0.244069	rs66505868	0.244069	chr17:77922721-77922973	Island	TBC1D16	NM_019020	Body			0
cg00256046	0	0	1.97278	chr1	217306763	-	rs114649924	0.017795	NA	NA	NA	NA	chr1:217307744-217309179	N_Shore	ESRRG	NM_001134285	5'UTR			0
cg00287841	0	0	0.0882707	chr8	131453955	-	NA	NA	rs7463793	0.089098	rs7463793	0.089098	chr8:131455248-131456285	N_Shore						0
cg00295418	0	0	0.0185328	chr8	2021420	-	NA	NA	rs2272720	0.312782	rs2272720	0.312782		OpenSea	MYOM2	NM_003970	Body			0
cg00317626	0	0	1.98598	chr1	53600741	+	NA	NA	NA	NA	NA	NA		OpenSea	SLC1A7	NM_006671	Body		TRUE	0
cg00338116	0	0.81426	2.77826	chr13	43566313	-	NA	NA	NA	NA	NA	NA	chr13:43566074-43566508	Island	EPSTI1;EPSTI1;EPSTI1;EPSTI1	NM_033255;NM_001002264;NM_001002264;NM_033255	5'UTR;5'UTR;1stExon;1stExon		TRUE	0
cg00342953	0	0	0.0607646	chr18	2654819	-	NA	NA	NA	NA	NA	NA	chr18:2654918-2656817	N_Shore	SMCHD1	NM_015295	TSS1500			0
cg00346898	0	0	0.991063	chr1	231761721	-	NA	NA	NA	NA	NA	NA	chr1:231762414-231763115	N_Shore	TSNAX-DISC1;DISC1;DISC1;DISC1;DISC1;TSNAX-DISC1;DISC1;DISC1;TSNAX-DISC1;DISC1;TSNAX-DISC1;DISC1;DISC1;TSNAX-DISC1;DISC1;DISC1;DISC1;DISC1;DISC1;DISC1;DISC1;DISC1;DISC1;TSNAX-DISC1;TSNAX-DISC1;DISC1;DISC1;DISC1;TSNAX-DISC1;DISC1;DISC1	NR_028394;NM_001164556;NM_001164538;NM_018662;NM_001164555;NR_028397;NM_001164554;NM_001164552;NR_028393;NM_001164537;NR_028400;NM_001164551;NM_001164539;NR_028398;NM_001164540;NM_001164542;NM_001164548;NM_001012959;NM_001164547;NM_001164550;NM_001164546;NM_001012957;NM_001012958;NR_028399;NR_028395;NM_001164545;NM_001164549;NM_001164544;NR_028396;NM_001164553;NM_001164541	Body;TSS1500;TSS1500;TSS1500;TSS1500;Body;TSS1500;TSS1500;Body;TSS1500;Body;TSS1500;TSS1500;Body;TSS1500;TSS1500;TSS1500;TSS1500;TSS1500;TSS1500;TSS1500;TSS1500;TSS1500;Body;Body;TSS1500;TSS1500;TSS1500;Body;TSS1500;TSS1500			1
cg00348031	0	0.766334	0	chr18	77236278	+	NA	NA	rs7408082	0.418182	NA	NA	chr18:77233326-77236398	Island	NFATC1;NFATC1;NFATC1;NFATC1	NM_006162;NM_172388;NM_172389;NM_172387	Body;Body;Body;Body			0
cg00374492	0	0	0.591348	chr6	42015867	+	rs12201437	0.103291	NA	NA	NA	NA	chr6:42016243-42016731	N_Shore	CCND3;CCND3	NM_001136017;NM_001136126	5'UTR;5'UTR			0
cg00380780	0	0	5.90825	chr6	3760116	-	NA	NA	NA	NA	NA	NA		OpenSea					TRUE	1
cg00393470	0	3.57217	1.50073	chr3	120066154	+	NA	NA	NA	NA	NA	NA	chr3:120067499-120068531	N_Shore	LRRC58	NM_001099678	Body			0
cg00425177	0	0	0.950334	chr10	3058239	+	NA	NA	NA	NA	NA	NA		OpenSea						0
cg00435098	0	0	2.70023	chr11	1092171	-	NA	NA	NA	NA	NA	NA	chr11:1094946-1095920	N_Shelf	MUC2	NM_002457	Body	low-CpG:1082079-1082723		0
cg00462971	0	1.97574	0	chr3	194784405	+	rs73890640	0.162706	NA	NA	NA	NA	chr3:194785977-194786549	N_Shore						0
cg00467278	0	0.130832	0	chr19	1120191	-	NA	NA	rs12610007	0.074108	NA	NA	chr19:1118907-1120215	Island	SBNO2;SBNO2	NM_001100122;NM_014963	Body;Body			0
cg00489213	0	0	3.08081	chr6	170686956	+	rs67935099	0.339278	NA	NA	NA	NA	chr6:170686006-170687003	Island	FAM120B	NM_032448	Body			0
cg00514713	0	0	2.05514	chr7	43158788	-	rs112005474	0.02333	NA	NA	NA	NA		OpenSea	HECW1	NM_015052	5'UTR		TRUE	0
cg00523628	0	0	0.515465	chr6	164137946	-	NA	NA	rs56180715	0.365798	rs56180715	0.365798		OpenSea						1
cg00540295	0	0.0791569	0	chr9	139616839	+	NA	NA	rs3739939	0.428441	NA	NA	chr9:139617622-139618131	N_Shore	FAM69B	NM_152421	Body			0
cg00562871	0	0.045479	0	chr8	144190362	-	rs7816351	0.06947	NA	NA	NA	NA		OpenSea						0
cg00600029	0	0	1.83871	chr5	1088442	+	NA	NA	NA	NA	NA	NA	chr5:1088243-1088464	Island	SLC12A7	NM_006598	Body			0
cg00616572	0	0.447849	0	chr16	10772249	+	NA	NA	rs7204640	0.288655	rs7204640	0.288655		OpenSea	TEKT5	NM_144674	Body		TRUE	0
cg00617568	0	0.541858	1.08866	chr17	47208775	-	rs80172879	0.058168	NA	NA	NA	NA	chr17:47209811-47210740	N_Shore	B4GALNT2;B4GALNT2	NM_001159387;NM_001159388	TSS1500;TSS1500			0
cg00631877	0	0	0.177992	chr12	94640673	-	NA	NA	rs869047	0.350982	rs869047	0.350982		OpenSea	PLXNC1	NM_005761	Body		TRUE	0
cg00655913	0	0	0.326493	chr1	228633920	+	NA	NA	NA	NA	NA	NA	chr1:228633382-228634127	Island					TRUE	0
cg00695177	0	0.563607	0	chr8	8761750	-	NA	NA	rs332028	0.444343	rs332028	0.444343		OpenSea					TRUE	1
cg00696044	0	0.430743	0.668174	chr10	63240299	-	NA	NA	rs2650706	0.417102	rs2650706	0.417102		OpenSea					TRUE	0
cg00702561	0	1.26467	0	chr9	132458129	+	NA	NA	rs894418	0.194561	rs894418	0.194561	chr9:132459587-132460017	N_Shore	PRRX2	NM_016307	Body		TRUE	0
cg00704554	0	0	2.31238	chr11	133902198	+	NA	NA	NA	NA	NA	NA		OpenSea	LOC100128239	NR_027276	Body			0
cg00713939	0	0.953434	0.325612	chr8	144660590	-	rs896949	0.294412	NA	NA	NA	NA	chr8:144659745-144660635	Island	NAPRT1	NM_145201	TSS200			1
cg00732378	0	5.0443	2.4661	chr16	55021073	+	NA	NA	NA	NA	NA	NA		OpenSea					TRUE	0
cg00805619	0	0	2.39339	chr10	134420623	-	NA	NA	NA	NA	NA	NA		OpenSea	INPP5A	NM_005539	Body			0
cg00817464	0	0	3.50537	chr10	111662876	-	NA	NA	NA	NA	NA	NA		OpenSea	XPNPEP1;XPNPEP1;XPNPEP1	NR_030724;NM_020383;NM_001167604	Body;Body;Body		TRUE	1
cg00838397	0	0	0.220046	chr10	70992225	+	rs4746828	0.424415	NA	NA	NA	NA		OpenSea	HKDC1	NM_025130	Body		TRUE	0
cg00892737	0	4.00874	0	chr9	35810244	+	NA	NA	NA	NA	NA	NA	chr9:35812090-35812389	N_Shore	SPAG8;SPAG8	NM_001039592;NM_172312	Body;Body			0
cg00894008	0	2.41464	0	chr15	34158294	-	rs1044129	0.485118	NA	NA	NA	NA		OpenSea	RYR3	NM_001036	3'UTR		TRUE	0
cg00935895	0	0	6.20025	chr2	152117022	-	NA	NA	rs11691217	0.343322	rs11691217	0.343322	chr2:152117883-152118479	N_Shore	RBM43	NM_198557	Body			0
cg00954105	0	0	0.124643	chr17	63739259	-	NA	NA	rs61742269	0.011972	rs61742269	0.011972		OpenSea	CCDC46;CCDC46	NM_001037325;NM_145036	Body;Body		TRUE	0
cg00955451	0	0	1.90766	chr15	29213640	+	NA	NA	NA	NA	NA	NA		OpenSea	APBA2;APBA2	NM_001130414;NM_005503	TSS200;TSS200			0
cg00965023	0	1.04154	0	chr19	11785188	+	NA	NA	NA	NA	NA	NA	chr19:11785042-11785282	Island	ZNF833	NR_028594	Body			0
cg00980980	0	0	0.743546	chr2	61153802	-	NA	NA	rs34518355	0.164995	rs34518355	0.164995		OpenSea					TRUE	1
cg00986130	0	0	3.40399	chr5	177821799	+	NA	NA	NA	NA	NA	NA	chr5:177821852-177823865	N_Shore	COL23A1	NM_173465	Body			0
cg00992055	0	0	0.196005	chr9	127571598	-	rs113106834	0.011894	NA	NA	NA	NA	chr9:127572126-127572641	N_Shore	OLFML2A	NM_182487	Body			0
cg01046703	0	0	0.256022	chr2	105858101	-	NA	NA	NA	NA	NA	NA	chr2:105858587-105859084	N_Shore	GPR45	NM_007227	TSS200			0
cg01057945	0	3.93955	2.53342	chr12	50303785	-	NA	NA	NA	NA	NA	NA		OpenSea	LOC283332	NR_026948	Body		TRUE	0
cg01143764	0	1.29502	0	chr8	314269	+	NA	NA	NA	NA	NA	NA	chr8:313868-314073	S_Shore						0
cg01147727	0	0.754197	0.643078	chr14	105363015	-	NA	NA	NA	NA	NA	NA	chr14:105359835-105360153	S_Shelf	KIAA0284;KIAA0284	NM_015005;NM_001112726	3'UTR;3'UTR			1
cg01171429	0	1.87998	0	chr16	69939015	+	NA	NA	NA	NA	NA	NA		OpenSea	WWP2;WWP2	NM_199423;NM_007014	Body;Body		TRUE	0
cg01188578	0	3.66774	1.82642	chr2	26464058	-	NA	NA	rs12185726	0.439894	rs12185726	0.439894	chr2:26467102-26467946	N_Shelf	HADHA	NM_000182	Body			1
cg01240823	0	1.95619	2.09639	chr15	92667819	+	NA	NA	NA	NA	NA	NA		OpenSea	SLCO3A1;SLCO3A1	NM_001145044;NM_013272	Body;Body		TRUE	1
cg01264919	0	2.68334	3.79652	chr11	1262311	-	NA	NA	rs10835639	0.105972	rs10835639	0.105972	chr11:1262083-1262598	Island	MUC5B	NM_002458	Body			0
cg01266850	0	0	3.45989	chr22	45016702	-	NA	NA	NA	NA	NA	NA	chr22:45015933-45016488	S_Shore						0
cg01310482	0	4.41016	2.99213	chr7	101596140	-	NA	NA	NA	NA	NA	NA		OpenSea	CUX1;CUX1;CUX1	NM_181500;NM_181552;NM_001913	Body;Body;Body		TRUE	0
cg01368780	0	0.056503	0	chr6	169937196	-	NA	NA	NA	NA	NA	NA		OpenSea	WDR27	NM_182552	Body		TRUE	0
cg01418388	0	0.307819	0	chr8	15452400	+	rs56155447	0.040219	NA	NA	NA	NA		OpenSea	TUSC3;TUSC3	NM_006765;NM_178234	Body;Body		TRUE	0
cg01490663	0	2.20746	0	chr16	87091301	+	NA	NA	NA	NA	NA	NA		OpenSea						0
cg01494348	0	2.59325	1.41474	chr8	144660395	+	NA	NA	NA	NA	NA	NA	chr8:144659745-144660635	Island	NAPRT1	NM_145201	1stExon			1
cg01528321	0	7.07181	0	chr10	82214614	-	rs7098414	0.14984	NA	NA	NA	NA	chr10:82213556-82214760	Island	TSPAN14;TSPAN14	NM_001128309;NM_030927	5'UTR;5'UTR			0
cg01584086	0	5.30195	10.6857	chr11	10373718	+	NA	NA	rs2957700	0.001365	rs2957700	0.001365		OpenSea					TRUE	0
cg01588379	0	1.08869	0	chr7	151433326	+	NA	NA	NA	NA	NA	NA		OpenSea	PRKAG2;PRKAG2	NM_016203;NM_001040633	Body;Body		TRUE	0
cg01591343	0	0	1.47406	chr6	169857450	-	NA	NA	rs1047910	0.352447	rs1047910	0.352447		OpenSea	WDR27	NM_182552	3'UTR			0
cg01610536	0	0	0.430065	chr15	35384650	-	NA	NA	NA	NA	NA	NA	chr15:35385071-35385301	N_Shore				low-CpG:33171930-33171955		0
cg01627483	0	0	6.36645	chr1	32708341	+	NA	NA	NA	NA	NA	NA	chr1:32705524-32707141	S_Shore	MTMR9L	NR_026850	TSS1500			0
cg01631333	0	0	1.23136	chr13	110747452	-	rs9559729	0.171223	NA	NA	NA	NA		OpenSea					TRUE	0
cg01650818	0	0	0.0758893	chr15	29247458	-	NA	NA	NA	NA	NA	NA		OpenSea	APBA2;APBA2	NM_005503;NM_001130414	5'UTR;5'UTR		TRUE	0
cg01729837	0	0.0624394	0	chr19	719622	+	NA	NA	NA	NA	NA	NA	chr19:719098-720953	Island	PALM;PALM	NM_002579;NM_001040134	Body;Body		TRUE	0
cg01770232	0	4.34788	3.36972	chr7	22766155	+	NA	NA	NA	NA	NA	NA		OpenSea	IL6	NM_000600	TSS1500			1
cg01800148	0	10.5178	2.39701	chr1	9130886	-	NA	NA	NA	NA	NA	NA	chr1:9131602-9131909	N_Shore	SLC2A5;SLC2A5;SLC2A5	NM_001135585;NR_024180;NM_003039	TSS1500;Body;TSS1500			0
cg01812070	0	3.7733	0	chr2	71016724	-	NA	NA	rs7561628	0.375456	NA	NA	chr2:71017028-71017976	N_Shore	FIGLA	NM_001004311	Body		TRUE	0
cg01858517	0	0	0.278388	chr10	79396584	-	NA	NA	NA	NA	NA	NA	chr10:79396095-79398495	Island	KCNMA1;KCNMA1;KCNMA1;KCNMA1	NM_001161353;NM_001161352;NM_002247;NM_001014797	Body;Body;Body;Body			0
cg01863596	0	0	1.57889	chr15	29348365	+	NA	NA	NA	NA	NA	NA		OpenSea	APBA2;APBA2	NM_001130414;NM_005503	Body;Body			0
cg01870826	0	0	0.0402613	chr7	5111875	-	rs62444320	0.478597	NA	NA	NA	NA	chr7:5111620-5112088	Island	LOC389458	NR_015343	Body			0
cg01872988	0	0	0.161441	chr13	19692744	-	NA	NA	rs9507472	0.437757	rs9507472	0.437757		OpenSea	DKFZp686A1627	NR_002801	TSS1500			0
cg01886460	0	0	4.34283	chr16	711015	+	NA	NA	NA	NA	NA	NA	chr16:711065-711414	N_Shore	WDR90	NM_145294	Body		TRUE	0
cg01916088	0	0	0.108623	chr6	41528531	-	NA	NA	NA	NA	NA	NA	chr6:41528266-41528900	Island	FOXP4;FOXP4;FOXP4	NM_001012427;NM_138457;NM_001012426	5'UTR;5'UTR;5'UTR		TRUE	0
cg01928411	0	0.851405	0	chr12	50793981	+	NA	NA	NA	NA	NA	NA	chr12:50794549-50794920	N_Shore	LARP4;LARP4;LARP4;LARP4;LARP4;LARP4;LARP4	NM_001170803;NM_199188;NR_033200;NM_001170808;NM_001170804;NM_199190;NM_052879	TSS1500;TSS1500;TSS1500;TSS1500;TSS1500;TSS1500;TSS1500			0
cg01991743	0	0.999875	0.610536	chr6	33053608	-	NA	NA	rs11551421	0.086911	rs11551421	0.086911		OpenSea	HLA-DPB1	NM_002121	Body			0
cg01992765	0	2.89012	0	chr21	45622493	-	NA	NA	NA	NA	NA	NA	chr21:45622218-45622500	Island						0
cg01996297	0	0.503189	2.8999	chr6	33970166	+	NA	NA	NA	NA	NA	NA		OpenSea						0
cg02009395	0	0.971547	4.78354	chr16	20702744	-	NA	NA	NA	NA	NA	NA		OpenSea	ACSM1	NM_052956	TSS200			1
cg02045894	0	0.0400575	0	chr8	74361398	+	NA	NA	NA	NA	NA	NA	chr8:74361049-74361409	Island	STAU2;STAU2;STAU2;STAU2	NM_001164380;NM_001164381;NM_001164382;NM_001164383	Body;Body;Body;Body			1
cg02046562	0	0	0.292161	chr3	58200021	+	NA	NA	NA	NA	NA	NA		OpenSea	DNASE1L3	NM_004944	5'UTR			0
cg02060567	0	0	0.393778	chr4	84012851	-	NA	NA	NA	NA	NA	NA		OpenSea	PLAC8;PLAC8	NM_001130716;NM_016619	3'UTR;3'UTR			0
cg02062970	0	29.7277	15.1915	chr4	119653583	+	NA	NA	NA	NA	NA	NA		OpenSea	SEC24D	NM_014822	Body		TRUE	0
cg02100959	0	0	0.790922	chr6	168916010	-	rs12193410	0.210992	NA	NA	NA	NA	chr6:168918596-168918902	N_Shelf	SMOC2;SMOC2	NM_022138;NM_001166412	Body;Body			0
cg02103875	0	0	0.747961	chr17	17877203	-	NA	NA	NA	NA	NA	NA	chr17:17875167-17875933	S_Shore	TOM1L2;LRRC48;LRRC48;TOM1L2;LRRC48;LRRC48	NM_001033551;NM_001130092;NM_001130091;NM_001082968;NM_031294;NM_001130090	TSS1500;5'UTR;5'UTR;TSS1500;5'UTR;5'UTR			0
cg02105519	0	0	0.580144	chr5	140306205	+	NA	NA	NA	NA	NA	NA	chr5:140305712-140307193	Island	PCDHA7;PCDHA12;PCDHA6;PCDHAC1;PCDHA10;PCDHA4;PCDHA11;PCDHA8;PCDHA6;PCDHA1;PCDHA2;PCDHA1;PCDHA9;PCDHA13;PCDHA5;PCDHA3;PCDHAC1;PCDHA10	NM_018910;NM_018903;NM_018909;NM_031882;NM_018901;NM_018907;NM_018902;NM_018911;NM_031849;NM_031411;NM_018905;NM_018900;NM_031857;NM_018904;NM_018908;NM_018906;NM_018898;NM_031860	Body;Body;Body;TSS200;Body;Body;Body;Body;Body;Body;Body;Body;Body;Body;Body;Body;TSS200;Body			0
cg02159489	0	3.35679	1.78906	chr17	79459563	-	NA	NA	NA	NA	NA	NA	chr17:79454734-79455823	S_Shelf						0
cg02163885	0	0.0107121	0	chr6	27729346	-	NA	NA	NA	NA	NA	NA		OpenSea						0
cg02167757	0	0	0.178568	chr16	48395953	-	NA	NA	NA	NA	NA	NA	chr16:48399730-48400040	N_Shelf	SIAH1;SIAH1	NM_001006610;NM_003031	Body;Body			0
cg02193806	0	2.13837	0.545336	chr16	20780262	+	NA	NA	rs67410356	0.126883	rs67410356	0.126883		OpenSea	ACSM3;ACSM3	NM_005622;NM_202000	5'UTR;5'UTR			0
cg02210151	0	0	3.41546	chr10	123356041	-	NA	NA	NA	NA	NA	NA	chr10:123356616-123358285	N_Shore	FGFR2;FGFR2;FGFR2;FGFR2;FGFR2;FGFR2;FGFR2	NM_000141;NM_001144917;NM_022970;NM_001144918;NM_001144919;NM_001144915;NM_001144915	5'UTR;5'UTR;5'UTR;5'UTR;5'UTR;1stExon;5'UTR			0
cg02232542	0	0.773665	0	chr9	139690610	+	NA	NA	NA	NA	NA	NA	chr9:139693983-139695096	N_Shelf	KIAA1984	NM_001039374	TSS200			0
cg02235918	0	0	0.658594	chr6	72043561	-	NA	NA	NA	NA	NA	NA		OpenSea					TRUE	0
cg02250259	0	5.05014	1.42271	chr7	27273366	+	rs10233548	0.013014	NA	NA	NA	NA	chr7:27275055-27275626	N_Shore						0
cg02256105	0	0	1.78488	chr2	118593478	+	NA	NA	NA	NA	NA	NA	chr2:118593639-118594234	N_Shore						0
cg02288345	0	0	0.816388	chr5	16895511	-	NA	NA	rs173789	0.242206	rs173789	0.242206		OpenSea	MYO10	NM_012334	Body		TRUE	0
cg02303258	0	0	0.418467	chr5	134822635	+	NA	NA	NA	NA	NA	NA	chr5:134824503-134824779	N_Shore						0
cg02317299	0	16.9428	0.658852	chr17	1390182	+	NA	NA	NA	NA	NA	NA	chr17:1390456-1390786	N_Shore	MYO1C;MYO1C;MYO1C	NM_033375;NM_001080779;NM_001080950	5'UTR;Body;TSS1500			0
cg02331808	0	0	1.6428	chr15	29301402	+	NA	NA	NA	NA	NA	NA		OpenSea	APBA2;APBA2	NM_005503;NM_001130414	5'UTR;5'UTR		TRUE	0
cg02335517	0	0.762656	0	chr7	22768438	-	NA	NA	NA	NA	NA	NA		OpenSea	IL6	NM_000600	Body			1
cg02368820	0	0.972309	4.56173	chr1	3052501	-	NA	NA	rs4648363	0.304923	NA	NA		OpenSea	PRDM16;PRDM16	NM_022114;NM_199454	Body;Body			0
cg02376664	0	0	0.048018	chr16	85035289	-	rs79844203	0.023438	NA	NA	NA	NA		OpenSea	ZDHHC7;ZDHHC7	NM_001145548;NM_017740	5'UTR;5'UTR		TRUE	0
cg02386599	0	0	0.85583	chr6	39769542	-	NA	NA	NA	NA	NA	NA		OpenSea	DAAM2	NM_015345	5'UTR			0
cg02393727	0	1.60176	0	chr16	89690088	+	NA	NA	NA	NA	NA	NA		OpenSea	DPEP1;DPEP1	NM_001128141;NM_004413	5'UTR;5'UTR			0
cg02399044	0	0	1.55079	chr12	2500229	+	NA	NA	NA	NA	NA	NA		OpenSea	CACNA1C;CACNA1C;CACNA1C;CACNA1C;CACNA1C;CACNA1C;CACNA1C;CACNA1C;CACNA1C;CACNA1C;CACNA1C;CACNA1C;CACNA1C;CACNA1C;CACNA1C;CACNA1C;CACNA1C;CACNA1C;CACNA1C;CACNA1C;CACNA1C;CACNA1C;CACNA1C	NM_001129844;NM_001129827;NM_001129839;NM_001129834;NM_001129841;NM_000719;NM_001129830;NM_001167625;NM_001129843;NM_001167624;NM_001129835;NM_001129837;NM_001167623;NM_001129840;NM_199460;NM_001129833;NM_001129832;NM_001129829;NM_001129846;NM_001129836;NM_001129838;NM_001129831;NM_001129842	Body;Body;Body;Body;Body;Body;Body;Body;Body;Body;Body;Body;Body;Body;Body;Body;Body;Body;Body;Body;Body;Body;Body		TRUE	0
cg02419362	0	0	3.99786	chr12	121203948	+	NA	NA	NA	NA	NA	NA		OpenSea	SPPL3	NM_139015	Body			0
cg02453726	0	0.252795	0	chr5	141339766	+	rs75001959	0.023892	NA	NA	NA	NA		OpenSea	PCDH12	NM_016580	TSS1500		TRUE	0
cg02471760	0	0	0.588722	chr11	569587	+	rs11246190	0.104281	NA	NA	NA	NA	chr11:567938-569461	S_Shore	MIR210	NR_029623	TSS1500			0
cg02475474	0	0.203623	1.49397	chr6	29635158	+	rs9500949	0.012973	NA	NA	NA	NA		OpenSea	MOG;MOG;MOG;MOG;MOG;MOG;MOG;MOG;MOG;MOG;MOG	NM_206813;NM_001170418;NM_206814;NM_206811;NM_206810;NM_206809;NM_001170417;NM_001008229;NM_001008228;NM_206812;NM_002433	3'UTR;Body;3'UTR;Body;Body;Body;Body;Body;Body;Body;Body		TRUE	0
cg02502145	0	0	1.16078	chr2	39319447	-	NA	NA	rs297142	0.256644	rs297142	0.256644		OpenSea	SOS1	NM_005633	Body		TRUE	0
cg02505015	0	0	0.750015	chr12	121197625	-	NA	NA	NA	NA	NA	NA		OpenSea					TRUE	1
cg02514721	0	0	2.982	chr4	47427904	+	NA	NA	NA	NA	NA	NA	chr4:47427692-47427905	Island	GABRB1	NM_000812	Body			0
cg02532853	0	0	0.493429	chr21	40141756	+	NA	NA	NA	NA	NA	NA		OpenSea	NCRNA00114;NCRNA00114	NR_027065;NR_027066	Body;TSS1500			0
cg02533035	0	0	0.220927	chr2	192993904	+	NA	NA	NA	NA	NA	NA		OpenSea	TMEFF2	NM_016192	Body		TRUE	0
cg02545261	0	3.76282	0	chr5	174115717	-	NA	NA	NA	NA	NA	NA		OpenSea					TRUE	0
cg02553039	0	0	0.270953	chr22	49563521	-	NA	NA	NA	NA	NA	NA	chr22:49564050-49564612	N_Shore						0
cg02554168	0	1.22036	0	chr12	55378621	+	rs1906496	0.247832	NA	NA	NA	NA		OpenSea	KIAA0748	NM_001136030	TSS200			0
cg02561693	0	0.917642	0	chr2	4931074	+	NA	NA	NA	NA	NA	NA		OpenSea						0
cg02565715	0	0	0.782446	chr17	75525001	-	NA	NA	NA	NA	NA	NA	chr17:75524589-75525152	Island					TRUE	1
cg02567839	0	0	0.252728	chr1	242612787	-	NA	NA	NA	NA	NA	NA		OpenSea	PLD5	NM_152666	5'UTR			1
cg02628923	0	22.3704	24.9152	chr8	144671473	+	NA	NA	NA	NA	NA	NA		OpenSea	EEF1D;EEF1D;EEF1D;EEF1D;EEF1D;EEF1D;EEF1D	NM_032378;NM_001130055;NM_001960;NM_001130056;NM_001130054;NM_001130057;NM_001130053	Body;5'UTR;5'UTR;5'UTR;Body;5'UTR;Body			0
cg02633036	0	0	0.400738	chr15	92661549	-	NA	NA	NA	NA	NA	NA		OpenSea	SLCO3A1;SLCO3A1	NM_001145044;NM_013272	Body;Body		TRUE	1
cg02655711	0	0	2.79733	chr22	19163373	+	NA	NA	NA	NA	NA	NA	chr22:19165061-19166816	N_Shore	SLC25A1	NM_005984	3'UTR			0
cg02658043	0	0	1.29964	chr8	144917532	-	NA	NA	rs7465214	0.2634	rs7465214	0.2634	chr8:144917878-144918318	N_Shore	NRBP2	NM_178564	3'UTR			0
cg02673305	0	0.861784	0	chr6	32066121	-	NA	NA	NA	NA	NA	NA	chr6:32063533-32065044	S_Shore	TNXB	NM_019105	5'UTR			0
cg02784144	0	0	1.33516	chrX	132547235	+	NA	NA	NA	NA	NA	NA	chrX:132547567-132550284	N_Shore	GPC4	NM_001448	Body			0
cg02872476	0	0.454174	0	chr16	90086806	-	NA	NA	NA	NA	NA	NA	chr16:90085109-90086419	S_Shore	DBNDD1	NM_001042610	TSS1500			0
cg02907150	0	0	0.710208	chr14	71577479	-	NA	NA	rs116016	0.365577	rs116016	0.365577		OpenSea	PCNX	NM_014982	3'UTR		TRUE	0
cg02907689	0	2.51454	1.23255	chrX	153093784	-	NA	NA	rs6571296	0.006371	rs6571296	0.006371	chrX:153094109-153094620	N_Shore	PDZD4	NM_032512	Body			0
cg02910959	0	0.0732193	0	chr1	30815703	+	NA	NA	NA	NA	NA	NA		OpenSea						0
cg02910987	0	0	3.53631	chr10	113840106	-	NA	NA	NA	NA	NA	NA		OpenSea					TRUE	1
cg02915939	0	5.20447	0.0738385	chr6	30711022	-	NA	NA	NA	NA	NA	NA	chr6:30710307-30712440	Island	IER3;FLOT1	NM_003897;NM_005803	3'UTR;TSS1500			0
cg02918253	0	1.16633	0.58224	chr19	19323996	+	NA	NA	NA	NA	NA	NA	chr19:19322675-19322916	S_Shore	NCAN	NM_004386	5'UTR		TRUE	0
cg02925222	0	1.65502	0	chr11	280445	-	NA	NA	NA	NA	NA	NA	chr11:279072-281700	Island	NLRP6	NM_138329	Body		TRUE	0
cg02975187	0	0.491295	0	chr22	18512423	+	NA	NA	rs112417983	0.053065	rs112417983	0.053065		OpenSea	FLJ41941	NR_024417	Body			0
cg02977524	0	3.1676	0	chr1	234747788	-	NA	NA	NA	NA	NA	NA	chr1:234744276-234747024	S_Shore						1
cg02996869	0	0	3.63523	chr1	82267171	+	NA	NA	NA	NA	NA	NA	chr1:82265998-82269048	Island	LPHN2	NM_012302	5'UTR	high-CpG:82039134-82039796		0
cg03025013	0	0	2.41667	chr17	77006186	+	NA	NA	NA	NA	NA	NA	chr17:77005746-77006106	S_Shore	CANT1;CANT1;CANT1	NM_138793;NM_001159772;NM_001159773	TSS1500;TSS1500;TSS1500			0
cg03052099	0	0	0.324965	chr16	67951373	-	NA	NA	NA	NA	NA	NA		OpenSea	PSKH1	NM_006742	Body		TRUE	0
cg03067660	0	0	3.3406	chr6	43027575	+	NA	NA	NA	NA	NA	NA	chr6:43026939-43027841	Island	KLC4;KLC4;KLC4;KLC4;MRPL2	NM_201522;NM_201521;NM_201523;NM_138343;NM_015950	TSS1500;5'UTR;TSS200;5'UTR;TSS1500			0
cg03088219	0	0.158449	0	chr4	176711190	-	NA	NA	rs13140287	0.000194	rs13140287	0.000194		OpenSea	GPM6A;GPM6A;GPM6A	NM_201591;NM_005277;NM_201592	Body;Body;Body			1
cg03096285	0	1.3719	0	chr4	1303768	-	rs17164618	0.06623	NA	NA	NA	NA	chr4:1303490-1303835	Island	MAEA;MAEA	NM_005882;NM_001017405	Body;Body		TRUE	0
cg03099611	0	18.131	0	chr4	88928541	-	NA	NA	NA	NA	NA	NA	chr4:88928480-88929659	Island	PKD2	NM_000297	TSS1500			0
cg03115532	0	0	1.0321	chr6	28185726	+	NA	NA	rs1233664	0.343097	rs1233664	0.343097	chr6:28186476-28186884	N_Shore	LOC222699	NR_002936	Body			0
cg03124636	0	4.40791	0.0494589	chr6	30711426	-	NA	NA	NA	NA	NA	NA	chr6:30710307-30712440	Island	IER3;FLOT1	NM_003897;NM_005803	3'UTR;TSS1500			0
cg03144753	0	0.92062	0	chr3	28286464	+	NA	NA	NA	NA	NA	NA	chr3:28282826-28283457	S_Shelf	CMC1	NM_182523	Body			0
cg03159252	0	0	0.532651	chr19	639161	+	NA	NA	rs111509883	0.050343	NA	NA	chr19:639150-639400	Island	FGF22	NM_020637	TSS1500		TRUE	0
cg03163302	0	0	1.22109	chr17	8301166	-	NA	NA	rs17205049	0.001064	NA	NA		OpenSea	RNF222	NM_001146684	TSS200			0
cg03244701	0	3.74633	4.42254	chr6	170390429	+	NA	NA	NA	NA	NA	NA	chr6:170390204-170390430	Island						0
cg03264071	0	1.40974	0	chr19	52131310	-	NA	NA	rs61736486	0.075733	NA	NA		OpenSea	SIGLEC5	NM_003830	Body			1
cg03276022	0	0	5.38372	chr11	117069900	+	NA	NA	rs17523113	0.018898	NA	NA		OpenSea	TAGLN;TAGLN	NM_003186;NM_001001522	TSS200;TSS200			0
cg03301671	0	1.29381	0	chr4	187621790	-	NA	NA	NA	NA	NA	NA		OpenSea	FAT1	NM_005245	Body			0
cg03312117	0	1.79591	2.57268	chr2	101359133	+	NA	NA	rs58892496	0.147758	rs58892496	0.147758		OpenSea					TRUE	0
cg03320005	0	12.5517	0	chr20	62886973	+	rs60461814	0.148216	NA	NA	NA	NA	chr20:62886688-62887463	Island	PCMTD2;PCMTD2	NM_018257;NM_001104925	TSS200;TSS200			0
cg03321553	0	2.86418	0	chr15	41806234	+	NA	NA	NA	NA	NA	NA	chr15:41803443-41805531	S_Shore	LTK;LTK;LTK	NM_206961;NM_002344;NM_001135685	TSS200;TSS200;TSS200			0
cg03328201	0	1.86724	0	chr22	22007633	+	NA	NA	NA	NA	NA	NA	chr22:22006079-22007048	S_Shore	MIR130B	NR_029845	Body			0
cg03329755	0	0	0.0456199	chr6	167189272	-	NA	NA	NA	NA	NA	NA		OpenSea	RPS6KA2	NM_001006932	Body			1
cg03335207	0	0.428663	0	chr3	135911783	+	NA	NA	NA	NA	NA	NA	chr3:135914197-135916090	N_Shelf	MSL2;MSL2	NM_001145417;NM_018133	5'UTR;Body			0
cg03400623	0	0	0.465235	chr1	1297240	+	NA	NA	NA	NA	NA	NA		OpenSea						0
cg03411979	0	0.483628	0	chr13	52028301	+	NA	NA	NA	NA	NA	NA	chr13:52025691-52027946	S_Shore	INTS6;INTS6;INTS6	NM_012141;NM_001039938;NM_001039937	TSS1500;TSS1500;TSS1500			0
cg03416601	0	0	2.28677	chr16	82132065	+	NA	NA	NA	NA	NA	NA		OpenSea	HSD17B2	NM_002153	3'UTR			0
cg03420970	0	0.210255	0.458322	chr1	19261678	-	NA	NA	rs76806070	0.042486	rs76806070	0.042486		OpenSea	IFFO2	NM_001136265	Body		TRUE	0
cg03467235	0	2.7006	0	chr20	21003839	-	NA	NA	rs11907170	0.231818	rs11907170	0.231818	chr20:21000765-21001280	S_Shelf						1
cg03478249	0	0	1.82387	chr13	43566547	-	rs3809358	0.032865	NA	NA	NA	NA	chr13:43566074-43566508	S_Shore	EPSTI1;EPSTI1	NM_001002264;NM_033255	TSS200;TSS200		TRUE	0
cg03480383	0	2.85024	2.66964	chr16	89930147	+	NA	NA	NA	NA	NA	NA		OpenSea	SPIRE2	NM_032451	Body		TRUE	1
cg03488456	0	0	1.52509	chr16	29706275	+	NA	NA	NA	NA	NA	NA	chr16:29706198-29706458	Island	QPRT	NM_014298	Body			0
cg03540165	0	1.58367	0	chr12	113573222	+	rs7960087	0.025929	NA	NA	NA	NA	chr12:113572977-113573758	Island	RASAL1	NM_004658	Body		TRUE	0
cg03541909	0	0.776869	0	chr19	52114809	+	NA	NA	NA	NA	NA	NA		OpenSea	SIGLEC5	NM_003830	3'UTR			1
cg03548384	0	0	0.785369	chr16	84403863	-	rs7202853	0.062214	NA	NA	NA	NA	chr16:84401957-84402497	S_Shore	ATP2C2	NM_014861	Body			0
cg03576805	0	0	1.42924	chr16	82259458	+	NA	NA	NA	NA	NA	NA		OpenSea					TRUE	0
cg03621470	0	1.98033	0	chr12	133137479	+	NA	NA	rs7973990	0.46694	NA	NA	chr12:133136392-133137480	Island	FBRSL1	NM_001142641	Body			0
cg03629107	0	0	2.12371	chr8	101678439	-	NA	NA	NA	NA	NA	NA		OpenSea					TRUE	1
cg03639185	0	0.215689	0	chr4	144207789	-	NA	NA	rs28589653	0.494982	rs28589653	0.494982		OpenSea					TRUE	0
cg03680338	0	0	0.929181	chr6	22043967	+	NA	NA	NA	NA	NA	NA		OpenSea	FLJ22536	NR_015410	Body		TRUE	1
cg03688324	0	1.7587	0	chr13	22251017	-	NA	NA	NA	NA	NA	NA	chr13:22247803-22249755	S_Shore	FGF9	NM_002010	Body			1
cg03727732	0	0	1.6797	chr15	74900248	+	NA	NA	NA	NA	NA	NA		OpenSea	CLK3	NM_003992	TSS1500			0
cg03734595	0	6.15882	0.0753816	chr18	9333974	+	NA	NA	NA	NA	NA	NA	chr18:9333896-9334244	Island	TWSG1	NM_020648	TSS1500			0
cg03781731	0	0	1.19298	chr7	73256416	-	NA	NA	rs73702580	0.011537	NA	NA	chr7:73256704-73256926	N_Shore	WBSCR27	NM_152559	Body			0
cg03794213	0	3.66165	0	chr16	22220727	-	NA	NA	NA	NA	NA	NA	chr16:22217299-22218090	S_Shelf	EEF2K	NM_013302	5'UTR			1
cg03812172	0	0	0.059453	chr7	44184403	+	NA	NA	rs13306388	0.20064	rs13306388	0.20064	chr7:44184770-44185695	N_Shore	GCK;GCK;GCK	NM_033508;NM_033507;NM_000162	3'UTR;3'UTR;3'UTR			0
cg03826059	0	0.26162	0	chr5	33297944	+	NA	NA	NA	NA	NA	NA		OpenSea						0
cg03832522	0	0.442501	1.78553	chr2	218898668	+	NA	NA	NA	NA	NA	NA	chr2:218898490-218898835	Island						0
cg03834261	0	0.128536	0	chr12	96336532	+	NA	NA	rs79175383	0.236638	NA	NA	chr12:96336245-96337411	Island	CCDC38;AMDHD1	NM_182496;NM_152435	TSS200;TSS1500			0
cg03853208	0	0	1.92581	chr7	25989763	+	NA	NA	NA	NA	NA	NA	chr7:25990012-25991320	N_Shore	MIR148A	NR_029597	TSS200			0
cg03894975	0	0.129665	2.43021	chr1	29586570	-	NA	NA	NA	NA	NA	NA	chr1:29585897-29586598	Island	PTPRU;PTPRU;PTPRU	NM_133178;NM_133177;NM_005704	Body;Body;Body	high-CpG:29458981-29459255		0
cg03908904	0	0	1.31936	chr19	5914009	+	NA	NA	NA	NA	NA	NA	chr19:5915007-5915301	N_Shore	CAPS;CAPS	NM_004058;NM_080590	TSS200;TSS200			0
cg03970088	0	0.808018	0	chr16	89884037	-	NA	NA	NA	NA	NA	NA	chr16:89882392-89883458	S_Shore	FANCA;FANCA	NM_000135;NM_001018112	TSS1500;TSS1500			0
cg03987818	0	0.221608	0	chr2	186988953	-	NA	NA	rs10200354	0.283956	rs10200354	0.283956		OpenSea					TRUE	1
cg04006042	0	7.93757	3.31994	chr13	77601302	-	NA	NA	NA	NA	NA	NA	chr13:77600570-77601428	Island	FBXL3;FBXL3	NM_012158;NM_012158	1stExon;5'UTR	high-CpG:76499270-76499367		0
cg04012931	0	1.95279	0	chr6	30711164	+	NA	NA	NA	NA	NA	NA	chr6:30710307-30712440	Island	IER3;FLOT1	NM_003897;NM_005803	3'UTR;TSS1500			0
cg04034290	0	0.177022	0	chr8	119586905	+	NA	NA	NA	NA	NA	NA		OpenSea	SAMD12;SAMD12	NM_001101676;NM_207506	Body;Body		TRUE	0
cg04036182	0	0	4.30846	chr15	45458818	+	NA	NA	NA	NA	NA	NA	chr15:45458801-45459580	Island						0
cg04057488	0	0	0.127693	chr6	168920227	-	rs60778849	0.109033	NA	NA	NA	NA	chr6:168918596-168918902	S_Shore	SMOC2;SMOC2	NM_022138;NM_001166412	Body;Body			1
cg04083966	0	0.967562	0	chr1	203144832	-	NA	NA	rs12145010	0.084937	rs12145010	0.084937		OpenSea	MYBPH	NM_004997	1stExon			0
cg04145307	0	0	3.78633	chr16	1415456	+	rs116487535	0.011729	NA	NA	NA	NA	chr16:1414417-1414851	S_Shore	UNKL	NM_023076	3'UTR			0
cg04173211	0	0	0.0176499	chr15	81489338	-	NA	NA	rs4346163	0.174352	NA	NA		OpenSea	IL16;IL16	NM_172217;NM_172217	1stExon;5'UTR			0
cg04173714	0	0	1.27227	chr15	86211321	-	NA	NA	NA	NA	NA	NA		OpenSea	AKAP13;AKAP13	NM_007200;NM_006738	Body;Body		TRUE	0
cg04189328	0	1.6277	0.393554	chr14	24505653	+	NA	NA	NA	NA	NA	NA	chr14:24505567-24505796	Island	DHRS4L1	NM_001082488	TSS200			0
cg04204499	0	0	0.279539	chr8	1085741	+	NA	NA	NA	NA	NA	NA		OpenSea						0
cg04217778	0	0	1.85586	chr7	5111916	-	NA	NA	NA	NA	NA	NA	chr7:5111620-5112088	Island	LOC389458	NR_015343	Body			0
cg04224786	0	0	1.57421	chr8	144222401	-	rs13275874	0.274149	NA	NA	NA	NA		OpenSea					TRUE	0
cg04233054	0	0	5.01519	chr1	23112654	-	NA	NA	NA	NA	NA	NA	chr1:23110904-23111567	S_Shore	EPHB2;EPHB2	NM_004442;NM_017449	Body;Body			1
cg04263186	0	0	0.495266	chr4	104640489	+	NA	NA	NA	NA	NA	NA	chr4:104640559-104640797	N_Shore	TACR3	NM_001059	1stExon			1
cg04287289	0	7.99176	17.9809	chr16	89883240	-	rs34098327	0.010046	NA	NA	NA	NA	chr16:89882392-89883458	Island	FANCA;FANCA	NM_001018112;NM_000135	TSS200;TSS200			0
cg04330683	0	0	3.53235	chr19	22715410	+	NA	NA	NA	NA	NA	NA	chr19:22715263-22715576	Island						0
cg04331561	0	0	0.511366	chr4	167021679	-	NA	NA	rs2279724	0.182734	rs2279724	0.182734		OpenSea	TLL1	NM_012464	Body			0
cg04398451	0	0	3.31601	chr17	18023971	-	NA	NA	NA	NA	NA	NA	chr17:18022195-18024868	Island	MYO15A	NM_016239	Body			0
cg04422903	0	1.27369	2.71315	chr11	64108550	+	NA	NA	NA	NA	NA	NA	chr11:64109822-64110228	N_Shore	CCDC88B	NM_032251	Body			0
cg04431829	0	0	0.798423	chr7	2645672	-	NA	NA	NA	NA	NA	NA	chr7:2645524-2645765	Island	IQCE;IQCE	NM_001100390;NM_152558	Body;Body			0
cg04451570	0	3.27742	0.128318	chr10	81892128	+	NA	NA	rs151094350	0.0101	rs151094350	0.0101	chr10:81892222-81892640	N_Shore	PLAC9	NM_001012973	TSS200			0
cg04483863	0	0	0.321213	chr5	173171737	-	NA	NA	NA	NA	NA	NA		OpenSea					TRUE	0
cg04514385	0	0	1.03219	chrX	134653547	-	NA	NA	rs5975538	0.100082	NA	NA	chrX:134655102-134655750	N_Shore	DDX26B	NM_182540	TSS1500			0
cg04520693	0	0.0742041	0	chr13	50425353	+	NA	NA	rs2407704	0.30332	rs2407704	0.30332	chr13:50422099-50422301	S_Shelf						0
cg04522596	0	0	1.95644	chr12	98878060	-	NA	NA	NA	NA	NA	NA		OpenSea						1
cg04523712	0	0.606925	1.74754	chr6	170591153	+	NA	NA	rs1569840	0.378193	rs1569840	0.378193	chr6:170592384-170593079	N_Shore						0
cg04535008	0	0	0.346429	chr4	104641033	-	NA	NA	NA	NA	NA	NA	chr4:104640559-104640797	S_Shore	TACR3	NM_001059	TSS200			1
cg04542290	0	0	0.973858	chr5	5033782	+	NA	NA	NA	NA	NA	NA		OpenSea	LOC340094	NR_026994	TSS1500			0
cg04566473	0	0.377551	0	chr13	100517027	-	NA	NA	rs12430038	0.169647	rs12430038	0.169647		OpenSea	CLYBL	NM_206808	Body		TRUE	0
cg04580170	0	0.419166	0	chr5	132153314	+	NA	NA	NA	NA	NA	NA	chr5:132155288-132155497	N_Shore						0
cg04598128	0	0	0.210263	chr22	45016233	+	rs73889572	0.048033	NA	NA	NA	NA	chr22:45015933-45016488	Island						0
cg04610028	0	0.178119	0.0885376	chr19	8464538	-	NA	NA	rs2967607	0.358636	rs2967607	0.358636	chr19:8464627-8465001	N_Shore	RAB11B	NM_004218	Body			0
cg04622802	0	2.29581	0	chr11	27015872	-	NA	NA	NA	NA	NA	NA		OpenSea	FIBIN;FIBIN	NM_203371;NM_203371	5'UTR;1stExon		TRUE	0
cg04710680	0	26.6961	0	chr5	43042288	+	NA	NA	NA	NA	NA	NA	chr5:43042107-43043477	Island	LOC153684	NR_015447	Body			0
cg04739228	0	0.972592	0	chr19	42806843	+	NA	NA	NA	NA	NA	NA	chr19:42806136-42806871	Island	PAFAH1B3;PAFAH1B3;PRR19;PAFAH1B3;PAFAH1B3	NM_001145939;NM_001145940;NM_199285;NM_002573;NM_001145939	1stExon;5'UTR;5'UTR;TSS200;5'UTR	high-CpG:47498327-47498794		0
cg04740205	0	0	1.0935	chr11	82871065	+	NA	NA	NA	NA	NA	NA	chr11:82867960-82868560	S_Shelf	PCF11	NM_015885	Body			0
cg04746890	0	0	1.06011	chr1	113287171	+	NA	NA	NA	NA	NA	NA	chr1:113286332-113287172	Island					TRUE	0
cg04747634	0	1.19329	0	chr16	71264451	+	NA	NA	NA	NA	NA	NA	chr16:71264360-71264659	Island	HYDIN;HYDIN	NM_017558;NM_032821	5'UTR;5'UTR			0
cg04784315	0	0	5.26122	chr9	125797284	-	NA	NA	NA	NA	NA	NA		OpenSea	GPR21;RABGAP1	NM_005294;NM_012197	1stExon;Body			0
cg04790169	0	0.223143	0	chr11	1673436	+	NA	NA	NA	NA	NA	NA	chr11:1673834-1674224	N_Shore	HCCA2	NM_053005	Body			0
cg04790923	0	1.8511	0	chr12	131580385	-	NA	NA	NA	NA	NA	NA		OpenSea	GPR133	NM_198827	Body			0
cg04816302	0	0	3.07752	chr1	145473213	-	NA	NA	NA	NA	NA	NA	chr1:145472980-145474702	Island	ANKRD34A	NM_001039888	5'UTR			0
cg04855044	0	0	0.316547	chr3	20053708	+	rs2686325	0.289347	NA	NA	NA	NA		OpenSea	C3orf48	NR_027694	Body			0
cg04863758	0	2.91506	0.0525665	chr4	1303710	+	rs17164618	0.06623	NA	NA	NA	NA	chr4:1303490-1303835	Island	MAEA;MAEA	NM_005882;NM_001017405	Body;Body		TRUE	0
cg04919425	0	0.775689	0	chr2	5551315	+	NA	NA	NA	NA	NA	NA		OpenSea					TRUE	0
cg04926904	0	0.00716155	0	chr10	14529831	+	rs78015314	0.017811	NA	NA	NA	NA		OpenSea					TRUE	0
cg04934595	0	3.99578	11.1823	chr17	81021419	-	rs9902555	0.281478	NA	NA	NA	NA	chr17:81024122-81024360	N_Shelf						0
cg04944491	0	0	3.85362	chr1	245938453	+	rs3000194	0.432679	NA	NA	NA	NA		OpenSea	SMYD3;SMYD3	NM_022743;NM_001167740	Body;Body			0
cg04944904	0	0	1.17605	chr19	51845941	-	rs10419062	0.498262	NA	NA	NA	NA	chr19:51842128-51842353	S_Shelf	VSIG10L	NM_001163922	TSS1500			0
cg04966851	0	0	0.756307	chr14	51834701	+	NA	NA	rs77751918	0.056858	rs77751918	0.056858		OpenSea					TRUE	0
cg04977749	0	0	1.20992	chr16	88903964	-	rs16965092	0.038329	NA	NA	NA	NA	chr16:88905509-88905750	N_Shore	GALNS	NM_000512	Body			0
cg05000824	0	0.760766	0	chr6	107812094	+	NA	NA	NA	NA	NA	NA	chr6:107810066-107812733	Island	SOBP	NM_018013	Body			0
cg05008570	0	0	0.704253	chr6	31129828	-	NA	NA	NA	NA	NA	NA	chr6:31125894-31126561	S_Shelf	TCF19;TCF19	NM_001077511;NM_007109	Body;Body			0
cg05048976	0	0.274662	0	chr3	55516243	+	NA	NA	NA	NA	NA	NA	chr3:55516110-55516430	Island	WNT5A	NM_003392	Body		TRUE	0
cg05049822	0	0.233956	0	chr4	103171630	-	rs13111744	0.410186	NA	NA	rs13111958	0.408282		OpenSea						1
cg05058748	0	0	2.11021	chr2	235903542	+	rs4663534	0.428053	NA	NA	NA	NA		OpenSea	SH3BP4	NM_014521	5'UTR		TRUE	0
cg05059349	0	0.971736	0	chr13	112849476	-	NA	NA	rs2150155	0.320018	rs2150155	0.320018	chr13:112848575-112849221	S_Shore						0
cg05098425	0	0	0.299941	chr1	3203766	-	NA	NA	rs77685639	0.133251	NA	NA	chr1:3203765-3204453	Island	PRDM16;PRDM16	NM_022114;NM_199454	Body;Body			0
cg05105354	0	0	4.38392	chr16	30846894	-	NA	NA	NA	NA	NA	NA	chr16:30845650-30846194	S_Shore						0
cg05152781	0	1.1092	0	chr1	41780807	+	NA	NA	rs56881748	0.04936	NA	NA		OpenSea					TRUE	0
cg05159804	0	0	0.722016	chr17	44343776	+	NA	NA	NA	NA	NA	NA	chr17:44343682-44343910	Island						0
cg05174855	0	0	2.70263	chr16	1592091	-	rs2076444	0.29927	NA	NA	NA	NA	chr16:1591813-1592107	Island	IFT140;TMEM204	NM_014714;NM_024600	Body;Body			0
cg05195318	0	0	1.42045	chr5	156722426	+	NA	NA	rs17054431	0.149219	rs17054431	0.149219		OpenSea	CYFIP2;CYFIP2;CYFIP2	NM_001037333;NM_014376;NM_001037332	Body;Body;Body			0
cg05206120	0	0	0.620291	chr14	69730129	-	NA	NA	NA	NA	NA	NA	chr14:69726250-69728393	S_Shore	GALNTL1;GALNTL1	NM_001168368;NM_020692	Body;Body			0
cg05280088	0	0	3.65301	chr19	52262969	-	rs75504844	0.0114	NA	NA	NA	NA		OpenSea	FPR2	NM_001005738	TSS1500			0
cg05295388	0	0	0.127166	chr2	118594304	-	NA	NA	NA	NA	NA	NA	chr2:118593639-118594234	S_Shore						0
cg05302531	0	0	4.89255	chr7	101936362	+	NA	NA	NA	NA	NA	NA	chr7:101936317-101936548	Island	SH2B2	NM_020979	Body			1
cg05338731	0	1.06573	0	chr22	23489041	-	NA	NA	rs5751591	0.298683	rs5751591	0.298683	chr22:23487368-23487970	S_Shore	RAB36	NM_004914	Body		TRUE	0
cg05389335	0	0	0.254089	chr4	104641319	-	NA	NA	NA	NA	NA	NA	chr4:104640559-104640797	S_Shore	TACR3	NM_001059	TSS1500			1
cg05393297	0	0	0.687156	chr12	53359155	-	rs2638522	0.471901	NA	NA	NA	NA	chr12:53359192-53359507	N_Shore					TRUE	0
cg05412957	0	0.335424	0	chr6	25701717	-	NA	NA	rs11794	0.359786	rs11794	0.359786		OpenSea	SCGN	NM_006998	3'UTR			0
cg05415871	0	0	0.101498	chr8	1008188	-	NA	NA	NA	NA	NA	NA		OpenSea						0
cg05443523	0	2.73304	0	chrX	43515213	+	NA	NA	NA	NA	NA	NA	chrX:43515325-43515681	N_Shore	MAOA	NM_000240	TSS200			0
cg05461169	0	0	0.941085	chr3	76645048	-	NA	NA	NA	NA	NA	NA		OpenSea					TRUE	0
cg05472380	0	0	0.751355	chr15	77643229	-	NA	NA	rs17469938	0.050507	rs17469938	0.050507		OpenSea					TRUE	0
cg05477457	0	1.51451	0	chr4	169799308	+	NA	NA	NA	NA	NA	NA	chr4:169799086-169799625	Island	PALLD;PALLD;PALLD;PALLD	NM_016081;NM_001166110;NM_001166109;NM_001166108	Body;Body;Body;Body			0
cg05485206	0	0	0.717438	chr2	178863544	-	NA	NA	NA	NA	NA	NA		OpenSea	PDE11A;PDE11A	NM_001077197;NM_016953	Body;Body		TRUE	0
cg05502360	0	0.16853	0	chr8	36641571	-	NA	NA	rs74959597	0.077257	rs74959597	0.077257		OpenSea	KCNU1	NM_001031836	TSS1500			0
cg05531409	0	0	0.618837	chr3	131637172	-	NA	NA	rs1225060	0.164727	rs1225060	0.164727		OpenSea	CPNE4	NM_130808	5'UTR		TRUE	0
cg05547895	0	9.18695	0	chr3	196705855	-	NA	NA	NA	NA	NA	NA		OpenSea						0
cg05573473	0	0	6.14834	chr17	80977450	-	rs12948625	0.329229	NA	NA	NA	NA	chr17:80975646-80976250	S_Shore	B3GNTL1	NM_001009905	Body			0
cg05652666	0	0	0.253205	chr7	157981888	+	NA	NA	NA	NA	NA	NA	chr7:157980786-157981462	S_Shore	PTPRN2;PTPRN2;PTPRN2	NM_002847;NM_130842;NM_130843	Body;Body;Body			0
cg05659187	0	0.0157915	0	chr2	70995522	+	NA	NA	NA	NA	NA	NA	chr2:70994447-70995385	S_Shore	ADD2;ADD2;ADD2;ADD2;ADD2	NM_017484;NM_017483;NM_017482;NM_017488;NM_001617	TSS200;TSS200;TSS200;TSS200;TSS200	high-CpG:70848621-70849042		0
cg05710060	0	2.89612	4.32444	chr2	192402991	-	NA	NA	rs80233334	0.02474	rs80233334	0.02474		OpenSea					TRUE	0
cg05710512	0	0	0.713647	chr5	32501420	-	NA	NA	NA	NA	NA	NA		OpenSea					TRUE	0
cg05729745	0	0	0.112448	chr22	49937644	-	NA	NA	NA	NA	NA	NA	chr22:49934661-49935380	S_Shelf						0
cg05749642	0	0	1.23267	chr16	89982268	-	NA	NA	NA	NA	NA	NA	chr16:89985913-89986356	N_Shelf						0
cg05794927	0	0	1.36673	chr1	248059252	+	NA	NA	rs61750779	0.082671	rs61750779	0.082671		OpenSea	OR2W3	NM_001001957	1stExon			0
cg05798641	0	0	5.49997	chr6	33048919	+	rs112250983	0.015561	NA	NA	NA	NA	chr6:33048416-33048814	S_Shore	HLA-DPB1	NM_002121	Body		TRUE	0
cg05800983	0	0	0.639534	chr6	34102530	+	rs57130098	0.000457	NA	NA	NA	NA		OpenSea	GRM4	NM_000841	TSS1500			0
cg05818501	0	0	0.188849	chr10	1451648	-	NA	NA	rs7896241	0.177788	rs7896241	0.177788		OpenSea	ADARB2	NM_018702	Body			1
cg05827546	0	0.828259	0	chr17	81028116	+	NA	NA	NA	NA	NA	NA	chr17:81024122-81024360	S_Shelf						0
cg05832853	0	0	0.324066	chr7	55840551	-	rs11976304	0.249201	NA	NA	NA	NA		OpenSea						0
cg05840412	0	0	0.681818	chr13	49145436	+	NA	NA	NA	NA	NA	NA		OpenSea					TRUE	1
cg05846633	0	0.295206	0	chr11	69934109	-	rs10898112	0.198653	NA	NA	NA	NA	chr11:69933919-69934209	Island	ANO1;ANO1	NM_018043;NR_030691	Body;Body		TRUE	1
cg05848894	0	0	0.729005	chr13	110640814	+	NA	NA	rs4771656	0.176712	rs4771656	0.176712		OpenSea					TRUE	0
cg05855347	0	0	0.27018	chr7	129773086	+	NA	NA	NA	NA	NA	NA		OpenSea	KLHDC10	NM_014997	3'UTR		TRUE	0
cg05860566	0	2.5098	0	chr16	19017211	+	NA	NA	NA	NA	NA	NA		OpenSea	TMC7;TMC7	NM_001160364;NM_024847	5'UTR;Body		TRUE	0
cg05887431	0	0	2.37425	chr8	82248311	-	NA	NA	NA	NA	NA	NA		OpenSea					TRUE	0
cg05934682	0	0	0.775656	chr19	50394298	+	NA	NA	NA	NA	NA	NA	chr19:50393069-50393998	S_Shore	IL4I1;IL4I1	NM_152899;NM_172374	Body;Body		TRUE	0
cg05948955	0	0.884165	0	chr12	132869069	+	NA	NA	rs78988312	0.075495	rs78988312	0.075495	chr12:132872343-132872586	N_Shelf	GALNT9	NM_001122636	Body			0
cg05963690	0	0	1.43302	chr11	71163466	-	rs2002064	0.335281	NA	NA	NA	NA	chr11:71164097-71164680	N_Shore	NADSYN1	NM_018161	TSS1500			1
cg05977333	0	0.167679	1.06898	chr16	86029348	-	NA	NA	rs12917789	0.14	rs12917789	0.14		OpenSea						0
cg05992904	0	0	0.283646	chr22	48892994	-	NA	NA	NA	NA	NA	NA	chr22:48896375-48896591	N_Shelf	FAM19A5	NM_001082967	Body			0
cg05995465	0	3.13086	2.26955	chr2	240313602	-	NA	NA	NA	NA	NA	NA		OpenSea	HDAC4	NM_006037	5'UTR		TRUE	0
cg06049774	0	2.84285	0.549966	chr10	81892109	-	NA	NA	rs66635019	0.244282	rs66635019	0.244282	chr10:81892222-81892640	N_Shore	PLAC9	NM_001012973	TSS200			0
cg06106103	0	1.12468	0	chr13	28493012	-	NA	NA	rs61944005	0.276839	rs61944005	0.276839	chr13:28494001-28496099	N_Shore	PDX1	NM_000209	TSS1500			0
cg06161964	0	0	1.26785	chr5	1884513	+	NA	NA	NA	NA	NA	NA	chr5:1881924-1887743	Island						0
cg06204735	0	2.99238	0	chr14	74892986	+	NA	NA	NA	NA	NA	NA	chr14:74892466-74893184	Island	TMEM90A	NM_001105579	TSS200	high-CpG:73962721-73962931		0
cg06220958	0	1.48486	0	chr17	10452851	+	NA	NA	NA	NA	NA	NA		OpenSea	MYH2;MYH2	NM_017534;NM_001100112	5'UTR;5'UTR		TRUE	0
cg06249198	0	1.41408	0	chr16	976559	+	NA	NA	rs147135959	0.0105	rs147135959	0.0105	chr16:979422-979663	N_Shelf	LMF1	NM_022773	Body			0
cg06263341	0	0	0.791652	chr17	75525151	+	NA	NA	NA	NA	NA	NA	chr17:75524589-75525152	Island					TRUE	1
cg06300880	0	0.0580159	0.30443	chr3	119279147	-	NA	NA	rs34394661	0.194521	rs34394661	0.194521		OpenSea	CD80	NM_005191	TSS1500			0
cg06352538	0	3.10081	1.80313	chr12	55368244	-	NA	NA	rs4758993	0.374658	rs4758993	0.374658		OpenSea	KIAA0748;KIAA0748	NM_001098815;NM_001136030	Body;Body			1
cg06355422	0	0	0.0424815	chr22	50013649	+	NA	NA	NA	NA	NA	NA	chr22:50008958-50009712	S_Shelf	C22orf34	NR_026997	Body			0
cg06371583	0	0	1.24331	chr19	2581343	+	rs8106868	0.02563	NA	NA	NA	NA	chr19:2578956-2579746	S_Shore	GNG7	NM_052847	5'UTR			0
cg06391107	0	0	11.0153	chr19	40502439	-	NA	NA	NA	NA	NA	NA	chr19:40502749-40503294	N_Shore	ZNF546	NM_178544	TSS1500			0
cg06392426	0	3.0359	1.56844	chr19	10676186	-	NA	NA	NA	NA	NA	NA	chr19:10676267-10677064	N_Shore	KRI1	NM_023008	Body			0
cg06394820	0	1.0299	0	chr11	60608291	-	NA	NA	rs1544398	0.347712	rs1544398	0.347712	chr11:60609392-60609786	N_Shore	CCDC86	NM_024098	TSS1500			0
cg06410510	0	0.445482	0	chr2	107458059	+	NA	NA	NA	NA	NA	NA	chr2:107459523-107459882	N_Shore	ST6GAL2;ST6GAL2;ST6GAL2	NM_032528;NM_001142352;NM_001142351	Body;Body;Body			0
cg06437931	0	0.816706	0.371857	chr1	38180356	+	NA	NA	rs57606101	0.272395	rs57606101	0.272395		OpenSea						0
cg06463185	0	0.719343	0	chr17	3833770	-	rs10153291	0.13262	NA	NA	NA	NA		OpenSea	ATP2A3;ATP2A3;ATP2A3;ATP2A3;ATP2A3;ATP2A3;ATP2A3	NM_174954;NM_174955;NM_174956;NM_174957;NM_174953;NM_174958;NM_005173	Body;Body;Body;Body;Body;Body;Body			0
cg06513375	0	0.431476	0	chr8	145955988	+	NA	NA	NA	NA	NA	NA	chr8:145955639-145955989	Island	ZNF251	NM_138367	Body			0
cg06521088	0	0.177164	0	chr21	39039848	-	NA	NA	NA	NA	NA	NA	chr21:39039776-39039994	Island	KCNJ6	NM_002240	Body			0
cg06532037	0	30.4075	0	chr2	191045430	-	NA	NA	NA	NA	NA	NA	chr2:191044979-191045829	Island	C2orf88;C2orf88;C2orf88;C2orf88	NM_001042521;NM_032321;NM_001042519;NM_001042520	5'UTR;TSS1500;TSS200;5'UTR		TRUE	0
cg06571090	0	0	0.897379	chr8	62745100	+	rs73685145	0.107045	NA	NA	NA	NA		OpenSea						0
cg06603649	0	0	0.0635944	chr14	90311549	-	NA	NA	NA	NA	NA	NA		OpenSea	C14orf143	NM_145231	Body		TRUE	1
cg06609049	0	14.4113	5.13538	chr19	2785107	-	NA	NA	NA	NA	NA	NA	chr19:2785211-2785839	N_Shore	THOP1	NM_003249	TSS1500			1
cg06609051	0	0.0311811	0	chr2	51231649	+	NA	NA	NA	NA	NA	NA		OpenSea	NRXN1;NRXN1	NM_004801;NM_001135659	Body;Body		TRUE	0
cg06653140	0	0	1.15474	chr5	36157329	-	NA	NA	rs4440390	0.424196	rs4440390	0.424196		OpenSea	SKP2;SKP2	NM_032637;NM_005983	Body;Body		TRUE	0
cg06704969	0	3.5278	0	chr3	194797099	+	NA	NA	rs115183468	0.019114	NA	NA		OpenSea	C3orf21	NM_152531	Body			0
cg06706813	0	0.389781	0.538114	chr3	194826411	+	rs77477285	0.03649	NA	NA	NA	NA		OpenSea	C3orf21	NM_152531	Body		TRUE	0
cg06718159	0	0	0.217189	chr17	27338116	+	NA	NA	rs12949998	0.178131	rs12949998	0.178131		OpenSea					TRUE	0
cg06737308	0	0.37232	0	chr4	185021514	-	NA	NA	NA	NA	NA	NA	chr4:185018390-185018721	S_Shelf	ENPP6	NM_153343	Body		TRUE	0
cg06755071	0	0.103404	0	chr17	3438026	+	NA	NA	NA	NA	NA	NA	chr17:3438841-3439046	N_Shore	TRPV3	NM_145068	Body		TRUE	0
cg06755654	0	0	5.74793	chr13	41767780	-	NA	NA	NA	NA	NA	NA	chr13:41767827-41768762	N_Shore	KBTBD7	NM_032138	1stExon			0
cg06758191	0	1.26575	0	chr4	7812988	+	NA	NA	NA	NA	NA	NA		OpenSea	AFAP1;AFAP1	NM_198595;NM_001134647	Body;Body			0
cg06767025	0	7.60158	20.357	chr1	145110972	+	NA	NA	NA	NA	NA	NA		OpenSea	SEC22B	NM_004892	Body		TRUE	0
cg06768010	0	0	9.32975	chr2	74729502	+	NA	NA	NA	NA	NA	NA	chr2:74729399-74731166	Island	LOC151534;LBX2	NR_024606;NM_001009812	TSS1500;Body			0
cg06770995	0	1.19273	0.506719	chr13	22308995	-	NA	NA	NA	NA	NA	NA		OpenSea					TRUE	1
cg06773033	0	0	2.12954	chr1	45810348	+	NA	NA	NA	NA	NA	NA		OpenSea	TESK2	NM_007170	3'UTR			0
cg06791546	0	0	0.316461	chr2	863938	-	NA	NA	NA	NA	NA	NA	chr2:863930-865091	Island						1
cg06812747	0	0	0.0900975	chr16	742426	+	NA	NA	NA	NA	NA	NA	chr16:743471-743702	N_Shore						0
cg06815965	0	0	6.22941	chr1	205818668	-	NA	NA	NA	NA	NA	NA	chr1:205818898-205819191	N_Shore	PM20D1	NM_152491	Body		TRUE	0
cg06821009	0	4.79886	0	chr14	105403230	+	NA	NA	rs77024908	0.077257	rs77024908	0.077257	chr14:105398076-105400079	S_Shelf						0
cg06830064	0	0.552338	0	chr2	5838258	+	NA	NA	NA	NA	NA	NA	chr2:5836068-5837643	S_Shore	SOX11;SOX11	NM_003108;NM_003108	3'UTR;1stExon			0
cg06849895	0	0.0676497	0	chr5	1120456	+	NA	NA	rs75885973	0.069444	rs75885973	0.069444		OpenSea						0
cg06856720	0	0	0.707893	chr20	19870217	-	NA	NA	NA	NA	NA	NA		OpenSea	RIN2;RIN2	NM_018993;NM_018993	1stExon;5'UTR	low-CpG:19817823-19818220		0
cg06895218	0	0	0.357791	chr6	151558246	+	NA	NA	NA	NA	NA	NA	chr6:151560766-151560993	N_Shelf						0
cg06903451	0	0.492656	6.7245	chr1	1323192	-	NA	NA	NA	NA	NA	NA	chr1:1322644-1322924	S_Shore	CCNL2;CCNL2;CCNL2;CCNL2	NM_030937;NM_001144868;NM_001144867;NM_001039577	Body;3'UTR;3'UTR;3'UTR			1
cg06911020	0	3.31746	0	chr3	39851123	-	rs186375620	0.1506	NA	NA	NA	NA	chr3:39851025-39851820	Island	MYRIP	NM_015460	TSS200	high-CpG:39825880-39826233		0
cg06917450	0	10.761	9.32471	chr1	38156652	+	NA	NA	NA	NA	NA	NA	chr1:38157295-38158586	N_Shore	C1orf109	NM_017850	TSS1500			0
cg06937717	0	1.37939	0	chr7	151145554	-	NA	NA	NA	NA	NA	NA	chr7:151145234-151145975	Island						0
cg06960457	0	0	0.440192	chr6	1625535	-	NA	NA	rs55885695	0.107045	rs55885695	0.107045	chr6:1624185-1625468	S_Shore	GMDS	NM_001500	Body		TRUE	0
cg07073561	0	1.36543	2.26998	chr17	79615824	-	NA	NA	rs9890264	0.341241	rs9890264	0.341241	chr17:79614850-79615559	S_Shore						0
cg07078329	0	2.88573	0	chr2	9697298	+	rs7573444	0.071168	NA	NA	NA	NA	chr2:9695522-9696606	S_Shore	ADAM17	NM_003183	TSS1500			1
cg07095347	0	0	1.57191	chr6	133253256	-	NA	NA	NA	NA	NA	NA		OpenSea					TRUE	0
cg07099073	0	0	1.46716	chr6	44593284	+	NA	NA	NA	NA	NA	NA		OpenSea					TRUE	0
cg07106927	0	9.7236	2.85675	chr1	160769081	-	NA	NA	NA	NA	NA	NA	chr1:160771683-160771953	N_Shelf	LY9;LY9	NM_001033667;NM_002348	Body;Body			0
cg07112210	0	1.13097	3.36937	chr17	74864065	+	NA	NA	NA	NA	NA	NA	chr17:74864170-74866657	N_Shore	MGAT5B	NM_144677	TSS1500			0
cg07117674	0	0	3.61448	chr11	110582946	+	NA	NA	NA	NA	NA	NA	chr11:110581839-110583883	Island	ARHGAP20	NM_020809	Body	high-CpG:110088042-110088517		0
cg07126783	0	0.338084	0	chr17	78800767	-	NA	NA	NA	NA	NA	NA	chr17:78798780-78799160	S_Shore	RPTOR;RPTOR	NM_001163034;NM_020761	Body;Body		TRUE	0
cg07130601	0	0	1.34969	chr7	158766826	+	rs190466791	0.0275	NA	NA	NA	NA	chr7:158766126-158767400	Island						0
cg07137934	0	0	2.22143	chr5	180230911	-	NA	NA	NA	NA	NA	NA	chr5:180229375-180230147	S_Shore	MGAT1;MGAT1;MGAT1;MGAT1;MGAT1	NM_001114618;NM_001114620;NM_002406;NM_001114617;NM_001114619	5'UTR;TSS200;TSS1500;5'UTR;TSS200			0
cg07138437	0	0.38196	0	chr2	71787615	+	NA	NA	NA	NA	NA	NA	chr2:71787430-71787897	Island	DYSF;DYSF;DYSF;DYSF;DYSF;DYSF;DYSF;DYSF;DYSF;DYSF;DYSF;DYSF;DYSF;DYSF	NM_001130455;NM_001130979;NM_001130980;NM_001130982;NM_001130976;NM_001130987;NM_001130986;NM_001130981;NM_001130984;NM_001130983;NM_001130978;NM_001130985;NM_003494;NM_001130977	Body;Body;Body;Body;Body;Body;Body;Body;Body;Body;Body;Body;Body;Body			1
cg07149609	0	0	0.189079	chr1	170630734	-	NA	NA	NA	NA	NA	NA	chr1:170630456-170630851	Island						0
cg07157834	0	0	0.507848	chr1	205819609	-	NA	NA	NA	NA	NA	NA	chr1:205818898-205819191	S_Shore	PM20D1	NM_152491	TSS1500			0
cg07167872	0	0	0.0797954	chr1	205819463	+	NA	NA	NA	NA	NA	NA	chr1:205818898-205819191	S_Shore	PM20D1	NM_152491	TSS200			0
cg07200421	0	0.115319	0	chr8	124693396	+	rs3739283	0.321813	NA	NA	NA	NA		OpenSea	ANXA13;ANXA13	NM_004306;NM_001003954	3'UTR;3'UTR			0
cg07211259	0	0	1.66736	chr9	5510497	-	NA	NA	NA	NA	NA	NA		OpenSea	PDCD1LG2	NM_025239	TSS200			0
cg07216884	0	0	0.697045	chr1	219964455	-	NA	NA	NA	NA	NA	NA		OpenSea					TRUE	0
cg07219303	0	0	2.94595	chr4	100140905	-	NA	NA	NA	NA	NA	NA		OpenSea	ADH6;ADH6	NM_001102470;NM_000672	TSS1500;TSS1500			1
cg07219769	0	0	1.41525	chr22	38071455	+	NA	NA	NA	NA	NA	NA	chr22:38073037-38073412	N_Shore	LGALS1	NM_002305	TSS200			0
cg07224726	0	1.03195	0	chr5	115298511	-	rs12520255	0.206588	NA	NA	NA	NA	chr5:115298350-115299137	Island	LVRN	NM_173800	1stExon		TRUE	0
cg07240846	0	0.73558	0	chr10	12438782	-	NA	NA	rs10906142	0.33926	rs10906142	0.33926		OpenSea	CAMK1D;CAMK1D	NM_020397;NM_153498	Body;Body		TRUE	0
cg07302677	0	0	1.62773	chr7	128550862	+	rs1609545	0.347349	NA	NA	NA	NA	chr7:128550409-128550903	Island	KCP;KCP	NM_001135914;NM_199349	TSS200;TSS200			0
cg07304760	0	0	0.332113	chr7	127514192	-	NA	NA	rs7810024	0.157895	rs7810024	0.157895		OpenSea	SND1	NM_014390	Body		TRUE	0
cg07319199	0	0.786285	5.02344	chr2	69273285	-	NA	NA	rs58276473	0.356164	rs58276473	0.356164		OpenSea	ANTXR1;ANTXR1;ANTXR1	NM_053034;NM_032208;NM_018153	Body;Body;Body		TRUE	1
cg07335376	0	0.532289	0	chr8	55047225	+	NA	NA	NA	NA	NA	NA	chr8:55047705-55048005	N_Shore	MRPL15	NM_014175	TSS1500			1
cg07429710	0	1.44086	7.45377	chr12	48153705	-	NA	NA	rs12818990	0.080512	rs12818990	0.080512	chr12:48152554-48153146	S_Shore	RAPGEF3;RAPGEF3	NM_006105;NM_001098531	TSS1500;TSS1500			0
cg07437923	0	0	0.579725	chr16	4506231	-	NA	NA	rs4786494	0.374461	rs4786494	0.374461		OpenSea	DNAJA3;DNAJA3	NM_001135110;NM_005147	3'UTR;3'UTR			0
cg07450671	0	1.39454	0	chr5	180056580	-	NA	NA	rs78894531	0.053262	rs78894531	0.053262	chr5:180055849-180056126	S_Shore	FLT4;FLT4	NM_002020;NM_182925	Body;Body			0
cg07467765	0	0	2.09787	chr17	78098129	-	NA	NA	NA	NA	NA	NA		OpenSea					TRUE	0
cg07482223	0	1.41097	0	chr6	30899233	+	NA	NA	rs4713402	0.281486	rs4713402	0.281486		OpenSea	SFTA2	NM_205854	3'UTR			1
cg07484727	0	0	7.21971	chr16	1587309	+	rs2076440	0.462329	NA	NA	NA	NA	chr16:1587683-1587899	N_Shore	IFT140;TMEM204	NM_014714;NM_024600	Body;Body			0
cg07519229	0	0.433698	0	chr22	41486835	-	NA	NA	NA	NA	NA	NA	chr22:41487261-41489159	N_Shore						0
cg07522918	0	0	0.730601	chr6	29756503	-	NA	NA	NA	NA	NA	NA	chr6:29759946-29760903	N_Shelf						0
cg07547054	0	0	2.98181	chr2	216577323	+	rs3897712	0.199663	NA	NA	NA	NA		OpenSea					TRUE	1
cg07556569	0	0	0.2818	chr3	53860720	-	NA	NA	NA	NA	NA	NA	chr3:53857392-53857954	S_Shelf	CHDH	NM_018397	5'UTR			0
cg07587746	0	0	0.574551	chr3	129180151	-	NA	NA	NA	NA	NA	NA		OpenSea	IFT122;IFT122;IFT122;IFT122	NM_052990;NM_018262;NM_052985;NM_052989	Body;Body;Body;Body		TRUE	0
cg07602200	0	0	0.18977	chr12	121570875	-	NA	NA	NA	NA	NA	NA		OpenSea	P2RX7	NM_002562	1stExon			0
cg07620853	0	4.58982	0.71344	chr2	171680715	+	NA	NA	rs3791865	0.139676	rs3791865	0.139676	chr2:171678546-171680358	S_Shore	GAD1;GAD1	NM_000817;NM_013445	Body;Body			0
cg07656641	0	0	0.00375413	chr22	50018876	-	NA	NA	NA	NA	NA	NA		OpenSea	C22orf34	NR_026997	Body			0
cg07679836	0	0.537337	0	chr6	33548423	-	rs5745568	0.19075	NA	NA	NA	NA		OpenSea	BAK1	NM_001188	TSS1500			1
cg07706367	0	0	1.44544	chr4	3342725	+	NA	NA	NA	NA	NA	NA	chr4:3341783-3342021	S_Shore	RGS12;RGS12	NM_198229;NM_002926	Body;Body			0
cg07748255	0	3.26722	0	chr4	1324877	-	NA	NA	rs78817042	0.06467	NA	NA	chr4:1322394-1322875	S_Shelf	MAEA;MAEA	NM_005882;NM_001017405	Body;Body			0
cg07781082	0	0	1.68435	chrX	77359553	+	rs150921338	0.014466	NA	NA	NA	NA	chrX:77359303-77359979	Island	PGK1	NM_000291	TSS200			0
cg07824172	0	0	0.183842	chr4	104641548	-	NA	NA	NA	NA	NA	NA	chr4:104640559-104640797	S_Shore	TACR3	NM_001059	TSS1500			1
cg07832337	0	0	2.72635	chr16	84402132	-	NA	NA	rs13330390	0.430397	NA	NA	chr16:84401957-84402497	Island	ATP2C2;ATP2C2	NM_014861;NM_014861	5'UTR;1stExon	high-CpG:82959587-82959673		0
cg07842289	0	0	1.24031	chr5	74328211	-	rs115894929	0.011729	NA	NA	NA	NA	chr5:74330736-74330954	N_Shelf	GCNT4	NM_016591	TSS1500		TRUE	0
cg07861456	0	1.95336	0	chr16	75654252	+	NA	NA	NA	NA	NA	NA	chr16:75656905-75657360	N_Shelf	ADAT1	NM_012091	Body			0
cg07873449	0	0	0.734426	chr16	24372719	-	NA	NA	NA	NA	NA	NA		OpenSea	CACNG3	NM_006539	Body			0
cg07883117	0	0	0.899207	chr7	101005846	+	NA	NA	NA	NA	NA	NA	chr7:101005899-101007443	N_Shore	EMID2	NM_133457	TSS1500			0
cg07910986	0	7.19205	0	chr7	45961311	+	NA	NA	NA	NA	NA	NA	chr7:45960137-45961347	Island	IGFBP3;IGFBP3	NM_000598;NM_001013398	TSS1500;TSS1500			0
cg07928883	0	1.13677	9.62652	chr7	149112940	+	NA	NA	NA	NA	NA	NA	chr7:149112306-149112545	S_Shore						0
cg07950244	0	0	2.32381	chr1	201448731	-	NA	NA	NA	NA	NA	NA	chr1:201450880-201451105	N_Shelf						0
cg07955105	0	3.29353	0.763507	chr10	27639156	-	NA	NA	NA	NA	NA	NA		OpenSea						0
cg07983955	0	0	3.34508	chr15	75199474	+	NA	NA	NA	NA	NA	NA	chr15:75198639-75199494	Island	C15orf17	NM_020447	TSS200			0
cg08004620	0	0	2.17001	chr8	2079369	+	NA	NA	rs3824176	0.19078	rs3824176	0.19078	chr8:2078049-2078427	S_Shore	MYOM2	NM_003970	Body			0
cg08017634	0	0.838644	0.0897382	chr8	144659831	+	NA	NA	NA	NA	NA	NA	chr8:144659745-144660635	Island	NAPRT1	NM_145201	Body			1
cg08024887	0	0	2.64133	chr11	64108241	-	NA	NA	NA	NA	NA	NA	chr11:64109822-64110228	N_Shore	CCDC88B	NM_032251	Body			1
cg08033998	0	4.40983	4.27022	chr14	69714389	+	NA	NA	rs72720277	0.04406	rs72720277	0.04406		OpenSea					TRUE	0
cg08047252	0	19.3092	7.72375	chr2	9614225	-	rs56177557	0.112483	NA	NA	NA	NA	chr2:9614194-9615235	Island	IAH1	NM_001039613	TSS1500			0
cg08049519	0	0.366819	0.0899955	chr15	81412880	-	NA	NA	rs2663928	0.486092	rs2663928	0.486092	chr15:81410715-81411067	S_Shore						1
cg08071282	0	0	1.63932	chr16	1306340	+	rs3927397	0.251787	NA	NA	NA	NA	chr16:1308004-1308308	N_Shore	TPSD1	NM_012217	1stExon			0
cg08073280	0	2.58985	0.33525	chr19	55035609	+	NA	NA	NA	NA	NA	NA	chr19:55038204-55038501	N_Shelf						0
cg08081524	0	3.79982	0	chr6	30594543	+	NA	NA	NA	NA	NA	NA		OpenSea	C6orf134	NM_024909	TSS200		TRUE	0
cg08084946	0	0	8.37173	chr6	169974571	+	NA	NA	NA	NA	NA	NA	chr6:169977218-169977894	N_Shelf	WDR27	NM_182552	Body			0
cg08100221	0	11.7611	2.7458	chr16	783800	-	rs74963403	0.018245	NA	NA	NA	NA	chr16:784367-785034	N_Shore	NARFL	NM_022493	Body			0
cg08121890	0	1.80671	0.359713	chr8	132960441	+	NA	NA	NA	NA	NA	NA		OpenSea	EFR3A	NM_015137	Body		TRUE	0
cg08131860	0	0	0.50099	chr14	106841605	-	rs74093572	0.022862	NA	NA	NA	NA		OpenSea						0
cg08191046	0	0	2.1354	chr15	74900631	-	NA	NA	NA	NA	NA	NA		OpenSea	CLK3	NM_003992	TSS200			0
cg08197981	0	0.687006	0	chr16	89595769	+	NA	NA	NA	NA	NA	NA	chr16:89593169-89593395	S_Shelf	SPG7;SPG7	NM_003119;NM_199367	Body;Body			1
cg08198330	0	0	9.50404	chr19	15483731	+	NA	NA	NA	NA	NA	NA	chr19:15483626-15484144	Island	AKAP8	NM_005858	Body			0
cg08204023	0	0.331097	0	chr5	37835109	+	NA	NA	NA	NA	NA	NA	chr5:37834671-37835128	Island	GDNF;GDNF;GDNF	NM_199231;NM_199234;NM_000514	5'UTR;TSS1500;5'UTR		TRUE	0
cg08211068	0	0.662536	0	chr16	89884155	+	NA	NA	NA	NA	NA	NA	chr16:89882392-89883458	S_Shore	FANCA;FANCA	NM_000135;NM_001018112	TSS1500;TSS1500			0
cg08217388	0	0.776239	0	chr3	55516366	+	NA	NA	NA	NA	NA	NA	chr3:55516110-55516430	Island	WNT5A	NM_003392	Body		TRUE	0
cg08231349	0	0	6.26179e-05	chr6	29894644	+	rs111821723	0.010522	NA	NA	NA	NA	chr6:29894140-29895117	Island	HCG4P6	NR_001317	TSS1500			0
cg08249296	0	0	0.150063	chr16	77469710	-	NA	NA	rs62043630	0.203737	rs62043630	0.203737	chr16:77468309-77469074	S_Shore	ADAMTS18	NM_199355	TSS1500			1
cg08292959	0	0	0.871496	chr17	74878420	+	NA	NA	rs1663456	0.453784	NA	NA	chr17:74878245-74878455	Island	MGAT5B;MGAT5B	NM_144677;NM_198955	Body;Body			0
cg08320225	0	0	0.59286	chr16	54689252	+	NA	NA	NA	NA	NA	NA		OpenSea					TRUE	0
cg08327690	0	0	0.0035451	chr11	720859	-	NA	NA	NA	NA	NA	NA	chr11:720561-721369	Island	EPS8L2	NM_022772	Body			0
cg08350814	0	15.6324	0	chr2	191045309	-	NA	NA	NA	NA	NA	NA	chr2:191044979-191045829	Island	C2orf88;C2orf88;C2orf88;C2orf88	NM_001042519;NM_001042521;NM_032321;NM_001042520	TSS1500;5'UTR;TSS1500;5'UTR		TRUE	0
cg08350962	0	9.0655	0	chr3	15345281	+	NA	NA	NA	NA	NA	NA		OpenSea	SH3BP5;SH3BP5	NM_004844;NM_001018009	Body;5'UTR			0
cg08355260	0	0	0.843577	chr2	74729429	+	NA	NA	NA	NA	NA	NA	chr2:74729399-74731166	Island	LOC151534;LBX2	NR_024606;NM_001009812	TSS1500;Body			0
cg08371706	0	0	5.23549	chr13	21291998	-	NA	NA	NA	NA	NA	NA	chr13:21295611-21296438	N_Shelf	IL17D	NM_138284	Body			0
cg08386137	0	1.71669	1.11818	chr6	170730682	-	rs56046673	0.426484	NA	NA	NA	NA	chr6:170730395-170730887	Island						0
cg08407901	0	0.436789	0	chr21	43989949	-	NA	NA	rs2839556	0.487669	rs2839556	0.487669	chr21:43989948-43990199	Island	SLC37A1	NM_018964	Body			1
cg08416394	0	0	1.15148	chr13	33640929	-	NA	NA	NA	NA	NA	NA		OpenSea						1
cg08419921	0	0.834262	5.13741	chr16	87110129	-	NA	NA	NA	NA	NA	NA		OpenSea						0
cg08457178	0	4.53074	0	chr6	30711636	-	NA	NA	NA	NA	NA	NA	chr6:30710307-30712440	Island	IER3;FLOT1	NM_003897;NM_005803	3'UTR;TSS1500			0
cg08482215	0	0	5.1547	chr7	5111529	-	rs12668748	0.292745	NA	NA	NA	NA	chr7:5111620-5112088	N_Shore	LOC389458	NR_015343	TSS1500			0
cg08490529	0	2.87707	0.334442	chr7	157347704	+	NA	NA	NA	NA	NA	NA	chr7:157346613-157347069	S_Shore	PTPRN2;PTPRN2;PTPRN2	NM_002847;NM_130842;NM_130843	Body;Body;Body			0
cg08493899	0	0	1.38033	chr6	13874120	+	rs7759532	0.047989	NA	NA	NA	NA	chr6:13873765-13874262	Island					TRUE	1
cg08496123	0	0	0.124564	chr19	52225777	+	NA	NA	NA	NA	NA	NA	chr19:52222423-52223208	S_Shelf	HAS1	NM_001523	Body			0
cg08508337	0	0.897577	0.0903529	chr8	144660607	-	rs896949	0.294412	NA	NA	NA	NA	chr8:144659745-144660635	Island	NAPRT1	NM_145201	TSS200			1
cg08532057	0	1.24228	0	chr13	25875436	+	rs7335827	0.099817	NA	NA	NA	NA	chr13:25874994-25876200	Island	NUPL1;NUPL1	NM_001008564;NM_014089	TSS1500;TSS1500			0
cg08570118	0	1.34277	0	chr7	155025533	+	NA	NA	NA	NA	NA	NA		OpenSea						0
cg08604181	0	0	0.148719	chr7	133040186	+	NA	NA	NA	NA	NA	NA		OpenSea	EXOC4;EXOC4	NM_021807;NM_001037126	Body;Body		TRUE	0
cg08627825	0	0	1.61358	chr22	45016064	-	NA	NA	NA	NA	NA	NA	chr22:45015933-45016488	Island						0
cg08650125	0	0	2.98902	chr8	144260730	+	NA	NA	NA	NA	NA	NA		OpenSea						0
cg08687386	0	4.5291	0.162647	chr6	30711206	-	NA	NA	NA	NA	NA	NA	chr6:30710307-30712440	Island	IER3;FLOT1	NM_003897;NM_005803	3'UTR;TSS1500			0
cg08692828	0	0	0.929579	chr7	99055790	+	NA	NA	NA	NA	NA	NA		OpenSea	ATP5J2;ATP5J2;ATP5J2;ATP5J2	NM_001003713;NM_001039178;NM_004889;NM_001003714	3'UTR;3'UTR;3'UTR;3'UTR			1
cg08704934	0	1.33179	1.8509	chr3	194826585	-	rs6799614	0.089457	NA	NA	NA	NA		OpenSea	C3orf21	NM_152531	Body		TRUE	0
cg08727239	0	0	0.0040697	chr6	168634096	+	NA	NA	NA	NA	NA	NA	chr6:168633706-168633918	S_Shore						0
cg08760402	0	0	3.2187	chr6	33036486	-	NA	NA	NA	NA	NA	NA		OpenSea	HLA-DPA1	NM_033554	Body			0
cg08767938	0	0	0.441962	chr7	25989524	+	NA	NA	NA	NA	NA	NA	chr7:25990012-25991320	N_Shore						0
cg08770961	0	1.55778	0	chr16	66956122	+	NA	NA	NA	NA	NA	NA	chr16:66955943-66956251	Island	RRAD;RRAD	NM_001128850;NM_004165	Body;Body			0
cg08776855	0	0.611795	0	chr13	43804299	+	NA	NA	NA	NA	NA	NA		OpenSea	ENOX1;ENOX1	NM_017993;NM_001127615	Body;Body		TRUE	0
cg08794940	0	4.04082	0	chr6	30711073	+	NA	NA	NA	NA	NA	NA	chr6:30710307-30712440	Island	IER3;FLOT1	NM_003897;NM_005803	3'UTR;TSS1500			0
cg08808042	0	0	0.913316	chr16	88053104	-	NA	NA	NA	NA	NA	NA	chr16:88052773-88053340	Island	BANP;BANP	NM_017869;NM_079837	Body;Body			0
cg08831080	0	0	2.85776	chr3	121348609	+	NA	NA	NA	NA	NA	NA		OpenSea	FBXO40	NM_016298	3'UTR			0
cg08831744	0	5.17245	0	chr7	45961346	+	NA	NA	NA	NA	NA	NA	chr7:45960137-45961347	Island	IGFBP3;IGFBP3	NM_000598;NM_001013398	TSS1500;TSS1500			0
cg08832220	0	1.48079	0	chr3	55516184	-	NA	NA	NA	NA	NA	NA	chr3:55516110-55516430	Island	WNT5A	NM_003392	Body		TRUE	0
cg08835221	0	0	2.03882	chr22	38071607	-	NA	NA	NA	NA	NA	NA	chr22:38073037-38073412	N_Shore	LGALS1	NM_002305	TSS200			0
cg08842508	0	0	0.114226	chr2	147346362	-	NA	NA	NA	NA	NA	NA	chr2:147344801-147345379	S_Shore	PABPC1P2	NR_026904	Body			0
cg08860622	0	0	13.8394	chr17	43141679	+	NA	NA	NA	NA	NA	NA	chr17:43138229-43138857	S_Shelf	NMT1	NM_021079	Body			0
cg08876039	0	0.979439	0	chr1	14342668	+	rs6669709	0.403951	NA	NA	NA	NA		OpenSea						0
cg08898775	0	0	1.64087	chr15	59042684	-	NA	NA	NA	NA	NA	NA	chr15:59041081-59042283	S_Shore	ADAM10	NM_001110	TSS1500			0
cg08903465	0	0	0.0148783	chr1	234917213	-	NA	NA	NA	NA	NA	NA		OpenSea					TRUE	0
cg08921800	0	0	2.19262	chr6	168402227	-	NA	NA	NA	NA	NA	NA	chr6:168402226-168402437	Island						0
cg08939850	0	0.35596	0	chr17	78800806	-	NA	NA	NA	NA	NA	NA	chr17:78798780-78799160	S_Shore	RPTOR;RPTOR	NM_001163034;NM_020761	Body;Body		TRUE	0
cg08940490	0	5.38221	0	chr2	237514003	-	NA	NA	NA	NA	NA	NA		OpenSea						0
cg08950364	0	0.216521	0	chr1	108039344	-	NA	NA	rs12723929	0.204117	rs12723929	0.204117		OpenSea					TRUE	1
cg08980509	0	0	0.0423751	chrX	147582041	+	rs193074475	0.022905	NA	NA	NA	NA	chrX:147581861-147582072	Island	AFF2;AFF2;AFF2;AFF2;AFF2	NM_002025;NM_001169125;NM_001169123;NM_001169124;NM_001169122	TSS200;TSS200;TSS200;TSS200;TSS200			0
cg09015880	0	0	0.0732934	chr17	47207658	+	NA	NA	rs72835405	0.132084	rs72835405	0.132084	chr17:47209811-47210740	N_Shelf						0
cg09030119	0	0	0.513336	chr19	44905343	-	NA	NA	NA	NA	NA	NA		OpenSea	ZNF285A	NM_152354	5'UTR			0
cg09030672	0	0.168446	0	chr16	67197150	-	rs1106304	0.060963	NA	NA	NA	NA	chr16:67196792-67199988	Island	HSF4;HSF4;FBXL8	NM_001040667;NM_001538;NM_018378	TSS200;TSS200;Body		TRUE	0
cg09035925	0	0	1.25652	chr20	19915769	-	NA	NA	rs78648341	0.012634	rs78648341	0.012634		OpenSea	RIN2	NM_018993	Body	low-CpG:19863716-19864130	TRUE	0
cg09051157	0	0	2.87171	chr16	89100786	+	rs181945530	0.0298	NA	NA	NA	NA		OpenSea						0
cg09067459	0	0.812739	0	chr5	40385259	-	rs12523046	0.415116	NA	NA	NA	NA		OpenSea					TRUE	1
cg09081941	0	4.21049	3.24393	chr12	132338464	+	NA	NA	rs78890140	0.112847	rs78890140	0.112847	chr12:132334377-132334786	S_Shelf						0
cg09093150	0	0.644704	2.40704	chr5	32709301	+	NA	NA	NA	NA	NA	NA	chr5:32709910-32714450	N_Shore						0
cg09125924	0	3.78401	0	chr7	151452190	-	NA	NA	NA	NA	NA	NA		OpenSea	PRKAG2;PRKAG2	NM_016203;NM_001040633	Body;Body		TRUE	1
cg09137135	0	0	1.20608	chr12	54730056	-	NA	NA	NA	NA	NA	NA		OpenSea	MIR148B;COPZ1	NR_029894;NM_016057	TSS1500;Body			0
cg09147119	0	2.20071	0	chr11	61425222	+	NA	NA	NA	NA	NA	NA		OpenSea					TRUE	0
cg09154639	0	0	1.96327	chr20	55925570	+	NA	NA	NA	NA	NA	NA	chr20:55926212-55926585	N_Shore	RAE1;RAE1	NM_001015885;NM_003610	TSS1500;TSS1500			0
cg09196959	0	0	1.79493	chr6	30104440	-	rs74419673	0.036924	NA	NA	NA	NA		OpenSea	TRIM40	NM_138700	TSS200			0
cg09217309	0	0	1.38547	chr6	150244204	+	NA	NA	NA	NA	NA	NA	chr6:150243902-150244210	Island	RAET1G;RAET1G	NM_001001788;NM_001001788	1stExon;5'UTR			0
cg09231843	0	0	1.23196	chr15	43532097	-	NA	NA	rs79338229	0.041268	rs79338229	0.041268		OpenSea	TGM5;TGM5	NM_201631;NM_004245	Body;Body			0
cg09235583	0	2.92193	0	chr6	30711141	+	NA	NA	NA	NA	NA	NA	chr6:30710307-30712440	Island	IER3;FLOT1	NM_003897;NM_005803	3'UTR;TSS1500			0
cg09271709	0	0.494204	0	chr2	50863603	-	NA	NA	NA	NA	NA	NA		OpenSea	NRXN1;NRXN1	NM_004801;NM_001135659	Body;Body		TRUE	0
cg09309261	0	1.1887	0	chr12	113906999	-	NA	NA	NA	NA	NA	NA	chr12:113908887-113910681	N_Shore	LHX5	NM_022363	Body			0
cg09323467	0	29.418	2.28195	chr2	62081282	-	NA	NA	NA	NA	NA	NA	chr2:62080892-62081363	Island	FAM161A	NM_032180	TSS200			0
cg09351263	0	0	1.65947	chr16	85864047	-	NA	NA	rs62051300	0.44485	rs62051300	0.44485	chr16:85863381-85863601	S_Shore						1
cg09355697	0	0.48099	0	chr3	126707103	+	NA	NA	NA	NA	NA	NA	chr3:126707618-126708481	N_Shore	PLXNA1	NM_032242	TSS1500			0
cg09427741	0	0.547829	0	chr8	1509851	-	rs115696204	0.01477	NA	NA	NA	NA	chr8:1509850-1511735	Island	DLGAP2	NM_004745	Body			0
cg09473249	0	0	3.17063	chr16	16122741	+	NA	NA	NA	NA	NA	NA		OpenSea	ABCC1;ABCC1;ABCC1;ABCC1;ABCC1	NM_019862;NM_019898;NM_019899;NM_004996;NM_019900	Body;Body;Body;Body;Body		TRUE	0
cg09545109	0	0	0.52326	chr3	50388910	+	NA	NA	NA	NA	NA	NA	chr3:50387959-50388681	S_Shore	TUSC4;CYB561D2	NM_006545;NM_007022	TSS1500;Body			0
cg09567173	0	0	0.734996	chr16	54354640	-	rs4783834	0.43	NA	NA	NA	NA		OpenSea					TRUE	0
cg09581935	0	5.75568	0	chr10	114591707	-	NA	NA	NA	NA	NA	NA		OpenSea						0
cg09605726	0	0.147329	0	chr6	78175955	+	NA	NA	NA	NA	NA	NA	chr6:78172231-78174088	S_Shore						0
cg09611756	0	3.32852	0	chr15	75018200	+	rs36099343	0.012383	NA	NA	NA	NA	chr15:75018186-75019336	Island	CYP1A1	NM_000499	TSS1500		TRUE	0
cg09620718	0	0	3.78964	chr16	20702872	-	NA	NA	NA	NA	NA	NA		OpenSea	ACSM1	NM_052956	TSS1500			0
cg09669931	0	1.88693	0	chr2	240058920	-	NA	NA	NA	NA	NA	NA	chr2:240061326-240061602	N_Shelf	HDAC4	NM_006037	Body			1
cg09692364	0	2.80213	0	chr13	76043069	-	NA	NA	NA	NA	NA	NA		OpenSea	TBC1D4	NM_014832	Body		TRUE	0
cg09714315	0	0.921574	0	chr2	149310951	+	NA	NA	rs35154707	0.251825	rs35154707	0.251825		OpenSea					TRUE	0
cg09714852	0	0	0.493883	chr7	157628140	-	NA	NA	rs58144261	0.132205	rs58144261	0.132205	chr7:157631319-157631615	N_Shelf	PTPRN2;PTPRN2;PTPRN2	NM_002847;NM_130842;NM_130843	Body;Body;Body		TRUE	1
cg09737870	0	0.150806	0	chr6	33036717	+	NA	NA	rs35947638	0.396347	rs35947638	0.396347		OpenSea	HLA-DPA1	NM_033554	Body			0
cg09785512	0	0	0.124496	chr17	21934840	+	NA	NA	NA	NA	NA	NA	chr17:21934703-21935014	Island						0
cg09790289	0	0	0.382319	chrX	77359560	-	NA	NA	NA	NA	NA	NA	chrX:77359303-77359979	Island	PGK1	NM_000291	TSS200			0
cg09796640	0	0.762801	0	chr14	105434298	+	NA	NA	NA	NA	NA	NA		OpenSea	AHNAK2	NM_138420	Body		TRUE	0
cg09816507	0	0.650118	0	chr6	48036584	-	NA	NA	NA	NA	NA	NA	chr6:48036137-48036410	S_Shore	C6orf138	NM_001013732	TSS200		TRUE	0
cg09819958	0	1.84134	0	chr17	80043505	-	NA	NA	NA	NA	NA	NA	chr17:80041653-80042027	S_Shore	FASN	NM_004104	Body			0
cg09827826	0	0.379184	0	chr7	158069547	-	NA	NA	NA	NA	NA	NA		OpenSea	PTPRN2;PTPRN2;PTPRN2	NM_002847;NM_130842;NM_130843	Body;Body;Body			0
cg09829645	0	0	0.649167	chr2	71723690	-	NA	NA	rs10166384	0.483963	rs10166384	0.483963		OpenSea	DYSF;DYSF;DYSF;DYSF;DYSF;DYSF;DYSF;DYSF;DYSF;DYSF;DYSF;DYSF;DYSF;DYSF	NM_001130455;NM_001130979;NM_001130980;NM_001130982;NM_001130976;NM_001130987;NM_001130986;NM_001130981;NM_001130984;NM_001130983;NM_001130978;NM_001130985;NM_003494;NM_001130977	Body;Body;Body;Body;Body;Body;Body;Body;Body;Body;Body;Body;Body;Body			0
cg09841001	0	1.08661	0.755961	chr17	79455736	+	NA	NA	NA	NA	NA	NA	chr17:79454734-79455823	Island						0
cg09843049	0	5.5364	1.16465	chr1	1373316	+	rs3843248	0.470401	NA	NA	NA	NA	chr1:1374461-1375584	N_Shore	VWA1;VWA1	NM_022834;NM_199121	Body;3'UTR			0
cg09874415	0	0	2.00289	chr1	35989973	-	NA	NA	NA	NA	NA	NA		OpenSea	KIAA0319L	NM_024874	Body		TRUE	0
cg09874643	0	2.0915	2.36606	chr2	239362030	+	NA	NA	rs76408843	0.02516	rs76408843	0.02516	chr2:239361710-239361957	S_Shore						0
cg09908042	0	0.56833	0	chr15	102025217	-	NA	NA	rs11247300	0.240515	rs11247300	0.240515	chr15:102028860-102030608	N_Shelf	PCSK6;PCSK6;PCSK6;PCSK6;PCSK6;PCSK6;PCSK6;PCSK6	NM_002570;NM_138320;NM_138319;NM_138324;NM_138323;NM_138325;NM_138322;NM_138321	Body;Body;Body;Body;Body;Body;Body;Body			0
cg09916840	0	0	1.44473	chr16	87248612	+	NA	NA	rs4843570	0.297998	rs4843570	0.297998	chr16:87250097-87250745	N_Shore						0
cg09933355	0	0.477625	0	chr16	27237998	-	NA	NA	NA	NA	NA	NA		OpenSea	NSMCE1	NM_145080	Body			1
cg09936142	0	0	0.57455	chr19	10668400	-	rs3745256	0.377547	NA	NA	NA	NA	chr19:10668267-10668582	Island	KRI1	NM_023008	Body			0
cg09977980	0	0	3.58157	chr17	18283678	+	NA	NA	NA	NA	NA	NA	chr17:18286229-18286677	N_Shelf	EVPLL	NM_001145127	5'UTR			0
cg10068464	0	1.63888	0	chr2	114036953	-	NA	NA	rs76194198	0.075138	rs76194198	0.075138	chr2:114034594-114036041	S_Shore	PAX8;PAX8;PAX8;PAX8;PAX8;LOC440839	NM_013952;NM_013992;NM_013953;NM_013951;NM_003466;NR_029399	TSS1500;TSS1500;TSS1500;TSS1500;TSS1500;Body			0
cg10093859	0	7.14909	0	chr1	1230440	+	NA	NA	rs12041067	0.220892	NA	NA	chr1:1228780-1230163	S_Shore	ACAP3	NM_030649	Body			0
cg10098670	0	4.56596	2.16193	chr1	200299925	-	NA	NA	NA	NA	NA	NA		OpenSea					TRUE	0
cg10118968	0	0	2.29133	chr17	57407572	+	NA	NA	NA	NA	NA	NA	chr17:57408787-57410145	N_Shore	YPEL2	NM_001005404	TSS1500		TRUE	0
cg10130564	0	0	4.53296	chr11	117069849	+	NA	NA	NA	NA	NA	NA		OpenSea	TAGLN;TAGLN	NM_003186;NM_001001522	TSS200;TSS200			1
cg10147027	0	0	0.616248	chr1	247274454	+	rs73135914	0.141812	NA	NA	NA	NA	chr1:247274585-247275757	N_Shore	C1orf229;C1orf229	NM_207401;NM_207401	1stExon;3'UTR			0
cg10152131	0	0	1.78841	chr19	51111677	+	rs8113275	0.037873	NA	NA	NA	NA	chr19:51111184-51111519	S_Shore						0
cg10194039	0	1.54165	0.566629	chr13	22258079	-	NA	NA	NA	NA	NA	NA		OpenSea	FGF9	NM_002010	Body		TRUE	1
cg10201141	0	0.71875	0	chr12	7032793	+	NA	NA	NA	NA	NA	NA		OpenSea	ENO2;ATN1	NM_001975;NM_001007026	3'UTR;TSS1500			0
cg10259748	0	0	0.57232	chr6	110679107	+	NA	NA	NA	NA	NA	NA	chr6:110678854-110679108	Island	C6orf186	NM_001123364	Body		TRUE	0
cg10261205	0	0	17.958	chr11	289927	-	NA	NA	NA	NA	NA	NA	chr11:289771-290010	Island	ATHL1	NM_025092	Body			0
cg10270306	0	0	0.95702	chr6	151561032	-	NA	NA	NA	NA	NA	NA	chr6:151561283-151562550	N_Shore	AKAP12	NM_005100	TSS200			0
cg10285743	0	0	1.67427	chr15	71184279	-	rs2959174	0.470808	NA	NA	NA	NA	chr15:71184276-71184689	Island	LRRC49;THAP10	NM_017691;NM_020147	TSS1500;1stExon			0
cg10290988	0	0.189974	0	chr11	1673766	-	rs11038260	0.122426	NA	NA	NA	NA	chr11:1673834-1674224	N_Shore	HCCA2	NM_053005	Body			1
cg10292139	0	1.71577	0	chr8	97507561	-	rs11787027	0.152866	NA	NA	NA	NA	chr8:97505747-97507607	Island	SDC2	NM_002998	Body			0
cg10379472	0	0	1.26371	chr16	71475452	-	NA	NA	NA	NA	NA	NA	chr16:71475334-71475938	Island						0
cg10411146	0	0.374416	9.94909	chr11	289966	-	NA	NA	NA	NA	NA	NA	chr11:289771-290010	Island	ATHL1	NM_025092	Body			0
cg10415021	0	1.74057	1.41103	chr11	110890228	+	NA	NA	rs4367979	0.47373	rs4367979	0.47373		OpenSea					TRUE	0
cg10418162	0	0.335001	0	chr16	54316270	-	NA	NA	NA	NA	NA	NA	chr16:54316903-54317149	N_Shore						0
cg10425005	0	0.375283	0	chr16	10133433	-	rs74008916	0.297532	NA	NA	NA	NA		OpenSea	GRIN2A;GRIN2A;GRIN2A	NM_001134407;NM_000833;NM_001134408	Body;Body;Body			0
cg10427430	0	0	1.40517	chr11	12783675	+	NA	NA	NA	NA	NA	NA		OpenSea	TEAD1	NM_021961	5'UTR		TRUE	1
cg10428733	0	1.31773	3.88999	chr6	44359274	+	NA	NA	rs9462987	0.283821	NA	NA	chr6:44355156-44355778	S_Shelf	CDC5L	NM_001253	Body			0
cg10449329	0	0.875933	0	chr12	131320160	-	NA	NA	rs61305883	0.029514	rs61305883	0.029514	chr12:131323203-131323959	N_Shelf	STX2;STX2	NM_001980;NM_194356	Body;Body			0
cg10453420	0	0	2.08014	chr4	3874006	-	rs28580620	0.020128	NA	NA	NA	NA	chr4:3873092-3874011	Island					TRUE	0
cg10485768	0	6.40256	0	chr1	249157575	-	NA	NA	NA	NA	NA	NA		OpenSea						0
cg10510935	0	0	4.60963	chr1	4059661	-	NA	NA	NA	NA	NA	NA		OpenSea						0
cg10520799	0	0	2.40987	chr5	72784272	-	NA	NA	NA	NA	NA	NA		OpenSea					TRUE	1
cg10534480	0	2.76032	0	chr6	170374263	+	NA	NA	NA	NA	NA	NA		OpenSea						0
cg10538486	0	1.33556	5.32635	chr15	57810509	-	NA	NA	NA	NA	NA	NA		OpenSea	CGNL1	NM_032866	Body			0
cg10571987	0	0.176479	1.1254	chr6	41528395	-	NA	NA	NA	NA	NA	NA	chr6:41528266-41528900	Island	FOXP4;FOXP4;FOXP4	NM_001012427;NM_138457;NM_001012426	5'UTR;5'UTR;5'UTR		TRUE	0
cg10590338	0	0.584575	1.67205	chr3	168707389	-	NA	NA	rs7630814	0.290749	rs7630814	0.290749		OpenSea					TRUE	1
cg10606698	0	0.293434	0	chr6	76203642	-	NA	NA	NA	NA	NA	NA		OpenSea	FILIP1	NM_015687	TSS200		TRUE	0
cg10625579	0	2.66592	0	chr1	942635	-	NA	NA	rs76233940	0.066406	rs76233940	0.066406		OpenSea						0
cg10636447	0	4.52427	0	chr20	826023	+	NA	NA	NA	NA	NA	NA	chr20:825267-826276	Island	FAM110A;FAM110A;FAM110A	NM_001042353;NM_207121;NM_031424	Body;Body;1stExon			0
cg10686550	0	3.22777	0	chr10	6020330	+	NA	NA	NA	NA	NA	NA	chr10:6018944-6020073	S_Shore	IL15RA;IL15RA	NM_172200;NM_002189	TSS200;TSS1500			0
cg10738368	0	0	3.12792	chr2	74729551	-	NA	NA	NA	NA	NA	NA	chr2:74729399-74731166	Island	LBX2;LOC151534	NM_001009812;NR_024606	Body;TSS200			0
cg10756457	0	0.101156	0	chr2	51252301	-	NA	NA	NA	NA	NA	NA	chr2:51254522-51255498	N_Shelf	NRXN1;NRXN1	NM_004801;NM_001135659	Body;Body		TRUE	0
cg10759817	0	0.0293398	0	chr1	92101219	-	NA	NA	rs72646188	0.19287	rs72646188	0.19287		OpenSea	HSP90B3P	NR_003130	Body			0
cg10761639	0	0	1.81288	chr1	2023794	-	rs2249670	0.355152	NA	NA	NA	NA	chr1:2025205-2026225	N_Shore	PRKCZ;PRKCZ	NM_002744;NM_001033581	Body;5'UTR			0
cg10776061	0	0	1.26762	chr19	12768390	-	NA	NA	rs73002392	0.41104	rs73002392	0.41104	chr19:12767749-12767980	S_Shore	MAN2B1	NM_000528	Body		TRUE	1
cg10809282	0	1.80627	7.1727	chr2	9437253	-	NA	NA	NA	NA	NA	NA		OpenSea	ASAP2;ASAP2	NM_001135191;NM_003887	Body;Body		TRUE	0
cg10812889	0	0.112172	0	chr1	153014310	-	NA	NA	rs1995307	0.17217	rs1995307	0.17217		OpenSea	SPRR2D	NM_006945	TSS1500			0
cg10833066	0	0	0.812594	chr12	111807467	-	NA	NA	NA	NA	NA	NA	chr12:111806559-111807060	S_Shore	FAM109A	NM_144671	TSS1500			0
cg10879348	0	1.06496	0	chr2	109251064	-	NA	NA	rs56216507	0.481279	rs56216507	0.481279		OpenSea	LIMS1	NM_004987	5'UTR		TRUE	0
cg10901867	0	0	2.60662	chr4	2064353	+	rs435051	0.248521	NA	NA	NA	NA	chr4:2065542-2066398	N_Shore	NAT8L	NM_178557	Body			0
cg10935064	0	13.4765	0	chr12	102133347	-	rs75511610	0.023788	NA	NA	NA	NA	chr12:102132753-102133415	Island	SYCP3	NM_153694	TSS200			0
cg10938233	0	0	0.483266	chr8	4573688	+	NA	NA	NA	NA	NA	NA		OpenSea	CSMD1	NM_033225	Body		TRUE	0
cg10981111	0	1.88297	0	chr1	19733465	+	NA	NA	NA	NA	NA	NA		OpenSea	CAPZB	NM_004930	Body		TRUE	0
cg11050612	0	0	0.131462	chr3	149374066	-	NA	NA	NA	NA	NA	NA	chr3:149374709-149376300	N_Shore	WWTR1;WWTR1;WWTR1	NM_015472;NM_001168278;NM_001168280	Body;Body;Body			0
cg11053632	0	0	0.711537	chr16	88053094	-	NA	NA	NA	NA	NA	NA	chr16:88052773-88053340	Island	BANP;BANP	NM_017869;NM_079837	Body;Body			0
cg11063877	0	0.124188	0	chr12	50793961	+	NA	NA	NA	NA	NA	NA	chr12:50794549-50794920	N_Shore	LARP4;LARP4;LARP4;LARP4;LARP4;LARP4;LARP4	NM_001170803;NM_199188;NR_033200;NM_001170808;NM_001170804;NM_199190;NM_052879	TSS1500;TSS1500;TSS1500;TSS1500;TSS1500;TSS1500;TSS1500			0
cg11125805	0	0	0.21533	chr5	150678162	+	NA	NA	NA	NA	NA	NA		OpenSea	SLC36A3;SLC36A3	NM_001145017;NM_181774	Body;Body			0
cg11144229	0	0	3.53542	chr17	79608890	+	NA	NA	NA	NA	NA	NA		OpenSea	TSPAN10	NM_031945	TSS1500		TRUE	0
cg11146114	0	0.920287	0	chr12	4671731	+	NA	NA	NA	NA	NA	NA	chr12:4671309-4671704	S_Shore					TRUE	0
cg11172857	0	0	0.571557	chr6	168956903	+	NA	NA	NA	NA	NA	NA	chr6:168956417-168957200	Island	SMOC2;SMOC2	NM_022138;NM_001166412	Body;Body			0
cg11207793	0	0	1.82164	chr2	241974858	+	NA	NA	rs73110160	0.06381	NA	NA	chr2:241974906-241975143	N_Shore	SNED1	NM_001080437	Body		TRUE	0
cg11211624	0	0	0.363934	chr8	15542010	+	NA	NA	rs116979818	0.02269	rs116979818	0.02269		OpenSea	TUSC3;TUSC3	NM_006765;NM_178234	Body;Body		TRUE	0
cg11222219	0	0.660203	0	chr2	5584614	+	NA	NA	NA	NA	NA	NA		OpenSea						0
cg11228113	0	1.55559	0	chr1	149815218	+	NA	NA	NA	NA	NA	NA	chr1:149811754-149815044	S_Shore	HIST2H2AA3;HIST2H2AA4	NM_003516;NM_001040874	TSS1500;TSS1500			0
cg11251367	0	0	1.14883	chr1	240620177	-	NA	NA	rs12403072	0.280532	rs12403072	0.280532		OpenSea	FMN2	NM_020066	Body			0
cg11290949	0	0.834275	0	chr6	55778951	-	NA	NA	rs9464303	0.480626	rs9464303	0.480626		OpenSea					TRUE	1
cg11331837	0	0	0.707215	chr17	35161825	-	NA	NA	rs295848	0.456744	rs295848	0.456744	chr17:35165323-35165983	N_Shelf						0
cg11342941	0	0	0.283973	chr6	161561121	+	rs2009830	0.041827	NA	NA	NA	NA		OpenSea	AGPAT4	NM_020133	Body			0
cg11351900	0	0	0.925259	chr5	171790381	+	rs79297152	0.011295	NA	NA	NA	NA		OpenSea	SH3PXD2B	NM_001017995	Body			0
cg11365440	0	0	0.764553	chr3	46608179	-	NA	NA	NA	NA	NA	NA	chr3:46607346-46607806	S_Shore	LRRC2;LRRC2	NM_024750;NM_024512	5'UTR;TSS200			0
cg11409275	0	0.670374	0	chr19	1719126	+	NA	NA	NA	NA	NA	NA	chr19:1718830-1719154	Island						0
cg11430259	0	0	2.78419	chr10	123355748	-	rs79702212	0.015204	NA	NA	NA	NA	chr10:123356616-123358285	N_Shore	FGFR2;FGFR2;FGFR2;FGFR2;FGFR2;FGFR2	NM_000141;NM_001144917;NM_022970;NM_001144918;NM_001144919;NM_001144915	5'UTR;5'UTR;5'UTR;5'UTR;5'UTR;5'UTR			0
cg11471799	0	1.70721	0	chr11	111807548	-	NA	NA	NA	NA	NA	NA	chr11:111807607-111808203	N_Shore	DIXDC1	NM_001037954	TSS1500			0
cg11488033	0	0.510276	0	chr3	196705898	+	NA	NA	NA	NA	NA	NA		OpenSea						0
cg11541712	0	0	2.44169	chr17	1063138	-	NA	NA	rs75775501	0.036334	rs75775501	0.036334	chr17:1063942-1064304	N_Shore	ABR;ABR	NM_021962;NM_001159746	Body;5'UTR		TRUE	0
cg11546242	0	0	2.90485	chr8	144163620	+	NA	NA	NA	NA	NA	NA	chr8:144166471-144166787	N_Shelf						0
cg11560627	0	0	10.6144	chr10	71888428	+	NA	NA	NA	NA	NA	NA	chr10:71892092-71892802	N_Shelf	AIFM2	NM_032797	5'UTR			0
cg11568314	0	4.29698	0.414569	chr22	30947032	-	NA	NA	rs116976860	0.019965	rs116976860	0.019965	chr22:30950862-30952075	N_Shelf						0
cg11606444	0	1.99477	1.91406	chr11	121353563	+	NA	NA	NA	NA	NA	NA		OpenSea	SORL1	NM_003105	Body		TRUE	0
cg11638966	0	0	1.86486	chr4	184357461	-	rs60295822	0.026075	NA	NA	NA	NA		OpenSea					TRUE	0
cg11651932	0	0	3.26632	chr8	1327546	+	NA	NA	rs10103800	0.165759	rs10103800	0.165759	chr8:1327331-1327547	Island						0
cg11655243	0	1.32109	0.61115	chr5	140778396	+	NA	NA	NA	NA	NA	NA	chr5:140779013-140779659	N_Shore	PCDHGA4;PCDHGB5;PCDHGA6;PCDHGA1;PCDHGA8;PCDHGA5;PCDHGB1;PCDHGB5;PCDHGB4;PCDHGA3;PCDHGA2;PCDHGA7;PCDHGB2;PCDHGB3	NM_018917;NM_032099;NM_018919;NM_018912;NM_032088;NM_018918;NM_018922;NM_018925;NM_003736;NM_018916;NM_018915;NM_018920;NM_018923;NM_018924	Body;1stExon;Body;Body;Body;Body;Body;1stExon;Body;Body;Body;Body;Body;Body			0
cg11698827	0	0.899041	0.787612	chr19	45600540	+	rs733289	0.099923	NA	NA	NA	NA	chr19:45596086-45596871	S_Shelf						0
cg11699126	0	0	3.31195	chr19	1646212	-	NA	NA	rs2302418	0.056621	rs2302418	0.056621	chr19:1646117-1646713	Island	TCF3;TCF3	NM_003200;NM_001136139	Body;Body			0
cg11710211	0	0	0.0881891	chr19	56609064	-	NA	NA	NA	NA	NA	NA	chr19:56608791-56609103	Island	ZNF787	NM_001002836	Body			0
cg11716160	0	1.19154	0	chr12	7342787	+	NA	NA	NA	NA	NA	NA	chr12:7342541-7342798	Island	PEX5;PEX5;PEX5;PEX5;PEX5;PEX5	NM_001131024;NM_000319;NM_001131023;NM_001131025;NM_001131025;NM_001131026	5'UTR;TSS200;5'UTR;1stExon;5'UTR;5'UTR			0
cg11731939	0	0	0.0867101	chr1	227128537	-	NA	NA	NA	NA	NA	NA	chr1:227127069-227128430	S_Shore	CABC1	NM_020247	5'UTR			0
cg11739051	0	5.08621	0.426153	chr15	66277529	+	NA	NA	NA	NA	NA	NA	chr15:66274583-66274838	S_Shelf	MEGF11	NM_032445	Body			0
cg11740348	0	0	2.17402	chr10	134420208	-	NA	NA	NA	NA	NA	NA		OpenSea	INPP5A	NM_005539	Body		TRUE	0
cg11775124	0	1.91447	0	chr2	119590123	+	rs56358111	0.210863	NA	NA	NA	NA	chr2:119592602-119593845	N_Shelf						0
cg11838688	0	1.48507	0	chr11	133907229	-	NA	NA	NA	NA	NA	NA	chr11:133906735-133907359	Island	LOC100128239	NR_027276	Body			0
cg11851804	0	4.52153	1.64342	chr1	848379	-	NA	NA	NA	NA	NA	NA	chr1:844299-845883	S_Shelf						0
cg11861562	0	0	5.71592	chr11	117069780	-	NA	NA	NA	NA	NA	NA		OpenSea	TAGLN;TAGLN	NM_003186;NM_001001522	TSS1500;TSS1500			1
cg11885201	0	5.37938	0	chr6	169617030	-	NA	NA	rs9393157	0.074142	NA	NA		OpenSea	THBS2	NM_003247	3'UTR			0
cg11905651	0	6.53432	0	chr19	44008615	-	NA	NA	NA	NA	NA	NA	chr19:44008014-44008893	Island	PHLDB3	NM_198850	5'UTR			0
cg11965913	0	0	0.0628545	chr1	205819406	-	NA	NA	NA	NA	NA	NA	chr1:205818898-205819191	S_Shore	PM20D1	NM_152491	TSS200			0
cg12011926	0	0	0.387263	chr15	29037099	+	NA	NA	NA	NA	NA	NA	chr15:29033878-29034710	S_Shelf						0
cg12042203	0	0	4.46775	chr8	144222455	-	NA	NA	NA	NA	NA	NA		OpenSea					TRUE	0
cg12047941	0	0	1.50038	chr11	315908	-	NA	NA	NA	NA	NA	NA	chr11:315739-316539	Island						0
cg12061236	0	0	2.12189	chr6	151560886	+	NA	NA	NA	NA	NA	NA	chr6:151560766-151560993	Island	AKAP12	NM_005100	TSS1500			0
cg12070987	0	0.203184	0	chr11	67804055	-	NA	NA	NA	NA	NA	NA	chr11:67806251-67806611	N_Shelf	NDUFS8	NM_002496	Body			0
cg12082048	0	1.60799	0	chr2	5576195	-	NA	NA	NA	NA	NA	NA		OpenSea					TRUE	1
cg12090740	0	0	1.34574	chr18	60988058	-	NA	NA	NA	NA	NA	NA	chr18:60986621-60988286	Island	BCL2;BCL2	NM_000633;NM_000657	TSS1500;TSS1500			0
cg12117942	0	4.83947	0	chr3	170581053	-	NA	NA	NA	NA	NA	NA		OpenSea					TRUE	0
cg12173150	0	0	1.56015	chr6	170338591	+	NA	NA	NA	NA	NA	NA	chr6:170338214-170339677	Island						0
cg12208532	0	0	0.276559	chr14	98107296	-	NA	NA	NA	NA	NA	NA		OpenSea					TRUE	0
cg12214617	0	0	8.73373	chr19	42405234	+	rs10401937	0.243724	NA	NA	NA	NA	chr19:42408315-42408535	N_Shelf	ARHGEF1;ARHGEF1;ARHGEF1	NM_004706;NM_199002;NM_198977	Body;Body;Body			0
cg12219469	0	0	3.07228	chr10	5936426	+	NA	NA	NA	NA	NA	NA		OpenSea	FBXO18;FBXO18;FBXO18	NM_032807;NM_178150;NM_032807	1stExon;Body;5'UTR			0
cg12219715	0	3.26636	0	chr7	196130	+	NA	NA	NA	NA	NA	NA	chr7:195474-195988	S_Shore	FAM20C	NM_020223	Body		TRUE	0
cg12232308	0	2.50439	0.583025	chr6	30711580	+	NA	NA	NA	NA	NA	NA	chr6:30710307-30712440	Island	IER3;FLOT1	NM_003897;NM_005803	3'UTR;TSS1500			0
cg12241963	0	0	2.7807	chr6	33807279	+	NA	NA	NA	NA	NA	NA		OpenSea					TRUE	0
cg12311377	0	0	3.71494	chr2	69091224	-	NA	NA	rs35312633	0.070384	NA	NA		OpenSea					TRUE	0
cg12315284	0	0	1.85646	chr7	101936318	-	NA	NA	NA	NA	NA	NA	chr7:101936317-101936548	Island	SH2B2	NM_020979	Body			1
cg12329178	0	0.156895	0	chr13	26623786	+	rs4770907	0.424359	NA	NA	NA	NA	chr13:26624725-26626265	N_Shore	SHISA2	NM_001007538	Body			0
cg12339131	0	0.737042	0	chr15	90927939	+	NA	NA	rs9796504	0.272465	rs9796504	0.272465	chr15:90931162-90932019	N_Shelf						0
cg12390344	0	0.969048	0.838371	chr18	21270348	+	NA	NA	NA	NA	NA	NA	chr18:21269269-21270349	Island	LAMA3;LAMA3	NM_198129;NM_001127717	Body;Body			0
cg12391372	0	0.988237	0	chr15	90755932	+	NA	NA	rs78141882	0.254803	rs78141882	0.254803		OpenSea	SEMA4B;SEMA4B	NM_020210;NM_198925	Body;Body			0
cg12395299	0	0	1.63421	chr15	29349218	+	NA	NA	NA	NA	NA	NA		OpenSea	APBA2;APBA2	NM_001130414;NM_005503	Body;Body		TRUE	0
cg12400041	0	0.687815	0	chr6	56709328	+	NA	NA	rs113607821	0.026075	NA	NA	chr6:56708059-56709166	S_Shore	DST;DST;DST;DST	NM_001144770;NM_001144771;NM_183380;NM_001144769	Body;Body;TSS1500;Body			0
cg12401798	0	6.95764	0	chr20	62098002	+	NA	NA	rs12480417	0.193962	rs12480417	0.193962	chr20:62097193-62098254	Island	KCNQ2;KCNQ2;KCNQ2;KCNQ2;KCNQ2	NM_172108;NM_172106;NM_172107;NM_172109;NM_004518	Body;Body;Body;Body;Body			0
cg12402129	0	0.0487409	0	chr15	66392805	-	NA	NA	NA	NA	NA	NA		OpenSea	MEGF11	NM_032445	Body		TRUE	1
cg12419766	0	0	0.23613	chr7	157620445	-	rs10225098	0.131944	NA	NA	NA	NA	chr7:157618856-157619302	S_Shore	PTPRN2;PTPRN2;PTPRN2	NM_002847;NM_130842;NM_130843	Body;Body;Body			0
cg12420900	0	1.12758	0.296762	chr10	123922863	-	NA	NA	NA	NA	NA	NA	chr10:123922850-123923542	Island	TACC2;TACC2;TACC2;TACC2	NM_006997;NM_206862;NM_206860;NM_206861	TSS1500;Body;TSS1500;Body		TRUE	0
cg12444746	0	0	0.469697	chr4	126572264	-	NA	NA	rs77904315	0.026042	rs77904315	0.026042		OpenSea						0
cg12446209	0	0.603709	0	chr2	51254102	-	NA	NA	NA	NA	NA	NA	chr2:51254522-51255498	N_Shore	NRXN1;NRXN1	NM_004801;NM_001135659	Body;Body			0
cg12465643	0	2.84414	0	chr17	71640353	+	NA	NA	NA	NA	NA	NA	chr17:71639028-71641670	Island	SDK2	NM_001144952	TSS200			0
cg12481212	0	0.489788	0.102404	chr6	44020245	-	NA	NA	NA	NA	NA	NA		OpenSea					TRUE	0
cg12486169	0	1.78205	0	chr10	118368986	-	rs17848299	0.202011	NA	NA	NA	NA	chr10:118368579-118369424	Island						0
cg12499119	0	0	5.9114	chr20	39318518	-	NA	NA	rs58716951	0.354205	NA	NA	chr20:39316550-39319987	Island	MAFB	NM_005461	TSS1500			0
cg12500300	0	0	1.12659	chr10	133810178	+	NA	NA	rs10870326	0.200274	rs10870326	0.200274		OpenSea						0
cg12507879	0	0	1.10004	chr5	488078	+	NA	NA	NA	NA	NA	NA	chr5:488250-488710	N_Shore	SLC9A3	NM_004174	Body			0
cg12549600	0	0	1.48303	chr1	113287034	+	NA	NA	NA	NA	NA	NA	chr1:113286332-113287172	Island					TRUE	0
cg12562822	0	0.1175	1.77601	chr5	1219873	-	NA	NA	rs6869718	0.170155	NA	NA	chr5:1218487-1218704	S_Shore	SLC6A19	NM_001003841	Body			0
cg12584100	0	0	1.27479	chr6	3023894	-	NA	NA	NA	NA	NA	NA		OpenSea					TRUE	1
cg12590521	0	0	0.557523	chr12	121678474	+	NA	NA	NA	NA	NA	NA		OpenSea	CAMKK2;CAMKK2;CAMKK2;CAMKK2;CAMKK2	NM_172216;NM_006549;NM_172226;NM_153500;NM_153499	3'UTR;3'UTR;3'UTR;3'UTR;3'UTR		TRUE	0
cg12591689	0	0	1.57513	chr6	168633845	-	NA	NA	NA	NA	NA	NA	chr6:168633706-168633918	Island					TRUE	0
cg12602405	0	2.17565	0	chr17	79456824	+	NA	NA	NA	NA	NA	NA	chr17:79454734-79455823	S_Shore					TRUE	0
cg12602653	0	0	0.16911	chr18	29769853	+	NA	NA	NA	NA	NA	NA		OpenSea	MEP1B	NM_005925	TSS200			0
cg12611897	0	0	0.518231	chr3	155349216	-	NA	NA	NA	NA	NA	NA		OpenSea	PLCH1;PLCH1;PLCH1	NM_001130960;NM_001130961;NM_014996	Body;Body;5'UTR		TRUE	0
cg12630606	0	0	3.12864	chr5	90679528	-	rs35712350	0.328175	NA	NA	NA	NA	chr5:90675822-90676930	S_Shelf	LOC100129716;ARRDC3	NR_027435;NM_020801	Body;TSS1500			0
cg12636197	0	0	7.69764	chr6	116998190	+	rs28505799	0.024761	NA	NA	NA	NA	chr6:117002067-117002797	N_Shelf						0
cg12655251	0	0.443591	0	chr1	53992565	-	NA	NA	NA	NA	NA	NA		OpenSea	GLIS1	NM_147193	Body		TRUE	0
cg12655768	0	4.93608	3.04877	chr5	75918112	-	NA	NA	rs2069650	0.000234	rs2069650	0.000234		OpenSea	IQGAP2;F2RL2	NM_006633;NM_004101	Body;Body		TRUE	0
cg12667732	0	2.00549	3.03943	chr15	92673594	-	NA	NA	NA	NA	NA	NA		OpenSea	SLCO3A1;SLCO3A1	NM_001145044;NM_013272	Body;Body		TRUE	1
cg12689425	0	0	1.80769	chr1	10859624	+	NA	NA	NA	NA	NA	NA	chr1:10853894-10856964	S_Shelf						0
cg12703269	0	3.4768	0	chr15	77286232	+	NA	NA	NA	NA	NA	NA		OpenSea	PSTPIP1	NM_003978	TSS1500			0
cg12761825	0	0	1.85077	chr6	3023776	-	NA	NA	NA	NA	NA	NA		OpenSea					TRUE	1
cg12824719	0	19.5881	0	chr22	43116300	+	rs28908469	0.413925	NA	NA	NA	NA	chr22:43116151-43117121	Island	A4GALT	NM_017436	5'UTR			0
cg12842409	0	3.01441	0	chr17	73738809	+	NA	NA	NA	NA	NA	NA	chr17:73738579-73738810	Island	ITGB4;ITGB4;ITGB4	NM_001005731;NM_001005619;NM_000213	Body;Body;Body			0
cg12861797	0	0.138909	0	chr15	43585817	-	NA	NA	NA	NA	NA	NA		OpenSea	TGM7	NM_052955	Body		TRUE	0
cg12866229	0	0	0.421039	chr4	104640197	-	NA	NA	NA	NA	NA	NA	chr4:104640559-104640797	N_Shore	TACR3	NM_001059	Body			1
cg12869097	0	0	0.633558	chr5	80493	-	NA	NA	rs6887320	0.054253	rs6887320	0.054253	chr5:83428-85530	N_Shelf						0
cg12884814	0	0.00846082	0	chr2	50718584	+	rs113773798	0.037054	NA	NA	NA	NA		OpenSea	NRXN1;NRXN1	NM_004801;NM_001135659	Body;Body		TRUE	0
cg12993026	0	0.621494	0	chr21	43934831	+	rs8127631	0.27054	NA	NA	NA	NA	chr21:43933589-43934832	Island	SLC37A1	NM_018964	5'UTR			0
cg12995090	0	0	5.87329	chr18	8367691	-	rs4797313	0.28273	NA	NA	NA	NA	chr18:8367273-8367599	S_Shore	LOC100192426;PTPRM;PTPRM	NR_024419;NM_002845;NM_001105244	TSS1500;Body;Body		TRUE	0
cg13033898	0	0	1.67959	chr6	151561055	-	NA	NA	NA	NA	NA	NA	chr6:151561283-151562550	N_Shore	AKAP12	NM_005100	TSS200	high-CpG:151602741-151603379		0
cg13052680	0	0	1.28701	chr17	15327824	+	NA	NA	NA	NA	NA	NA		OpenSea					TRUE	0
cg13065507	0	0	1.4958	chr6	3023676	+	rs927340	0.313273	NA	NA	NA	NA		OpenSea					TRUE	1
cg13084372	0	0.0781337	0.651812	chr8	41053285	+	NA	NA	NA	NA	NA	NA		OpenSea					TRUE	0
cg13096592	0	0	0.522866	chr8	144222103	-	NA	NA	NA	NA	NA	NA		OpenSea					TRUE	0
cg13151751	0	4.55495	4.32539	chr1	89993815	-	NA	NA	NA	NA	NA	NA	chr1:89989810-89990986	S_Shelf	LRRC8B	NM_001134476	5'UTR			0
cg13171718	0	0	3.1001	chr1	16974255	+	NA	NA	NA	NA	NA	NA	chr1:16973485-16975045	Island	MST1P2	NR_027504	Body			0
cg13205059	0	0	0.0827511	chr1	68586408	+	NA	NA	NA	NA	NA	NA		OpenSea	GPR177	NM_001002292	Body		TRUE	0
cg13211008	0	0	1.67653	chr7	158541253	+	NA	NA	rs1201424	0.457612	rs1201424	0.457612		OpenSea	ESYT2	NM_020728	Body			0
cg13261883	0	0.081872	0	chr7	3988772	-	NA	NA	NA	NA	NA	NA		OpenSea	SDK1	NM_152744	Body		TRUE	0
cg13282195	0	0.924628	0.206062	chr8	144660772	-	NA	NA	NA	NA	NA	NA	chr8:144659745-144660635	S_Shore	NAPRT1	NM_145201	TSS1500			1
cg13293535	0	0	0.431538	chr8	11597251	-	NA	NA	NA	NA	NA	NA		OpenSea	GATA4	NM_002052	Body			0
cg13337949	0	3.04062	0	chr6	30711586	+	NA	NA	NA	NA	NA	NA	chr6:30710307-30712440	Island	IER3;FLOT1	NM_003897;NM_005803	3'UTR;TSS1500			0
cg13450266	0	0	0.376766	chr13	113625160	-	NA	NA	NA	NA	NA	NA	chr13:113622737-113623660	S_Shore	MCF2L	NM_001112732	Body			0
cg13466694	0	1.0166	0	chr9	129380728	-	NA	NA	NA	NA	NA	NA	chr9:129372737-129378106	S_Shelf	LMX1B	NM_002316	Body			0
cg13488137	0	0.183896	0	chr10	134956732	+	NA	NA	rs11101580	0.273929	rs11101580	0.273929	chr10:134955508-134955800	S_Shore						0
cg13514129	0	0	6.67907	chr1	39547527	-	NA	NA	NA	NA	NA	NA	chr1:39547013-39547959	Island	MACF1	NM_012090	5'UTR			0
cg13541527	0	0.151159	0	chr6	31804078	+	NA	NA	NA	NA	NA	NA	chr6:31802598-31802823	S_Shore	C6orf48;C6orf48;SNORD52	NM_001040437;NM_001040438;NR_002742	5'UTR;5'UTR;TSS1500			0
cg13580343	0	3.45898	2.10394	chr15	45483716	-	NA	NA	rs79738838	0.028646	rs79738838	0.028646	chr15:45479509-45480498	S_Shelf	SHF	NM_138356	Body			0
cg13603318	0	0.855644	0	chr17	63926873	-	NA	NA	rs1420793	0.424414	rs1420793	0.424414		OpenSea	CCDC46	NM_145036	Body		TRUE	0
cg13630953	0	0	0.975723	chr6	3356535	-	NA	NA	NA	NA	NA	NA		OpenSea	SLC22A23;SLC22A23	NM_021945;NM_015482	Body;Body		TRUE	1
cg13632935	0	7.89667	0.582804	chr9	130207507	+	NA	NA	NA	NA	NA	NA		OpenSea	ZNF79	NM_007135	3'UTR			0
cg13639937	0	0	0.32593	chr1	92012655	+	rs11164928	0.343727	NA	NA	NA	NA	chr1:92012336-92012656	Island						1
cg13655660	0	0	0.244855	chrX	118925773	-	NA	NA	NA	NA	NA	NA	chrX:118925157-118926129	Island	RPL39	NM_001000	TSS200	high-CpG:118809738-118809986		0
cg13680023	0	0	2.81602	chr11	133914047	-	rs1784502	0.36653	NA	NA	NA	NA		OpenSea						0
cg13681940	0	3.65613	3.93065	chr6	134159412	-	rs1969783	0.395434	NA	NA	NA	NA	chr6:134159126-134159349	S_Shore	MGC34034;MGC34034	NR_027029;NR_027030	Body;Body			0
cg13688262	0	1.85324	0	chr9	35609485	-	NA	NA	NA	NA	NA	NA	chr9:35603968-35605991	S_Shelf	TESK1	NM_006285	Body			0
cg13706613	0	3.24533	10.4516	chr9	139324927	-	NA	NA	NA	NA	NA	NA	chr9:139326280-139327293	N_Shore	INPP5E	NM_019892	Body			0
cg13745142	0	0	0.297872	chr17	72969277	-	NA	NA	NA	NA	NA	NA	chr17:72968167-72969164	S_Shore	C17orf28	NM_030630	TSS1500			0
cg13752726	0	9.60852	2.8126	chr9	138591683	-	NA	NA	rs1318660	0.108507	rs1318660	0.108507	chr9:138593527-138594253	N_Shore	SOHLH1;SOHLH1	NM_001101677;NM_001012415	TSS1500;TSS1500			0
cg13800349	0	0	2.7064	chr17	80971527	+	NA	NA	NA	NA	NA	NA	chr17:80969748-80970160	S_Shore	B3GNTL1	NM_001009905	Body		TRUE	0
cg13804571	0	7.64724	0	chr10	99525565	-	NA	NA	NA	NA	NA	NA		OpenSea						0
cg13809748	0	24.0902	3.06269	chr9	97488936	-	NA	NA	NA	NA	NA	NA	chr9:97488818-97489172	Island	C9orf3	NM_032823	TSS200			0
cg13810644	0	2.43435	0.0583793	chr7	44614451	-	NA	NA	NA	NA	NA	NA	chr7:44613211-44613875	S_Shore	DDX56	NM_019082	TSS1500			0
cg13819687	0	0	1.79808	chr9	35404785	+	NA	NA	NA	NA	NA	NA		OpenSea	UNC13B	NM_006377	3'UTR			0
cg13821051	0	0	0.205178	chr2	101124858	-	NA	NA	rs6542965	0.372605	rs6542965	0.372605		OpenSea						0
cg13824156	0	0.384727	0	chr22	24199059	-	NA	NA	NA	NA	NA	NA	chr22:24199058-24200206	Island	SLC2A11;SLC2A11;SLC2A11;SLC2A11;SLC2A11	NM_001024938;NM_030807;NM_001024939;NM_030807;NM_001024938	1stExon;5'UTR;TSS1500;1stExon;5'UTR			0
cg13824302	0	6.38032	0	chr7	73039066	+	NA	NA	NA	NA	NA	NA	chr7:73037528-73038957	S_Shore	MLXIPL;MLXIPL;MLXIPL;MLXIPL	NM_032952;NM_032954;NM_032953;NM_032951	TSS200;TSS200;TSS200;TSS200			0
cg13835053	0	0	15.6662	chr9	136891212	+	NA	NA	NA	NA	NA	NA	chr9:136890463-136891448	Island	NCRNA00094	NR_015427	Body			0
cg13847898	0	0	4.60238	chr9	6552115	-	rs12353101	0.038751	NA	NA	NA	NA		OpenSea	GLDC	NM_000170	Body		TRUE	0
cg13861644	0	0	1.54454	chr12	130822286	-	rs187038591	0.2445	NA	NA	NA	NA	chr12:130822360-130822696	N_Shore	PIWIL1	NM_004764	TSS1500			0
cg13879937	0	0	1.53694	chr15	42265413	-	rs72726040	0.103385	NA	NA	NA	NA	chr15:42264156-42264861	S_Shore	EHD4	NM_139265	TSS1500			0
cg13906792	0	1.16856	3.87671	chr15	75199810	-	NA	NA	NA	NA	NA	NA	chr15:75198639-75199494	S_Shore	C15orf17	NM_020447	TSS1500			1
cg13908232	0	0	0.267435	chr3	186371902	-	NA	NA	NA	NA	NA	NA		OpenSea					TRUE	1
cg13917020	0	0	1.33944	chr9	139859471	+	NA	NA	NA	NA	NA	NA		OpenSea						0
cg13930105	0	0	0.441358	chr1	158083475	-	rs114903888	0.075152	NA	NA	NA	NA	chr1:158083270-158083540	Island						0
cg13939055	0	2.69832	0	chr1	244094869	-	NA	NA	NA	NA	NA	NA	chr1:244094755-244095117	Island						0
cg13952002	0	0.382503	0	chr20	61463757	+	rs115387836	0.014335	NA	NA	NA	NA	chr20:61467585-61468124	N_Shelf	COL9A3	NM_001853	Body		TRUE	0
cg13964746	0	2.8527	0.948346	chr5	535726	+	NA	NA	rs78937525	0.071181	NA	NA	chr5:535484-535814	Island						0
cg14006677	0	3.80175	0	chr11	111808394	+	NA	NA	NA	NA	NA	NA	chr11:111807607-111808203	S_Shore	DIXDC1	NM_001037954	Body		TRUE	0
cg14011486	0	0	4.03294	chr1	26737247	+	rs111468266	0.150961	NA	NA	NA	NA	chr1:26737246-26738148	Island	LIN28	NM_024674	TSS200			0
cg14014041	0	0	0.829763	chr2	118945625	+	NA	NA	NA	NA	NA	NA	chr2:118943823-118944199	S_Shore					TRUE	0
cg14046302	0	0	1.71107	chr2	67939758	+	NA	NA	NA	NA	NA	NA		OpenSea					TRUE	1
cg14053657	0	0	2.80424	chr14	106003300	+	NA	NA	NA	NA	NA	NA		OpenSea						0
cg14101940	0	0	0.838027	chr2	222761062	-	NA	NA	NA	NA	NA	NA		OpenSea					TRUE	0
cg14136893	0	0	0.205236	chr17	872770	-	NA	NA	NA	NA	NA	NA		OpenSea	NXN	NM_022463	Body			0
cg14152268	0	0	4.11145	chr14	105287427	-	NA	NA	NA	NA	NA	NA		OpenSea	MGC23270	NR_024396	TSS200			1
cg14159672	0	0	0.298126	chr1	205819179	+	NA	NA	NA	NA	NA	NA	chr1:205818898-205819191	Island	PM20D1	NM_152491	1stExon		TRUE	0
cg14165308	0	0	0.173296	chr14	37051703	+	NA	NA	NA	NA	NA	NA	chr14:37049333-37051726	Island	NKX2-8;NKX2-8	NM_014360;NM_014360	5'UTR;1stExon		TRUE	0
cg14167389	0	0	3.47788	chr1	32708250	+	NA	NA	NA	NA	NA	NA	chr1:32705524-32707141	S_Shore	MTMR9L	NR_026850	TSS1500			0
cg14175932	0	2.35257	0	chr14	23018807	-	NA	NA	rs1263654	0.396932	rs1263654	0.396932		OpenSea					TRUE	1
cg14181874	0	0.908123	0	chr2	12994394	-	NA	NA	rs12465149	0.404653	NA	NA		OpenSea						1
cg14185860	0	0.0203908	0	chr2	56675941	+	NA	NA	NA	NA	NA	NA		OpenSea					TRUE	1
cg14197156	0	0	0.0944666	chr9	139565151	+	NA	NA	rs7846878	0.014051	rs4636297	0.347174	chr9:139564999-139565286	Island	EGFL7;EGFL7	NM_016215;NM_201446	Body;Body			0
cg14203721	0	0	2.59015	chr19	52266642	+	NA	NA	NA	NA	NA	NA		OpenSea	FPR2;FPR2;FPR2	NM_001005738;NM_001462;NM_001462	5'UTR;1stExon;5'UTR			0
cg14227325	0	0	1.59482	chr2	113190197	+	rs192199932	0.0137	NA	NA	NA	NA	chr2:113190115-113191274	Island	RGPD8;RGPD5	NM_001164463;NM_005054	Body;Body			0
cg14228300	0	1.57895	0	chr7	45961074	+	NA	NA	rs2854744	0.487193	NA	NA	chr7:45960137-45961347	Island	IGFBP3;IGFBP3	NM_000598;NM_001013398	TSS1500;TSS1500			0
cg14244251	0	0	8.19247	chr9	131795556	+	NA	NA	NA	NA	NA	NA	chr9:131798727-131799280	N_Shelf						0
cg14252149	0	0	0.361435	chr1	236707045	+	NA	NA	rs2799409	0.439945	rs2799409	0.439945		OpenSea	LGALS8;LGALS8;LGALS8;LGALS8	NM_201544;NM_006499;NM_201545;NM_201543	Body;Body;Body;Body			0
cg14306330	0	0	1.04657	chr20	42143045	-	NA	NA	NA	NA	NA	NA	chr20:42143210-42143591	N_Shore	L3MBTL;L3MBTL	NM_032107;NM_015478	TSS200;TSS200			0
cg14324838	0	3.4397	0.100976	chr20	34700675	-	NA	NA	rs76987119	0.043837	rs76987119	0.043837		OpenSea	EPB41L1	NM_177996	5'UTR			0
cg14336737	0	0.908108	0	chr10	74079845	-	NA	NA	NA	NA	NA	NA	chr10:74079336-74079861	Island						0
cg14346461	0	0	1.41007	chr9	69786306	-	rs184144225	0.0284	NA	NA	NA	NA	chr9:69785274-69787720	Island						0
cg14351440	0	1.4157	0.49543	chrX	138726210	-	NA	NA	rs5907612	0.004521	rs5907612	0.004521		OpenSea	MCF2;MCF2	NM_001099855;NM_005369	Body;TSS1500			0
cg14361804	0	0.286123	0	chr9	117694183	-	NA	NA	rs3181348	0.416647	rs3181348	0.416647		OpenSea	TNFSF8	NM_001244	TSS1500			1
cg14388237	0	0	1.37478	chr5	150051778	-	NA	NA	rs73276169	0.126941	rs73276169	0.126941	chr5:150051116-150052107	Island	MYOZ3;MYOZ3	NM_133371;NM_001122853	Body;Body			1
cg14433074	0	2.3983	0	chr6	30711090	+	NA	NA	NA	NA	NA	NA	chr6:30710307-30712440	Island	IER3;FLOT1	NM_003897;NM_005803	3'UTR;TSS1500			0
cg14435603	0	1.7541	1.01966	chr10	64578186	+	NA	NA	NA	NA	NA	NA	chr10:64574660-64578778	Island	EGR2	NM_001136178	5'UTR			0
cg14449180	0	0	0.37651	chr6	29894619	+	rs111821723	0.010522	NA	NA	NA	NA	chr6:29894140-29895117	Island	HCG4P6	NR_001317	TSS1500			0
cg14470121	0	0	1.72013	chr16	1587684	-	NA	NA	NA	NA	NA	NA	chr16:1587683-1587899	Island	IFT140;TMEM204	NM_014714;NM_024600	Body;Body			0
cg14478460	0	0	0.0391203	chr18	76401126	-	NA	NA	NA	NA	NA	NA	chr18:76397483-76398378	S_Shelf						0
cg14485004	0	0	0.245639	chr17	75524913	-	NA	NA	NA	NA	NA	NA	chr17:75524589-75525152	Island					TRUE	1
cg14488466	0	0	6.83825	chr9	93823465	+	NA	NA	NA	NA	NA	NA		OpenSea					TRUE	0
cg14507445	0	0	0.506769	chr22	49886340	+	NA	NA	NA	NA	NA	NA	chr22:49883068-49883385	S_Shelf						1
cg14510926	0	1.1578	1.82041	chr2	174877357	-	NA	NA	NA	NA	NA	NA	chr2:174877565-174877778	N_Shore					TRUE	0
cg14539231	0	0.600491	1.25411	chr13	43566262	+	NA	NA	NA	NA	NA	NA	chr13:43566074-43566508	Island	EPSTI1;EPSTI1	NM_001002264;NM_033255	1stExon;1stExon		TRUE	0
cg14548901	0	0	0.790473	chr2	11430093	-	NA	NA	rs6707667	0.37796	rs6707667	0.37796		OpenSea	ROCK2	NM_004850	Body		TRUE	1
cg14551991	0	1.68449	0	chr2	5625221	+	NA	NA	NA	NA	NA	NA		OpenSea					TRUE	0
cg14575687	0	0	1.5415	chr2	1291494	+	NA	NA	NA	NA	NA	NA		OpenSea	SNTG2	NM_018968	Body			0
cg14581129	0	0	1.07456	chr12	53358946	-	rs76299222	0.098741	NA	NA	NA	NA	chr12:53359192-53359507	N_Shore					TRUE	0
cg14597930	0	1.91991	0	chr13	22295881	+	NA	NA	NA	NA	NA	NA		OpenSea					TRUE	1
cg14647957	0	0	1.05001	chr17	78828243	+	rs4969282	0.177629	NA	NA	NA	NA	chr17:78831505-78831864	N_Shelf	RPTOR;RPTOR	NM_001163034;NM_020761	Body;Body			0
cg14649507	0	6.72903	0	chr2	231735037	+	NA	NA	NA	NA	NA	NA		OpenSea	ITM2C;ITM2C;ITM2C	NM_001012516;NM_030926;NM_001012514	Body;Body;Body		TRUE	0
cg14655569	0	1.40588	0	chr9	95473718	-	NA	NA	rs556	0.380691	rs556	0.380691	chr9:95477296-95477708	N_Shelf	BICD2;BICD2	NM_015250;NM_001003800	3'UTR;3'UTR			1
cg14709055	0	0	1.00346	chr5	125967312	+	NA	NA	NA	NA	NA	NA		OpenSea	C5orf48	NM_207408	TSS200			1
cg14740952	0	0	0.019785	chr19	489669	+	NA	NA	NA	NA	NA	NA	chr19:488554-490011	Island						0
cg14752227	0	0.292591	0	chr20	34000481	+	NA	NA	NA	NA	NA	NA		OpenSea	UQCC;UQCC	NM_018244;NM_199487	TSS1500;TSS1500			1
cg14796127	0	2.06862	0	chr2	173600385	+	NA	NA	NA	NA	NA	NA	chr2:173600281-173600970	Island	LOC91149;RAPGEF4	NR_026995;NM_007023	Body;TSS200			0
cg14814195	0	6.05588	0	chr6	1313485	+	NA	NA	NA	NA	NA	NA	chr6:1311068-1314220	Island	FOXQ1	NM_033260	1stExon			0
cg14830002	0	0	2.00192	chr1	247616686	-	NA	NA	NA	NA	NA	NA	chr1:247614695-247614944	S_Shore	OR2B11	NM_001004492	TSS1500			0
cg14830166	0	0	7.58123	chr12	11821908	-	NA	NA	NA	NA	NA	NA		OpenSea	ETV6	NM_001987	Body		TRUE	0
cg14841628	0	6.05732	0	chr1	16258280	+	NA	NA	NA	NA	NA	NA	chr1:16260870-16261155	N_Shelf	SPEN	NM_015001	Body			0
cg14853772	0	5.74563	0	chr2	9613781	-	NA	NA	NA	NA	NA	NA	chr2:9614194-9615235	N_Shore	IAH1	NM_001039613	TSS1500			0
cg14885742	0	0	0.414021	chr11	320956	+	rs6598045	0.203382	NA	NA	NA	NA	chr11:318361-319052	S_Shore	IFITM3	NM_021034	TSS200			0
cg14964115	0	0	0.556008	chr10	116634877	-	NA	NA	rs11818114	0.235669	rs11818114	0.235669		OpenSea	FAM160B1	NM_001135051	Body			1
cg14982575	0	0	1.03304	chr2	5465874	+	NA	NA	NA	NA	NA	NA		OpenSea						0
cg15001615	0	0	0.0104734	chr19	35819775	+	NA	NA	NA	NA	NA	NA		OpenSea	CD22	NM_001771	TSS1500			0
cg15013523	0	1.17347	0	chr1	200098635	+	NA	NA	rs4590707	0.090278	rs4590707	0.090278		OpenSea	NR5A2;NR5A2	NM_205860;NM_003822	Body;Body		TRUE	0
cg15017728	0	60.7555	20.9431	chr12	75723937	-	NA	NA	NA	NA	NA	NA	chr12:75723829-75724206	Island	CAPS2	NM_032606	TSS200			0
cg15019011	0	0	1.01396	chr17	872762	-	NA	NA	NA	NA	NA	NA		OpenSea	NXN	NM_022463	Body			0
cg15029183	0	0.126408	0	chr6	143586006	-	NA	NA	rs892713	0.332052	rs892713	0.332052		OpenSea	AIG1	NM_016108	Body		TRUE	0
cg15029935	0	5.92084	3.32576	chr15	91126012	-	NA	NA	NA	NA	NA	NA		OpenSea	CRTC3;CRTC3	NM_022769;NM_001042574	Body;Body		TRUE	0
cg15043113	0	0	3.12682	chr5	3790687	-	NA	NA	NA	NA	NA	NA		OpenSea					TRUE	0
cg15043492	0	0	0.213966	chrX	153990749	-	rs5987020	0.045214	NA	NA	NA	NA	chrX:153990840-153991831	N_Shore	DKC1;DKC1	NM_001142463;NM_001363	TSS1500;TSS1500			0
cg15059851	0	0	0.0761813	chr1	152880324	+	NA	NA	NA	NA	NA	NA		OpenSea	IVL	NM_005547	TSS1500			0
cg15110101	0	0	2.22562	chr11	61717334	+	rs972355	0.364228	NA	NA	NA	NA		OpenSea	BEST1;BEST1	NM_004183;NM_001139443	TSS200;TSS200		TRUE	0
cg15119640	0	0	0.935574	chr1	223840925	-	NA	NA	NA	NA	NA	NA		OpenSea	CAPN8	NM_001143962	Body		TRUE	0
cg15147113	0	0	3.3736	chr2	224858642	-	NA	NA	rs6721140	0.422351	rs6721140	0.422351		OpenSea	SERPINE2;SERPINE2;SERPINE2;SERPINE2	NM_001136530;NM_006216;NM_001136528;NM_001136529	Body;Body;Body;Body			0
cg15160746	0	0	0.787197	chr12	2743239	+	NA	NA	NA	NA	NA	NA		OpenSea	CACNA1C;CACNA1C;CACNA1C;CACNA1C;CACNA1C;CACNA1C;CACNA1C;CACNA1C;CACNA1C;CACNA1C;CACNA1C;CACNA1C;CACNA1C;CACNA1C;CACNA1C;CACNA1C;CACNA1C;CACNA1C;CACNA1C;CACNA1C;CACNA1C;CACNA1C;CACNA1C	NM_001129844;NM_001129827;NM_001129839;NM_001129834;NM_001129841;NM_000719;NM_001129830;NM_001167625;NM_001129843;NM_001167624;NM_001129835;NM_001129837;NM_001167623;NM_001129840;NM_199460;NM_001129833;NM_001129832;NM_001129829;NM_001129846;NM_001129836;NM_001129838;NM_001129831;NM_001129842	Body;Body;Body;Body;Body;Body;Body;Body;Body;Body;Body;Body;Body;Body;Body;Body;Body;Body;Body;Body;Body;Body;Body			0
cg15177604	0	0	2.26884	chr2	113300283	+	NA	NA	rs2241804	0.193648	rs2241804	0.193648	chr2:113299403-113300284	Island	POLR1B;POLR1B	NM_019014;NM_001137604	Body;Body			0
cg15224348	0	5.9358	9.77679	chr19	45543538	+	NA	NA	NA	NA	NA	NA	chr19:45542202-45542711	S_Shore	SFRS16	NM_007056	Body		TRUE	0
cg15236541	0	0	1.45021	chrX	73642618	-	NA	NA	NA	NA	NA	NA	chrX:73642494-73642766	Island	SLC16A2	NM_006517	Body			0
cg15245709	0	0	0.373033	chr8	48100081	-	NA	NA	NA	NA	NA	NA	chr8:48100163-48100914	N_Shore						0
cg15254860	0	2.06845	0	chr3	167813494	+	NA	NA	NA	NA	NA	NA	chr3:167812829-167814102	Island	GOLIM4	NM_014498	TSS200	high-CpG:169295260-169296625		0
cg15268456	0	0	4.08428	chr8	144260671	+	NA	NA	NA	NA	NA	NA		OpenSea						0
cg15288010	0	0	2.66285	chr15	29076546	-	NA	NA	NA	NA	NA	NA	chr15:29077251-29077684	N_Shore						0
cg15295200	0	0.173865	0	chr3	139397901	+	NA	NA	rs3922621	0.347667	rs3922621	0.347667	chr3:139396338-139396882	S_Shore	NMNAT3	NM_178177	TSS1500			0
cg15303329	0	10.8431	7.80464	chr4	1305315	+	NA	NA	rs76999439	0.07308	NA	NA	chr4:1303490-1303835	S_Shore	MAEA;MAEA	NM_005882;NM_001017405	Body;Body			0
cg15313226	0	1.04947	0	chr2	191045668	+	NA	NA	NA	NA	NA	NA	chr2:191044979-191045829	Island	C2orf88;C2orf88;C2orf88;C2orf88;C2orf88	NM_001042519;NM_001042521;NM_001042519;NM_001042520;NM_032321	5'UTR;5'UTR;1stExon;5'UTR;TSS200		TRUE	0
cg15316716	0	2.44585	0.538008	chr8	21769797	+	NA	NA	NA	NA	NA	NA	chr8:21769694-21770080	Island	DOK2	NM_003974	Body			0
cg15351736	0	1.58869	0	chr11	111808104	-	NA	NA	NA	NA	NA	NA	chr11:111807607-111808203	Island	DIXDC1;DIXDC1	NM_001037954;NM_001037954	5'UTR;1stExon	high-CpG:111312801-111313356		0
cg15396367	0	0	12.3805	chr9	139972779	+	NA	NA	NA	NA	NA	NA	chr9:139971499-139973965	Island	UAP1L1	NM_207309	Body			0
cg15456821	0	0	1.49431	chr11	61717225	-	NA	NA	NA	NA	NA	NA		OpenSea	BEST1;BEST1	NM_004183;NM_001139443	TSS200;TSS200		TRUE	0
cg15457276	0	13.6704	7.4927	chr19	4832024	+	NA	NA	NA	NA	NA	NA	chr19:4831433-4831892	S_Shore	TICAM1	NM_182919	TSS1500			0
cg15474337	0	0	0.116313	chr19	50848247	-	NA	NA	rs73932462	0.015554	rs73932462	0.015554		OpenSea	NAPSB	NR_002798	TSS1500			1
cg15475080	0	2.3379	0	chr19	40324793	-	NA	NA	NA	NA	NA	NA	chr19:40323907-40325005	Island	DYRK1B;DYRK1B;DYRK1B;DYRK1B;DYRK1B;DYRK1B	NM_006483;NM_004714;NM_006483;NM_006484;NM_006484;NM_004714	1stExon;1stExon;5'UTR;1stExon;5'UTR;5'UTR	high-CpG:45016587-45016689		0
cg15486123	0	3.61865	0	chr1	152881815	+	NA	NA	NA	NA	NA	NA		OpenSea	IVL	NM_005547	5'UTR			0
cg15527554	0	4.7818	6.26155	chr2	135782086	-	NA	NA	NA	NA	NA	NA		OpenSea	YSK4;YSK4	NM_025052;NM_001018046	Body;Body			0
cg15534755	0	0	2.74224	chr11	117069859	+	rs17523113	0.018898	NA	NA	NA	NA		OpenSea	TAGLN;TAGLN	NM_003186;NM_001001522	TSS200;TSS200			1
cg15537850	0	0.37418	0.0168524	chr8	144661051	+	NA	NA	NA	NA	NA	NA	chr8:144659745-144660635	S_Shore	NAPRT1	NM_145201	TSS1500			1
cg15548566	0	1.72084	0	chr5	109221175	+	rs115281718	0.027344	NA	NA	NA	NA	chr5:109220986-109221247	Island	LOC100289673	NR_033175	Body			1
cg15565872	0	0	1.41374	chr3	157155202	+	NA	NA	NA	NA	NA	NA	chr3:157155267-157155826	N_Shore	VEPH1;VEPH1;PTX3;VEPH1	NM_001167911;NM_024621;NM_002852;NM_001167912	Body;Body;Body;Body			0
cg15592062	0	0	2.27545	chr6	167189543	-	NA	NA	NA	NA	NA	NA		OpenSea	RPS6KA2	NM_001006932	Body			0
cg15603957	0	0.79501	0	chr4	91049645	-	NA	NA	NA	NA	NA	NA	chr4:91048411-91049682	Island	FAM190A	NM_001145065	5'UTR			0
cg15663948	0	6.00793	0	chr13	113030673	-	NA	NA	rs2296896	0.178387	rs2296896	0.178387		OpenSea	C13orf28;C13orf28	NM_145248;NM_145248	1stExon;5'UTR			0
cg15665203	0	0	0.811267	chr13	112282481	+	NA	NA	NA	NA	NA	NA		OpenSea						0
cg15755924	0	0	0.0932427	chrX	119005989	-	NA	NA	NA	NA	NA	NA	chrX:119005251-119006217	Island	RNF113A;NDUFA1	NM_006978;NM_004541	TSS200;Body			0
cg15803050	0	0	1.74613	chr13	53174042	-	NA	NA	NA	NA	NA	NA	chr13:53174028-53174674	Island					TRUE	1
cg15808604	0	0.377012	0	chr15	74419428	-	NA	NA	NA	NA	NA	NA	chr15:74419870-74423044	N_Shore	LOC283731	NR_027073	Body			0
cg15828613	0	0.93551	0	chr11	8714324	-	NA	NA	rs4929908	0.327308	rs4929908	0.327308	chr11:8710367-8710811	S_Shelf						0
cg15840554	0	5.05799	1.90276	chr2	242887344	-	NA	NA	rs13026305	0.191237	rs13026305	0.191237		OpenSea						0
cg15841210	0	1.14362	0	chr19	24184851	-	NA	NA	NA	NA	NA	NA		OpenSea				low-CpG:23975158-23977096		0
cg15912010	0	1.63971	0	chr2	50956659	-	NA	NA	NA	NA	NA	NA		OpenSea	NRXN1;NRXN1	NM_004801;NM_001135659	Body;Body		TRUE	0
cg15912390	0	2.26237	3.05256	chr3	194826514	+	NA	NA	NA	NA	NA	NA		OpenSea	C3orf21	NM_152531	Body		TRUE	0
cg15928068	0	0	2.70762	chr13	22249523	-	NA	NA	NA	NA	NA	NA	chr13:22247803-22249755	Island	FGF9	NM_002010	Body			0
cg15956008	0	20.6332	0	chr5	44809054	-	NA	NA	NA	NA	NA	NA	chr5:44809047-44809692	Island	MRPS30;MRPS30	NM_016640;NM_016640	1stExon;5'UTR			0
cg15983528	0	0	0.135633	chr8	1200525	+	rs76607918	0.028671	NA	NA	NA	NA		OpenSea						0
cg15983585	0	0	1.86892	chr14	105215644	+	NA	NA	NA	NA	NA	NA	chr14:105218366-105218620	N_Shelf						0
cg15989981	0	0.787148	0.369846	chr13	20736009	-	rs7333445	0.406364	NA	NA	NA	NA	chr13:20735043-20736157	Island	GJA3	NM_021954	TSS1500			1
cg15994519	0	0	1.25056	chr14	71585510	-	NA	NA	NA	NA	NA	NA		OpenSea					TRUE	0
cg16039142	0	0.298304	0	chr7	38361199	+	NA	NA	NA	NA	NA	NA		OpenSea					TRUE	0
cg16097380	0	0	0.344186	chrX	118603239	-	NA	NA	NA	NA	NA	NA	chrX:118602158-118603318	Island	LOC100303728;SLC25A5	NR_028443;NM_001152	TSS200;Body			0
cg16098170	0	0.354977	0	chr19	2255848	+	rs2079159	0.288383	NA	NA	NA	NA	chr19:2250560-2253959	S_Shore	JSRP1	NM_144616	TSS1500			0
cg16140565	0	0	0.359582	chr3	60420416	-	NA	NA	rs409484	0.255129	rs409484	0.255129		OpenSea	FHIT;FHIT	NM_001166243;NM_002012	Body;Body		TRUE	0
cg16142265	0	0.599111	0	chr1	161719982	-	NA	NA	NA	NA	NA	NA	chr1:161719414-161720076	Island	DUSP12	NM_007240	Body			0
cg16145187	0	0	0.938927	chr17	53684393	-	NA	NA	rs9898105	0.364923	rs9898105	0.364923		OpenSea					TRUE	0
cg16180353	0	0	0.220864	chr11	31819219	-	rs628224	0.151523	NA	NA	NA	NA	chr11:31820060-31821416	N_Shore	PAX6;PAX6;PAX6	NM_001604;NM_001127612;NM_000280	Body;Body;Body			0
cg16187528	0	3.54953	2.06643	chr17	79609161	+	NA	NA	rs61591073	0.094193	rs61591073	0.094193		OpenSea	TSPAN10	NM_031945	TSS200		TRUE	0
cg16188532	0	0	1.7195	chr13	47471090	+	NA	NA	NA	NA	NA	NA		OpenSea	HTR2A;HTR2A;HTR2A;HTR2A	NM_001165947;NM_000621;NM_000621;NM_001165947	1stExon;1stExon;5'UTR;5'UTR			0
cg16198990	0	0	0.1517	chr6	151647133	-	NA	NA	NA	NA	NA	NA	chr6:151646668-151646958	S_Shore	AKAP12;AKAP12	NM_144497;NM_005100	Body;Body			0
cg16329197	0	0	1.21397	chr12	53359506	+	NA	NA	NA	NA	NA	NA	chr12:53359192-53359507	Island					TRUE	0
cg16332920	0	0	6.3824	chr4	3878280	+	NA	NA	rs73792751	0.205479	rs73792751	0.205479	chr4:3878078-3878281	Island						0
cg16342037	0	2.9241	0	chr11	74303494	+	NA	NA	NA	NA	NA	NA	chr11:74303529-74304040	N_Shore	POLD3	NM_006591	TSS200			0
cg16386242	0	0.851032	0	chr7	181579	-	NA	NA	rs7812269	0.016507	NA	NA	chr7:178517-179127	S_Shelf						0
cg16387850	0	1.23031	0	chr1	46982889	-	rs1745370	0.200429	NA	NA	NA	NA		OpenSea					TRUE	0
cg16399632	0	2.86579	1.81674	chr4	1244006	-	NA	NA	NA	NA	NA	NA	chr4:1241412-1244111	Island	CTBP1;CTBP1;C4orf42	NM_001328;NM_001012614;NM_052861	TSS1500;TSS1500;TSS200	high-CpG:1232107-1234012		0
cg16404569	0	0	0.746746	chr1	243663227	-	NA	NA	NA	NA	NA	NA		OpenSea	SDCCAG8;AKT3	NM_006642;NM_181690	3'UTR;Body			0
cg16411857	0	0	0.615375	chr16	57023191	-	NA	NA	NA	NA	NA	NA	chr16:57023190-57023768	Island	NLRC5	NM_032206	TSS1500		TRUE	0
cg16422365	0	2.2741	0	chr14	106041833	+	NA	NA	NA	NA	NA	NA	chr14:106040428-106040633	S_Shore						0
cg16443633	0	0	0.134516	chr14	79529179	+	NA	NA	rs59721118	0.060814	rs59721118	0.060814		OpenSea	NRXN3	NM_004796	Body		TRUE	0
cg16452865	0	0	0.247282	chr17	75523939	+	NA	NA	NA	NA	NA	NA	chr17:75524589-75525152	N_Shore						0
cg16461251	0	0	0.217523	chr4	104640833	-	NA	NA	NA	NA	NA	NA	chr4:104640559-104640797	S_Shore	TACR3;TACR3	NM_001059;NM_001059	1stExon;5'UTR			1
cg16466750	0	0	0.135943	chr7	214685	+	NA	NA	NA	NA	NA	NA	chr7:218309-218951	N_Shelf	FAM20C	NM_020223	Body		TRUE	1
cg16490805	0	2.31343	0	chr16	10281150	+	NA	NA	rs12149871	0.256621	rs12149871	0.256621	chr16:10273943-10277424	S_Shelf						0
cg16518209	0	0	0.0272069	chr10	37107018	-	NA	NA	rs12770632	0.283474	rs12770632	0.283474		OpenSea						0
cg16530596	0	0.786105	0	chr1	205227613	-	NA	NA	rs114511751	0.022589	NA	NA		OpenSea	TMCC2	NM_014858	Body		TRUE	0
cg16578226	0	0	0.15801	chr11	126055303	+	NA	NA	NA	NA	NA	NA		OpenSea						0
cg16578825	0	0	2.27169	chr13	112786727	+	NA	NA	NA	NA	NA	NA		OpenSea						0
cg16585244	0	0.689117	0	chr2	240567557	-	rs76245207	0.02882	NA	NA	NA	NA	chr2:240566174-240566644	S_Shore						0
cg16620537	0	0	1.82886	chr5	140306054	-	NA	NA	NA	NA	NA	NA	chr5:140305712-140307193	Island	PCDHA7;PCDHAC1;PCDHA12;PCDHA6;PCDHA10;PCDHA4;PCDHA11;PCDHAC1;PCDHA8;PCDHA6;PCDHA1;PCDHA2;PCDHA1;PCDHA9;PCDHA13;PCDHA5;PCDHA3;PCDHA10	NM_018910;NM_018898;NM_018903;NM_018909;NM_018901;NM_018907;NM_018902;NM_031882;NM_018911;NM_031849;NM_031411;NM_018905;NM_018900;NM_031857;NM_018904;NM_018908;NM_018906;NM_031860	Body;TSS1500;Body;Body;Body;Body;Body;TSS1500;Body;Body;Body;Body;Body;Body;Body;Body;Body;Body			0
cg16678169	0	0	0.444388	chr2	202507231	-	NA	NA	rs2241135	0.090454	rs2241135	0.090454	chr2:202507139-202508270	Island	ALS2CR4;ALS2CR4	NM_001044385;NM_152388	Body;Body			0
cg16702660	0	0.634957	0	chr14	22361282	+	NA	NA	rs8004552	0.436914	rs8004552	0.436914		OpenSea						0
cg16712730	0	0	3.54672	chr15	29399274	+	NA	NA	NA	NA	NA	NA	chr15:29395641-29396290	S_Shelf	APBA2;APBA2	NM_001130414;NM_005503	Body;Body			0
cg16791832	0	0.830823	0	chr16	73102243	+	NA	NA	rs1183967	0.219178	rs1183967	0.219178	chr16:73099812-73100791	S_Shore					TRUE	0
cg16792234	0	0	0.374991	chr7	95828497	+	NA	NA	rs12538111	0.490223	rs12538111	0.490223		OpenSea	SLC25A13;SLC25A13;SLC25A13	NM_014251;NM_001160210;NR_027662	Body;Body;Body		TRUE	0
cg16794961	0	1.60827	0	chr2	5882032	+	NA	NA	NA	NA	NA	NA		OpenSea					TRUE	0
cg16798686	0	0	5.79037	chr3	61318369	+	NA	NA	NA	NA	NA	NA		OpenSea					TRUE	1
cg16835531	0	0	1.38751	chr17	79524882	+	NA	NA	rs8068081	0.042114	rs8068081	0.042114		OpenSea	NPLOC4	NM_017921	3'UTR			0
cg16843994	0	1.44015	0	chr2	4704518	+	NA	NA	NA	NA	NA	NA		OpenSea						0
cg16848221	0	2.24911	0	chr19	6362787	+	NA	NA	rs62106648	0.190585	rs62106648	0.190585	chr19:6361442-6362002	S_Shore	CLPP	NM_006012	Body			0
cg16905207	0	9.88703	0	chr19	14593766	-	NA	NA	NA	NA	NA	NA	chr19:14591032-14591308	S_Shelf	GIPC1;GIPC1;GIPC1;GIPC1;GIPC1;GIPC1	NM_202470;NM_202469;NM_202467;NM_202468;NM_202494;NM_005716	Body;5'UTR;5'UTR;Body;5'UTR;Body			0
cg16906555	0	2.46146	0	chr7	54728016	-	NA	NA	rs62452903	0.355708	rs62452903	0.355708	chr7:54731779-54732479	N_Shelf						0
cg16912848	0	0	1.1262	chr10	3250774	-	rs11596324	0.489323	NA	NA	NA	NA		OpenSea						1
cg16922012	0	2.3441	0	chr13	21400325	-	rs2585898	0.420051	NA	NA	NA	NA		OpenSea	XPO4	NM_022459	Body		TRUE	0
cg16922937	0	1.09286	0	chr7	906779	-	rs1779	0.317038	NA	NA	NA	NA	chr7:905608-905886	S_Shore	UNC84A;UNC84A	NM_025154;NM_001130965	Body;Body		TRUE	0
cg16969586	0	1.40545	5.08444	chr18	10726666	+	NA	NA	NA	NA	NA	NA	chr18:10726247-10726667	Island	FAM38B	NM_022068	Body			0
cg16983801	0	0.413614	0	chr3	194203889	+	NA	NA	NA	NA	NA	NA	chr3:194207385-194208785	N_Shelf						0
cg16985778	0	1.81277	5.30685	chr1	32708234	-	NA	NA	NA	NA	NA	NA	chr1:32705524-32707141	S_Shore	MTMR9L	NR_026850	TSS1500			0
cg16988212	0	6.48079	0.148753	chr4	7373065	-	NA	NA	rs76423163	0.042543	rs76423163	0.042543		OpenSea	SORCS2	NM_020777	Body			0
cg17017317	0	0.0253362	0	chr1	4645438	-	NA	NA	rs76402772	0.205855	NA	NA		OpenSea						0
cg17028443	0	0	7.69958	chrX	3630086	+	NA	NA	NA	NA	NA	NA	chrX:3630406-3630620	N_Shore	PRKX	NM_005044	Body			0
cg17045801	0	0	0.00543848	chr7	43153223	-	NA	NA	NA	NA	NA	NA	chr7:43152020-43153340	Island	HECW1	NM_015052	5'UTR		TRUE	0
cg17046141	0	0.498101	2.21201	chr5	53173166	-	NA	NA	NA	NA	NA	NA		OpenSea					TRUE	0
cg17051628	0	0.698388	0	chr2	26621208	+	rs7584933	0.092864	NA	NA	NA	NA	chr2:26624603-26625057	N_Shelf						0
cg17051704	0	0	0.0767264	chr15	29424197	+	NA	NA	NA	NA	NA	NA		OpenSea	FAM189A1	NM_015307	Body			0
cg17068236	0	0	0.309082	chr19	2051260	+	NA	NA	NA	NA	NA	NA	chr19:2050630-2051566	Island	MKNK2;MKNK2	NM_199054;NM_017572	TSS200;TSS200			0
cg17107459	0	0.435602	0	chr2	65216295	-	NA	NA	NA	NA	NA	NA	chr2:65215598-65217212	Island	SLC1A4;SLC1A4	NM_003038;NM_001135581	TSS200;5'UTR	high-CpG:65069592-65070053		0
cg17107691	0	0	0.416711	chr19	11289376	-	NA	NA	NA	NA	NA	NA	chr19:11289021-11289248	S_Shore	KANK2;KANK2	NM_001136191;NM_015493	Body;Body	low-CpG:11150328-11150390		0
cg17113602	0	1.37032	0	chr20	62110277	+	NA	NA	rs3746356	0.174748	rs3746356	0.174748	chr20:62111291-62111516	N_Shore						0
cg17136073	0	0	3.31883	chr13	23310675	+	rs7986487	0.145514	NA	NA	NA	NA		OpenSea						0
cg17144548	0	0.281432	0	chr2	5679308	-	NA	NA	NA	NA	NA	NA		OpenSea					TRUE	0
cg17149911	0	0	2.19129	chr2	69812277	+	NA	NA	rs6760031	0.375053	rs6760031	0.375053		OpenSea	AAK1	NM_014911	Body		TRUE	0
cg17173975	0	0	0.0477436	chr12	32292997	-	NA	NA	NA	NA	NA	NA		OpenSea	BICD1;BICD1	NM_001714;NM_001003398	Body;Body		TRUE	1
cg17192511	0	0	1.74782	chr17	48298072	-	NA	NA	NA	NA	NA	NA		OpenSea					TRUE	0
cg17240725	0	0	2.93569	chr7	73149356	+	NA	NA	NA	NA	NA	NA	chr7:73152564-73153716	N_Shelf	WBSCR26	NR_026690	TSS200			1
cg17248267	0	0	1.59982	chr2	36815511	-	NA	NA	rs17019147	0.179039	rs17019147	0.179039		OpenSea	FEZ2;FEZ2	NM_005102;NM_001042548	Body;Body		TRUE	0
cg17250863	0	0	0.289419	chr20	33451272	+	NA	NA	NA	NA	NA	NA	chr20:33451148-33451374	Island	GGT7	NM_178026	Body		TRUE	0
cg17261120	0	0	0.960242	chr11	12578707	-	NA	NA	NA	NA	NA	NA		OpenSea					TRUE	0
cg17291251	0	0	2.14685	chr10	49678358	+	rs17010496	0.020227	NA	NA	NA	NA	chr10:49674243-49674776	S_Shelf	ARHGAP22	NM_021226	Body		TRUE	0
cg17333051	0	1.03458	0	chr19	2783644	-	NA	NA	NA	NA	NA	NA	chr19:2785211-2785839	N_Shore	SGTA	NM_003021	TSS1500			0
cg17372047	0	2.33296	0	chr19	22807010	-	NA	NA	NA	NA	NA	NA	chr19:22805800-22806721	S_Shore						0
cg17389738	0	2.61307	0	chr6	30711642	-	NA	NA	NA	NA	NA	NA	chr6:30710307-30712440	Island	IER3;FLOT1	NM_003897;NM_005803	3'UTR;TSS1500			0
cg17434901	0	0	0.0666275	chr11	133913868	-	NA	NA	NA	NA	NA	NA		OpenSea						1
cg17476320	0	0	0.398128	chr22	50007440	-	NA	NA	NA	NA	NA	NA	chr22:50008958-50009712	N_Shore						0
cg17524265	0	0.78848	0	chr8	144659883	-	NA	NA	NA	NA	NA	NA	chr8:144659745-144660635	Island	NAPRT1	NM_145201	Body			1
cg17530337	0	0.30053	0	chr12	125450666	-	NA	NA	rs12830040	0.311475	rs12830040	0.311475		OpenSea	DHX37	NM_032656	Body			0
cg17565478	0	0	2.85382	chr4	189026658	-	NA	NA	NA	NA	NA	NA	chr4:189027609-189028033	N_Shore	TRIML2	NM_173553	TSS1500			0
cg17573813	0	0	0.945367	chr3	61237223	+	NA	NA	rs9880846	0.000456	rs9880846	0.000456	chr3:61236606-61237227	Island	FHIT;FHIT	NM_002012;NM_001166243	TSS200;TSS200			0
cg17611936	0	1.15837	0.709811	chr7	151411526	-	rs73728279	0.149588	NA	NA	NA	NA		OpenSea	PRKAG2;PRKAG2	NM_016203;NM_001040633	Body;Body			0
cg17681491	0	0	1.63482	chr10	123356205	-	rs1231198	0.035414	NA	NA	NA	NA	chr10:123356616-123358285	N_Shore	FGFR2;FGFR2;FGFR2;FGFR2;FGFR2;FGFR2	NM_000141;NM_001144917;NM_022970;NM_001144918;NM_001144919;NM_001144915	5'UTR;5'UTR;5'UTR;5'UTR;5'UTR;TSS200			0
cg17685628	0	0	0.782682	chr14	37051693	+	NA	NA	NA	NA	NA	NA	chr14:37049333-37051726	Island	NKX2-8;NKX2-8	NM_014360;NM_014360	5'UTR;1stExon		TRUE	0
cg17707870	0	1.12576	2.54114	chr13	40108007	-	NA	NA	rs1040961	0.196006	rs1040961	0.196006		OpenSea	LHFP	NM_005780	Body			0
cg17723206	0	0.0391497	1.64395	chr10	118931160	-	NA	NA	rs6585430	0.492036	rs6585430	0.492036	chr10:118934734-118935180	N_Shelf						1
cg17724366	0	0	2.35076	chr19	52249171	-	NA	NA	NA	NA	NA	NA		OpenSea	FPR1	NM_002029	3'UTR			0
cg17726105	0	0	1.34002	chr11	122023188	-	rs1834306	0.477543	NA	NA	NA	NA		OpenSea	MIR100;LOC399959	NR_029515;NR_024430	TSS200;Body			0
cg17731776	0	1.42682	0	chr19	7953054	+	NA	NA	NA	NA	NA	NA	chr19:7953280-7953708	N_Shore	LRRC8E	NM_025061	TSS1500		TRUE	0
cg17743012	0	0.813172	7.19527	chr15	29393777	-	NA	NA	NA	NA	NA	NA	chr15:29395641-29396290	N_Shore	APBA2;APBA2	NM_001130414;NM_005503	Body;Body			0
cg17811452	0	0	0.378239	chr20	44007674	+	NA	NA	rs2231610	0.397086	rs2231610	0.397086		OpenSea	TP53TG5;SYS1-DBNDD2	NM_014477;NR_003189	TSS1500;Body			0
cg17830140	0	0	0.516943	chr19	626119	-	NA	NA	rs56049146	0.089122	rs56049146	0.089122	chr19:615691-623505	S_Shelf	POLRMT	NM_005035	Body			0
cg17840469	0	0	3.3409	chr15	29385364	+	NA	NA	NA	NA	NA	NA		OpenSea	APBA2;APBA2	NM_001130414;NM_005503	Body;Body			0
cg17851795	0	2.77922	0	chr6	32158927	+	NA	NA	NA	NA	NA	NA		OpenSea	PBX2;GPSM3	NM_002586;NM_022107	TSS1500;3'UTR		TRUE	0
cg17861458	0	0	0.406638	chr10	536227	+	NA	NA	NA	NA	NA	NA		OpenSea	DIP2C	NM_014974	Body			0
cg17945962	0	0	0.436741	chr2	67939740	+	NA	NA	NA	NA	NA	NA		OpenSea					TRUE	0
cg17946668	0	0	0.643121	chr1	231006796	+	NA	NA	NA	NA	NA	NA	chr1:231003631-231004655	S_Shelf	C1orf198	NM_001136494	TSS1500			0
cg17951978	0	0	4.66047	chr1	119960007	-	NA	NA	rs12411080	0.114623	rs12411080	0.114623		OpenSea	HSD3B2;HSD3B2	NM_001166120;NM_000198	Body;Body			0
cg17965223	0	0	1.57332	chr19	1140909	+	rs12461379	0.047834	NA	NA	NA	NA	chr19:1140837-1141119	Island	SBNO2	NM_014963	Body			0
cg17984267	0	0	0.375851	chr4	185928894	-	NA	NA	NA	NA	NA	NA	chr4:185926380-185926651	S_Shelf						0
cg18061711	0	2.89911	0	chr5	71683955	+	NA	NA	NA	NA	NA	NA		OpenSea					TRUE	0
cg18062025	0	0	0.521341	chr2	134767369	-	rs114447952	0.111386	NA	NA	NA	NA	chr2:134767365-134767691	Island						0
cg18088032	0	0	1.4746	chr14	21558656	+	NA	NA	NA	NA	NA	NA	chr14:21558547-21561443	Island	ZNF219;ZNF219;ZNF219	NM_001101672;NM_001102454;NM_016423	3'UTR;3'UTR;3'UTR			0
cg18141891	0	0.0861594	2.48576	chr14	101350645	-	NA	NA	NA	NA	NA	NA	chr14:101348385-101348698	S_Shore	MIR136;RTL1;MIR432	NR_029699;NM_001134888;NR_030173	TSS1500;1stExon;TSS200			0
cg18148498	0	0.19917	2.42837	chr1	1380621	+	rs1153094	0.39753	NA	NA	rs1153094	0.39753		OpenSea						1
cg18182844	0	0	0.0116115	chr3	52828292	-	NA	NA	NA	NA	NA	NA		OpenSea	ITIH3	NM_002217	TSS1500			0
cg18183774	0	0.950028	4.68446	chr15	75200015	-	NA	NA	NA	NA	NA	NA	chr15:75198639-75199494	S_Shore	C15orf17	NM_020447	TSS1500			1
cg18194032	0	1.61793	0	chr17	79455822	+	NA	NA	NA	NA	NA	NA	chr17:79454734-79455823	Island						0
cg18217622	0	0	0.76141	chr6	170732253	-	NA	NA	NA	NA	NA	NA	chr6:170732119-170732442	Island						0
cg18222544	0	0	0.196628	chr1	114576186	-	NA	NA	NA	NA	NA	NA		OpenSea					TRUE	0
cg18227189	0	0	5.02632	chr1	117471252	-	NA	NA	NA	NA	NA	NA		OpenSea	PTGFRN	NM_020440	Body		TRUE	0
cg18244874	0	0	17.2174	chr11	130013388	+	NA	NA	NA	NA	NA	NA		OpenSea	APLP2;APLP2;APLP2;APLP2;APLP2;APLP2	NR_024516;NR_024515;NM_001642;NM_001142277;NM_001142278;NM_001142276	Body;Body;3'UTR;3'UTR;3'UTR;3'UTR	low-CpG:129518541-129518649		0
cg18247172	0	0	0.507063	chr15	91370233	+	NA	NA	NA	NA	NA	NA		OpenSea						0
cg18273840	0	0	0.369857	chr5	45695643	-	NA	NA	NA	NA	NA	NA	chr5:45695394-45696510	Island	HCN1	NM_021072	Body			0
cg18286323	0	0.464389	0	chr11	1670305	+	NA	NA	NA	NA	NA	NA	chr11:1673834-1674224	N_Shelf	HCCA2	NM_053005	Body			0
cg18317533	0	0	0.676688	chr8	4750513	+	NA	NA	NA	NA	NA	NA		OpenSea	CSMD1	NM_033225	Body		TRUE	0
cg18353345	0	2.08124	0	chr21	46961669	-	NA	NA	NA	NA	NA	NA	chr21:46961668-46963078	Island	SLC19A1	NM_194255	5'UTR			0
cg18359321	0	1.06728	0	chr2	240058950	-	NA	NA	NA	NA	NA	NA	chr2:240061326-240061602	N_Shelf	HDAC4	NM_006037	Body			0
cg18361815	0	0	0.0701939	chr3	46671334	+	NA	NA	NA	NA	NA	NA		OpenSea					TRUE	0
cg18369327	0	0.799625	0	chr5	109221111	+	NA	NA	NA	NA	NA	NA	chr5:109220986-109221247	Island	LOC100289673	NR_033175	Body			1
cg18450322	0	0	1.46733	chr3	128997702	-	NA	NA	rs116769111	0.130058	NA	NA	chr3:128997958-128998303	N_Shore	C3orf37;C3orf37;C3orf37	NM_020187;NM_001006109;NM_020187	1stExon;TSS200;5'UTR	high-CpG:130480306-130480593		0
cg18459205	0	1.65672	0	chr19	3958887	+	rs3745982	0.000457	NA	NA	NA	NA	chr19:3958492-3959812	Island	DAPK3	NM_001348	3'UTR			0
cg18482112	0	2.6026	0	chr3	184209105	+	NA	NA	NA	NA	NA	NA	chr3:184209094-184209343	Island					TRUE	1
cg18496502	0	15.1371	2.50091	chr19	42880157	-	rs78335246	0.01538	NA	NA	NA	NA	chr19:42879637-42880288	Island	MEGF8	NM_001410	Body			0
cg18514595	0	0	1.31254	chr22	49579968	-	NA	NA	rs6009534	0.411283	rs6009534	0.411283	chr22:49579792-49580050	Island						0
cg18522231	0	2.79314	0	chr3	196705629	-	NA	NA	NA	NA	NA	NA		OpenSea						0
cg18531004	0	0	0.574135	chr3	128564980	+	NA	NA	NA	NA	NA	NA	chr3:128564771-128565007	Island					TRUE	0
cg18532726	0	29.3541	10.8832	chr12	108079562	+	NA	NA	NA	NA	NA	NA	chr12:108079442-108079893	Island	PWP1	NM_007062	TSS200			0
cg18548165	0	3.98646	0.00141869	chr2	1712318	-	NA	NA	rs79454387	0.101128	rs79454387	0.101128		OpenSea	PXDN	NM_012293	Body		TRUE	0
cg18564928	0	0.265805	0	chr8	11790559	-	rs80269926	0.467063	NA	NA	NA	NA		OpenSea						0
cg18594467	0	0	0.238008	chr3	1809617	+	NA	NA	NA	NA	NA	NA		OpenSea					TRUE	0
cg18599996	0	0.762129	0	chr3	148708821	-	NA	NA	NA	NA	NA	NA	chr3:148709076-148710069	N_Shore	GYG1	NM_004130	TSS1500			0
cg18634211	0	2.56605	3.62908	chr1	26737262	-	NA	NA	NA	NA	NA	NA	chr1:26737246-26738148	Island	LIN28	NM_024674	TSS200			0
cg18705279	0	0.616056	1.93095	chr16	67197129	-	NA	NA	NA	NA	NA	NA	chr16:67196792-67199988	Island	HSF4;HSF4;FBXL8	NM_001040667;NM_001538;NM_018378	TSS200;TSS200;Body			0
cg18709904	0	0.465398	0	chr14	50474530	-	NA	NA	rs2355655	0.262665	rs2355655	0.262665		OpenSea	C14orf182	NM_001012706	TSS1500			1
cg18757172	0	0	0.305763	chrX	25025364	-	rs75489697	0.019266	NA	NA	NA	NA	chrX:25025211-25025715	Island	ARX	NM_139058	Body			0
cg18758230	0	35.6044	0	chr17	1953837	-	NA	NA	NA	NA	NA	NA	chr17:1952919-1962328	Island	MIR212;MIR132	NR_029625;NR_029674	TSS200;TSS1500			0
cg18763720	0	0.0560753	0	chr19	40324966	+	NA	NA	NA	NA	NA	NA	chr19:40323907-40325005	Island	DYRK1B;DYRK1B;DYRK1B	NM_006483;NM_006484;NM_004714	TSS200;TSS200;TSS200			0
cg18773591	0	2.18871	0	chr2	51001003	-	NA	NA	NA	NA	NA	NA		OpenSea	NRXN1;NRXN1	NM_004801;NM_001135659	Body;Body		TRUE	0
cg18824585	0	0	1.06619	chr8	114445084	-	rs16884680	0.148626	NA	NA	NA	NA	chr8:114444826-114445085	Island	CSMD3;CSMD3	NM_052900;NM_198123	Body;Body		TRUE	0
cg18828268	0	1.43809	0	chr17	59937758	-	NA	NA	rs72843738	0.096947	rs72843738	0.096947	chr17:59940825-59941067	N_Shelf	BRIP1	NM_032043	Body			0
cg18841521	0	0.390483	2.30076	chr5	4101453	-	NA	NA	NA	NA	NA	NA		OpenSea						0
cg18861767	0	2.4303	0	chr10	82189478	+	NA	NA	rs66586255	0.474406	rs66586255	0.474406		OpenSea	C10orf58;C10orf58	NR_024572;NM_032333	Body;Body			0
cg18867653	0	0	0.943726	chr5	10760375	+	NA	NA	NA	NA	NA	NA	chr5:10760836-10761925	N_Shore	DAP	NM_004394	Body			0
cg18902795	0	0	2.46214	chr6	166124436	-	NA	NA	NA	NA	NA	NA		OpenSea					TRUE	0
cg18912520	0	0	1.42995	chr6	41528623	-	NA	NA	NA	NA	NA	NA	chr6:41528266-41528900	Island	FOXP4;FOXP4;FOXP4	NM_001012427;NM_138457;NM_001012426	5'UTR;5'UTR;5'UTR			0
cg18924562	0	1.71204	0	chr12	10242785	-	NA	NA	NA	NA	NA	NA		OpenSea	CLEC1A	NM_016511	Body		TRUE	0
cg18951332	0	1.21153	0	chr2	220777552	-	NA	NA	NA	NA	NA	NA		OpenSea					TRUE	0
cg18976212	0	5.52397	0	chr2	53868889	-	NA	NA	NA	NA	NA	NA		OpenSea					TRUE	0
cg18997918	0	1.06406	0	chr12	132263618	-	NA	NA	rs12581022	0.232696	rs12581022	0.232696	chr12:132263617-132263856	Island	SFRS8	NM_004592	Body			0
cg19014289	0	2.71871	0	chr17	568442	-	NA	NA	rs77937721	0.118884	rs77937721	0.118884		OpenSea	VPS53;VPS53	NM_018289;NM_001128159	Body;Body			0
cg19026029	0	0	2.64098	chr1	205785957	-	rs1891094	0.17814	NA	NA	NA	NA	chr1:205781870-205783010	S_Shelf						0
cg19028706	0	0	0.0234659	chr3	42158765	-	NA	NA	NA	NA	NA	NA		OpenSea	TRAK1	NM_001042646	Body		TRUE	0
cg19030620	0	0.539804	0	chr1	220922217	+	NA	NA	NA	NA	NA	NA	chr1:220921411-220922176	S_Shore	MOSC2	NM_017898	Body			0
cg19033073	0	0	3.07833	chr11	64146776	+	NA	NA	NA	NA	NA	NA		OpenSea						0
cg19033654	0	1.66668	0	chr6	30711138	+	NA	NA	NA	NA	NA	NA	chr6:30710307-30712440	Island	IER3;FLOT1	NM_003897;NM_005803	3'UTR;TSS1500			0
cg19045531	0	2.7879	0.990942	chr19	15919022	-	NA	NA	NA	NA	NA	NA	chr19:15918423-15918704	S_Shore	OR10H1	NM_013940	TSS200			0
cg19049724	0	0	0.281233	chr8	1639892	-	NA	NA	NA	NA	NA	NA	chr8:1639891-1640612	Island	DLGAP2	NM_004745	Body			0
cg19071237	0	6.06353	0	chr11	8702975	+	NA	NA	NA	NA	NA	NA	chr11:8703783-8704616	N_Shore	RPL27A	NM_000990	TSS1500			0
cg19075614	0	1.99862	0.804011	chr5	76476577	-	NA	NA	NA	NA	NA	NA	chr5:76476045-76476692	Island					TRUE	0
cg19084031	0	10.0462	0	chr15	38361362	-	NA	NA	NA	NA	NA	NA	chr15:38364995-38365328	N_Shelf						0
cg19087971	0	0	0.58061	chr7	751233	+	NA	NA	NA	NA	NA	NA	chr7:750788-751237	Island	PRKAR1B;PRKAR1B;PRKAR1B;PRKAR1B;PRKAR1B;PRKAR1B	NM_002735;NM_001164760;NM_001164761;NM_001164762;NM_001164759;NM_001164758	5'UTR;5'UTR;5'UTR;5'UTR;5'UTR;5'UTR			0
cg19099213	0	0	1.59918	chr2	234958715	-	rs78748670	0.030816	NA	NA	NA	NA		OpenSea	SPP2	NM_006944	TSS1500			0
cg19132232	0	0	0.300368	chr3	57681100	+	rs73088572	0.130256	NA	NA	NA	NA	chr3:57678339-57678938	S_Shelf						0
cg19197915	0	0	0.302168	chr8	2146804	-	NA	NA	NA	NA	NA	NA		OpenSea						0
cg19214916	0	0	0.504396	chrX	73642734	+	NA	NA	NA	NA	NA	NA	chrX:73642494-73642766	Island	SLC16A2	NM_006517	Body			0
cg19219435	0	2.51742	3.11042	chr19	15354051	+	NA	NA	NA	NA	NA	NA		OpenSea	BRD4	NM_058243	Body	low-CpG:15215030-15215084		0
cg19246018	0	3.48095	0	chr2	240031588	+	rs62189555	0.095064	NA	NA	NA	NA	chr2:240033147-240033453	N_Shore	HDAC4	NM_006037	Body			0
cg19278235	0	1.33911	1.0331	chr2	4703876	+	NA	NA	NA	NA	NA	NA		OpenSea						0
cg19357499	0	1.07862	0.518196	chr8	144660631	-	NA	NA	NA	NA	NA	NA	chr8:144659745-144660635	Island	NAPRT1	NM_145201	TSS200			1
cg19360794	0	0.887291	0	chr2	107830817	+	NA	NA	NA	NA	NA	NA		OpenSea					TRUE	1
cg19395706	0	0	1.30738	chr11	64412079	-	NA	NA	NA	NA	NA	NA	chr11:64409877-64411253	S_Shore	NRXN2;NRXN2;NRXN2	NM_138734;NM_138732;NM_015080	TSS1500;Body;Body		TRUE	0
cg19407385	0	3.02359	5.87249	chr17	43099144	+	NA	NA	NA	NA	NA	NA	chr17:43099129-43099568	Island						0
cg19432688	0	0	2.79238	chr2	1763410	+	NA	NA	NA	NA	NA	NA		OpenSea						0
cg19441691	0	0.272276	0	chrX	43515349	-	NA	NA	NA	NA	NA	NA	chrX:43515325-43515681	Island	MAOA	NM_000240	TSS200			0
cg19461320	0	0	1.04243	chr12	125473848	-	rs7964040	0.141525	NA	NA	NA	NA	chr12:125473414-125473824	S_Shore	DHX37	NM_032656	TSS200			0
cg19462087	0	8.09258	3.41579	chr17	9809381	-	NA	NA	NA	NA	NA	NA	chr17:9808067-9808339	S_Shore	RCVRN	NM_002903	TSS1500			0
cg19480263	0	0	6.56488	chr7	5743854	-	NA	NA	NA	NA	NA	NA		OpenSea	RNF216;RNF216	NM_207111;NM_207116	Body;Body		TRUE	0
cg19482842	0	6.78467	0	chr2	16790314	+	NA	NA	NA	NA	NA	NA		OpenSea	FAM49A	NM_030797	5'UTR			0
cg19518265	0	2.96017	0	chr3	10277547	+	rs35276047	0.390355	NA	NA	NA	NA	chr3:10276025-10276415	S_Shore	IRAK2	NM_001570	Body			0
cg19542403	0	0	0.552825	chr11	1162453	-	NA	NA	rs76973651	0.101898	NA	NA		OpenSea						0
cg19544372	0	0.54845	0	chr19	9609405	-	NA	NA	NA	NA	NA	NA	chr19:9608804-9609343	S_Shore	ZNF560	NM_152476	TSS200			0
cg19570154	0	3.03655	0	chr2	5513337	+	NA	NA	NA	NA	NA	NA		OpenSea					TRUE	1
cg19638749	0	0	0.5013	chr2	70312615	-	NA	NA	NA	NA	NA	NA	chr2:70313200-70315490	N_Shore					TRUE	0
cg19698200	0	0.219569	0	chr1	8121893	+	NA	NA	NA	NA	NA	NA		OpenSea					TRUE	0
cg19712277	0	0	2.29505	chr1	2537838	-	NA	NA	rs41300092	0.409815	NA	NA	chr1:2537671-2537886	Island	MMEL1	NM_033467	Body			0
cg19722671	0	0	2.33886	chr8	1404197	+	NA	NA	NA	NA	NA	NA	chr8:1404884-1405094	N_Shore						0
cg19726964	0	0	0.169899	chr6	168941718	+	NA	NA	NA	NA	NA	NA		OpenSea	SMOC2;SMOC2	NM_022138;NM_001166412	Body;Body		TRUE	1
cg19769147	0	0.333911	0	chr14	105860954	-	NA	NA	NA	NA	NA	NA	chr14:105864480-105865465	N_Shelf	PACS2;PACS2	NM_015197;NM_001100913	Body;Body			0
cg19776080	0	0	0.539821	chr21	42219221	+	rs78280357	0.069364	NA	NA	NA	NA	chr21:42218489-42219222	Island	DSCAM	NM_001389	TSS200		TRUE	0
cg19795793	0	1.34038	0	chr2	206551844	-	NA	NA	NA	NA	NA	NA	chr2:206549599-206551316	S_Shore	NRP2;NRP2;NRP2;NRP2;NRP2;NRP2	NM_201279;NM_018534;NM_201264;NM_201267;NM_003872;NM_201266	Body;Body;Body;Body;Body;Body			1
cg19878194	0	0	7.52019	chr5	172744882	-	NA	NA	NA	NA	NA	NA		OpenSea	STC2	NM_003714	Body			0
cg19894085	0	0	0.288955	chr12	66633274	+	NA	NA	rs79969107	0.024327	rs79969107	0.024327		OpenSea	IRAK3;IRAK3	NM_001142523;NM_007199	Body;Body		TRUE	0
cg19900235	0	0	1.70776	chr15	49014816	+	NA	NA	NA	NA	NA	NA		OpenSea					TRUE	0
cg19915711	0	1.49402	3.3083	chr13	43566421	+	rs74062052	0.024223	NA	NA	NA	NA	chr13:43566074-43566508	Island	EPSTI1;EPSTI1	NM_001002264;NM_033255	TSS200;TSS200		TRUE	0
cg19949948	0	0	3.18999	chr17	19361230	-	rs10491097	0.000612	NA	NA	NA	NA		OpenSea					TRUE	0
cg19953406	0	0.879961	0	chr19	51487360	+	NA	NA	NA	NA	NA	NA		OpenSea	KLK7;KLK7	NM_005046;NM_139277	TSS1500;TSS1500			0
cg19958511	0	0	0.404365	chr10	134821825	-	NA	NA	NA	NA	NA	NA	chr10:134821733-134821937	Island						0
cg20024757	0	1.0614	0	chr8	140786208	-	rs898668	0.312756	NA	NA	NA	NA		OpenSea	TRAPPC9;TRAPPC9	NM_001160372;NM_031466	Body;Body			0
cg20035319	0	0.0849751	0	chr17	76102438	-	NA	NA	NA	NA	NA	NA	chr17:76100679-76101115	S_Shore	TNRC6C;TNRC6C	NM_018996;NM_001142640	3'UTR;3'UTR			0
cg20055841	0	3.48728	0	chr14	52780919	+	NA	NA	NA	NA	NA	NA	chr14:52780687-52781969	Island	PTGER2	NM_000956	TSS200			0
cg20068535	0	0	2.26548	chr6	151560981	+	NA	NA	NA	NA	NA	NA	chr6:151560766-151560993	Island	AKAP12	NM_005100	TSS200			0
cg20109054	0	0.38903	0	chr6	31804109	-	NA	NA	NA	NA	NA	NA	chr6:31802598-31802823	S_Shore	C6orf48;C6orf48;SNORD52	NM_001040437;NM_001040438;NR_002742	5'UTR;5'UTR;TSS1500			0
cg20126741	0	0.640384	1.24235	chr2	240111506	-	NA	NA	rs2290091	0.054508	rs2290091	0.054508	chr2:240111314-240111577	Island	HDAC4	NM_006037	Body			0
cg20128928	0	0	0.171477	chr4	104640560	-	NA	NA	NA	NA	NA	NA	chr4:104640559-104640797	Island	TACR3	NM_001059	1stExon			1
cg20178172	0	4.41693	0	chr6	30711655	-	NA	NA	NA	NA	NA	NA	chr6:30710307-30712440	Island	IER3;FLOT1	NM_003897;NM_005803	3'UTR;TSS1500			0
cg20246851	0	0	1.06727	chr15	90729083	+	NA	NA	NA	NA	NA	NA	chr15:90727879-90728570	S_Shore	SEMA4B	NM_020210	5'UTR			1
cg20276743	0	0	0.703543	chr17	35583136	-	NA	NA	rs17574651	0.046821	rs17574651	0.046821		OpenSea	ACACA;ACACA;ACACA;ACACA;ACACA	NM_198838;NM_198839;NM_198837;NM_198834;NM_198836	Body;Body;Body;Body;Body		TRUE	0
cg20284508	0	0	0.469403	chr3	126668502	+	rs116518501	0.035156	NA	NA	NA	NA	chr3:126668259-126668520	Island	CHCHD6	NM_032343	Body			0
cg20300784	0	0	0.0789137	chr2	64839958	-	NA	NA	rs11126017	0.226773	rs11126017	0.226773	chr2:64836206-64836765	S_Shelf						0
cg20311754	0	0	0.792751	chr13	110915134	-	NA	NA	rs627527	0.458018	rs627527	0.458018	chr13:110918324-110918725	N_Shelf	COL4A1	NM_001845	Body		TRUE	0
cg20320575	0	1.08844	2.21949	chr14	24458099	+	rs112947042	0.00028	NA	NA	NA	NA	chr14:24457864-24458100	Island	DHRS4L2;DHRS4L2	NM_198083;NM_198083	5'UTR;1stExon			0
cg20324110	0	0	0.606664	chrX	119249449	-	NA	NA	NA	NA	NA	NA	chrX:119249439-119249809	Island	RHOXF1	NM_139282	1stExon			0
cg20381963	0	0	1.48338	chr7	752238	+	NA	NA	NA	NA	NA	NA	chr7:750788-751237	S_Shore	PRKAR1B;PRKAR1B;PRKAR1B;PRKAR1B;PRKAR1B;PRKAR1B	NM_001164760;NM_001164761;NM_002735;NM_001164762;NM_001164759;NM_001164758	5'UTR;5'UTR;TSS200;5'UTR;5'UTR;5'UTR	high-CpG:718472-718888		0
cg20438286	0	4.83632	5.30796	chr11	11371451	-	rs12225237	0.241727	NA	NA	NA	NA		OpenSea	GALNTL4	NM_198516	Body		TRUE	0
cg20454486	0	0	2.2763	chr19	50472117	+	NA	NA	NA	NA	NA	NA		OpenSea	SIGLEC16	NR_002825	TSS1500			0
cg20497631	0	0.0241718	0	chr8	8647440	-	NA	NA	NA	NA	NA	NA		OpenSea	MFHAS1	NM_004225	Body		TRUE	1
cg20502501	0	0	1.11482	chr17	78809403	-	NA	NA	rs2333989	0.442518	NA	NA		OpenSea	RPTOR;RPTOR	NM_001163034;NM_020761	Body;Body			0
cg20550965	0	0	0.607803	chr17	290529	+	NA	NA	rs73288771	0.044333	NA	NA	chr17:291016-291264	N_Shore	FAM101B	NM_182705	3'UTR			0
cg20605886	0	0	1.69564	chr10	77472147	-	rs1909691	0.441673	NA	NA	NA	NA		OpenSea						0
cg20641794	0	0	1.60155	chr19	39927495	-	NA	NA	NA	NA	NA	NA	chr19:39926224-39926863	S_Shore	RPS16	NM_001020	TSS1500			1
cg20646846	0	1.87598	0	chr11	1673604	+	rs7108440	0.29736	NA	NA	NA	NA	chr11:1673834-1674224	N_Shore	HCCA2	NM_053005	Body			0
cg20672044	0	0	1.51611	chr16	72096498	+	NA	NA	NA	NA	NA	NA		OpenSea	HPR	NM_020995	TSS1500			0
cg20675971	0	0	2.34835	chr19	1168733	-	rs114019270	0.020851	NA	NA	NA	NA	chr19:1168576-1169139	Island	SBNO2	NM_014963	5'UTR		TRUE	0
cg20697044	0	0.3863	0	chr17	64971888	+	NA	NA	NA	NA	NA	NA		OpenSea	CACNG4	NM_014405	Body		TRUE	0
cg20708173	0	0	0.385028	chr4	7940426	-	NA	NA	NA	NA	NA	NA	chr4:7940563-7941853	N_Shore	AFAP1;AFAP1	NM_198595;NM_001134647	5'UTR;5'UTR			0
cg20709203	0	0	1.26295	chr13	53174588	+	rs149596556	0.0211	NA	NA	NA	NA	chr13:53174028-53174674	Island						0
cg20716080	0	0	1.05239	chr15	68522777	+	NA	NA	NA	NA	NA	NA	chr15:68521418-68522237	S_Shore	CLN6	NM_017882	TSS1500			1
cg20727362	0	1.16548	0	chr22	43045952	+	NA	NA	NA	NA	NA	NA	chr22:43045009-43045679	S_Shore	CYB5R3	NM_000398	TSS1500			0
cg20735369	0	5.58102	0	chr7	23625855	+	NA	NA	rs77759499	0.044271	NA	NA	chr7:23625611-23626161	Island	CLK2P	NR_002711	Body			0
cg20756026	0	0.344211	0	chr17	80394529	-	NA	NA	rs4789777	0.498762	rs4789777	0.498762	chr17:80393470-80393752	S_Shore	HEXDC	NM_173620	Body			0
cg20777796	0	2.35481	0	chr7	1980117	+	NA	NA	NA	NA	NA	NA	chr7:1978698-1978934	S_Shore	MAD1L1;MAD1L1;MAD1L1	NM_003550;NM_001013837;NM_001013836	Body;Body;Body		TRUE	0
cg20778915	0	0.306303	0	chr1	110670021	-	NA	NA	rs17025471	0.241824	rs17025471	0.241824	chr1:110672810-110673339	N_Shelf						1
cg20791291	0	0	2.28999	chr8	30087400	+	NA	NA	rs60928390	0.146642	rs60928390	0.146642		OpenSea					TRUE	0
cg20792436	0	0.204574	0	chr17	79972570	-	NA	NA	NA	NA	NA	NA		OpenSea	ASPSCR1	NM_024083	Body			0
cg20816478	0	0	0.530571	chr8	1143735	+	rs17753642	0.233247	NA	NA	NA	NA		OpenSea						0
cg20840847	0	0	1.47386	chr15	29213626	+	NA	NA	NA	NA	NA	NA		OpenSea	APBA2;APBA2	NM_005503;NM_001130414	TSS1500;TSS1500			0
cg20851030	0	0	0.483683	chr4	124273088	-	NA	NA	NA	NA	NA	NA		OpenSea						0
cg20908276	0	0	1.15733	chr14	106134542	-	NA	NA	NA	NA	NA	NA		OpenSea						0
cg20954971	0	0	0.318776	chr21	44593642	+	NA	NA	NA	NA	NA	NA	chr21:44592719-44593643	Island						0
cg20957428	0	0	0.225525	chr11	116700436	+	NA	NA	NA	NA	NA	NA		OpenSea	APOC3	NM_000040	TSS200		TRUE	0
cg20960322	0	0	0.311406	chr1	182002021	+	NA	NA	rs7542928	0.284431	rs7542928	0.284431	chr1:181998925-181999341	S_Shelf						0
cg20981163	0	0	2.55788	chr6	33049983	+	NA	NA	rs9277358	0.427725	rs9277358	0.427725	chr6:33048416-33048814	S_Shore	HLA-DPB1	NM_002121	Body			0
cg20996351	0	0	0.474229	chr1	27687232	+	NA	NA	NA	NA	NA	NA	chr1:27687024-27687743	Island	MAP3K6	NM_004672	Body			0
cg20999347	0	2.78097	2.84673	chr6	30095517	+	NA	NA	rs114060023	0.021286	rs114060023	0.021286	chr6:30095173-30095610	Island						0
cg21009572	0	100	30.0644	chr7	92464647	+	NA	NA	NA	NA	NA	NA	chr7:92462201-92466387	Island	CDK6;CDK6	NM_001145306;NM_001259	5'UTR;TSS1500			0
cg21030400	0	1.74388	4.45214	chr19	2052564	-	NA	NA	NA	NA	NA	NA	chr19:2050630-2051566	S_Shore	MKNK2;MKNK2	NM_017572;NM_199054	TSS1500;TSS1500			0
cg21034324	0	0	1.77027	chr20	61294030	-	NA	NA	rs79648025	0.046243	NA	NA	chr20:61289916-61290223	S_Shelf	SLCO4A1	NM_016354	Body		TRUE	0
cg21050234	0	3.28373	0	chr18	10726518	+	NA	NA	NA	NA	NA	NA	chr18:10726247-10726667	Island	FAM38B	NM_022068	Body			0
cg21070081	0	0	1.91303	chr5	110105162	-	NA	NA	rs244431	0.456614	rs244431	0.456614		OpenSea					TRUE	0
cg21149357	0	0	0.413867	chr5	43316468	-	NA	NA	rs2126948	0.363706	rs2126948	0.363706	chr5:43313191-43313924	S_Shelf						1
cg21161126	0	0.305304	1.09303	chr9	113698814	-	rs3780524	0.284109	NA	NA	NA	NA		OpenSea	LPAR1;LPAR1	NM_001401;NM_057159	Body;Body		TRUE	0
cg21163717	0	0	0.992039	chr8	21769903	+	NA	NA	NA	NA	NA	NA	chr8:21769694-21770080	Island	DOK2	NM_003974	Body			0
cg21165029	0	0	0.162261	chr1	1297202	-	NA	NA	NA	NA	NA	NA		OpenSea						0
cg21187068	0	0.154704	0	chr8	144659627	+	NA	NA	NA	NA	NA	NA	chr8:144659745-144660635	N_Shore	NAPRT1	NM_145201	Body			1
cg21211413	0	0.436646	0	chr15	89348748	-	NA	NA	NA	NA	NA	NA	chr15:89346043-89347203	S_Shore	ACAN;ACAN	NM_013227;NM_001135	5'UTR;5'UTR			0
cg21242448	0	1.40117	0	chr9	120510294	-	NA	NA	rs7350159	0.473436	rs7350159	0.473436	chr9:120507227-120507642	S_Shelf						0
cg21255657	0	2.96831	5.4582	chr17	77006304	+	NA	NA	NA	NA	NA	NA	chr17:77005746-77006106	S_Shore	CANT1;CANT1;CANT1	NM_138793;NM_001159772;NM_001159773	TSS1500;TSS1500;TSS1500			0
cg21292008	0	2.18128	0	chr6	48036676	+	NA	NA	NA	NA	NA	NA	chr6:48036137-48036410	S_Shore	C6orf138	NM_001013732	TSS1500		TRUE	0
cg21301063	0	0	1.17149	chr19	33088987	-	NA	NA	NA	NA	NA	NA		OpenSea	ANKRD27	NM_032139	3'UTR			0
cg21434132	0	15.2497	0	chr3	196705742	-	rs114372014	0.039531	NA	NA	NA	NA		OpenSea						0
cg21437345	0	0	1.06192	chr17	47209216	-	NA	NA	NA	NA	NA	NA	chr17:47209811-47210740	N_Shore	B4GALNT2;B4GALNT2;B4GALNT2	NM_001159387;NM_153446;NM_001159388	TSS1500;TSS1500;TSS1500			0
cg21486834	0	1.69937	0	chr17	74477542	+	rs80133178	0.012884	NA	NA	NA	NA	chr17:74475239-74475452	S_Shelf	RHBDF2;RHBDF2	NM_001005498;NM_024599	Body;Body			0
cg21520549	0	0	4.4808	chr2	36589883	-	NA	NA	NA	NA	NA	NA		OpenSea	CRIM1	NM_016441	Body		TRUE	0
cg21524061	0	1.99683	0.657417	chr4	38825551	-	NA	NA	rs12650224	0.165066	rs12650224	0.165066		OpenSea	TLR6	NM_006068	3'UTR			0
cg21544437	0	0.750512	0	chr2	114260879	+	NA	NA	rs145601321	0.0765	NA	NA	chr2:114260095-114261794	Island						0
cg21564965	0	0	12.1782	chr17	36626180	-	rs114099643	0.025195	NA	NA	NA	NA		OpenSea	ARHGAP23	NM_020876	Body			0
cg21584883	0	0	1.75977	chr1	93645960	+	NA	NA	NA	NA	NA	NA	chr1:93645432-93646471	Island	TMED5;CCDC18;TMED5;TMED5;CCDC18;TMED5;TMED5	NM_001167830;NM_206886;NR_030761;NM_016040;NM_206886;NM_001167830;NM_016040	1stExon;1stExon;Body;1stExon;5'UTR;5'UTR;5'UTR	high-CpG:93418529-93418610		0
cg21647257	0	5.68113	0	chr19	36523945	+	rs7247057	0.445267	NA	NA	NA	NA	chr19:36523391-36523887	S_Shore	CLIP3	NM_015526	TSS200			0
cg21659346	0	2.98684	19.5823	chr11	72280409	+	NA	NA	NA	NA	NA	NA		OpenSea						0
cg21681109	0	0	1.88997	chr7	32468131	-	NA	NA	NA	NA	NA	NA	chr7:32467434-32467948	S_Shore						0
cg21699341	0	0	0.93429	chrX	153603503	-	NA	NA	NA	NA	NA	NA	chrX:153602720-153603269	S_Shore	FLNA;FLNA	NM_001456;NM_001110556	TSS1500;TSS1500			0
cg21699342	0	0	2.72104	chr2	239360505	+	NA	NA	NA	NA	NA	NA	chr2:239361710-239361957	N_Shore	ASB1	NM_001040445	3'UTR			1
cg21755755	0	0	1.06055	chr8	119450829	-	NA	NA	NA	NA	NA	NA		OpenSea	SAMD12;SAMD12	NM_001101676;NM_207506	Body;Body		TRUE	0
cg21770322	0	0	0.119683	chr7	97807741	+	NA	NA	NA	NA	NA	NA		OpenSea	LMTK2	NM_014916	Body		TRUE	0
cg21806592	0	0.0465431	0	chr17	29295760	-	NA	NA	NA	NA	NA	NA	chr17:29298046-29298606	N_Shelf						0
cg21812850	0	0.601466	2.6198	chr1	9097241	-	NA	NA	rs5840	0.474144	NA	NA	chr1:9099280-9100513	N_Shelf	SLC2A5;SLC2A5	NM_003039;NR_024180	3'UTR;Body			1
cg21816685	0	0.914719	0	chr8	2023317	-	rs116111686	0.0101	NA	NA	NA	NA		OpenSea	MYOM2	NM_003970	Body			0
cg21830341	0	0	0.141231	chr2	134767366	-	rs114447952	0.111386	NA	NA	NA	NA	chr2:134767365-134767691	Island						0
cg21871330	0	0	3.03842	chr5	177882221	-	rs72648838	0.195423	NA	NA	NA	NA		OpenSea	COL23A1	NM_173465	Body			0
cg21929771	0	0	1.01736	chr1	29586580	-	NA	NA	NA	NA	NA	NA	chr1:29585897-29586598	Island	PTPRU;PTPRU;PTPRU	NM_133178;NM_133177;NM_005704	Body;Body;Body	high-CpG:29458981-29459255		0
cg21934015	0	0.55723	0	chr17	4834179	+	rs2243086	0.250855	NA	NA	NA	NA		OpenSea	GP1BA	NM_000173	TSS1500			0
cg21936454	0	0.070065	0	chr7	1983169	+	rs3996333	0.14421	NA	NA	NA	NA		OpenSea	MAD1L1;MAD1L1;MAD1L1	NM_003550;NM_001013837;NM_001013836	Body;Body;Body		TRUE	0
cg21978135	0	2.47445	0	chr17	948956	-	rs734894	0.431808	NA	NA	NA	NA	chr17:951746-952265	N_Shelf	ABR;ABR;ABR	NM_021962;NM_001092;NM_001159746	Body;Body;Body			0
cg21984645	0	0	0.411371	chr7	214577	+	rs34407775	0.25365	NA	NA	NA	NA	chr7:218309-218951	N_Shelf	FAM20C	NM_020223	Body		TRUE	1
cg22036813	0	0.292322	0	chr19	42905724	-	NA	NA	NA	NA	NA	NA	chr19:42905723-42906350	Island	LIPE	NM_005357	3'UTR			0
cg22037249	0	0	1.22654	chr6	33037690	+	NA	NA	rs66799959	0.311679	rs66799959	0.311679		OpenSea	HLA-DPA1	NM_033554	Body			1
cg22059769	0	7.42347	0	chr19	8027941	-	NA	NA	rs79721943	0.021701	rs79721943	0.021701	chr19:8028515-8028820	N_Shore	ELAVL1	NM_001419	3'UTR			0
cg22060621	0	7.73293	0	chr4	186456682	+	NA	NA	NA	NA	NA	NA	chr4:186455983-186456864	Island	PDLIM3;PDLIM3;PDLIM3;PDLIM3	NM_001114107;NM_014476;NM_001114107;NM_014476	5'UTR;5'UTR;1stExon;1stExon	high-CpG:186693586-186693688		0
cg22079827	0	0	0.282122	chr1	114656043	-	NA	NA	NA	NA	NA	NA		OpenSea	SYT6	NM_205848	Body		TRUE	0
cg22158068	0	0	0.577246	chr3	64075186	-	NA	NA	NA	NA	NA	NA		OpenSea					TRUE	0
cg22160121	0	0	3.8068	chr3	138153168	-	NA	NA	NA	NA	NA	NA	chr3:138153269-138154621	N_Shore	ESYT3	NM_031913	TSS1500		TRUE	0
cg22178798	0	0	0.236278	chr15	96890626	-	NA	NA	NA	NA	NA	NA	chr15:96888958-96889417	S_Shore						0
cg22185774	0	0	6.61766	chr7	4215254	-	rs585150	0.02	NA	NA	NA	NA		OpenSea	SDK1;SDK1	NR_027816;NM_152744	Body;Body			0
cg22244986	0	0	0.102526	chr1	201405370	+	rs6702448	0.000228	NA	NA	NA	NA		OpenSea					TRUE	0
cg22356347	0	0	0.697263	chr1	167427500	+	NA	NA	NA	NA	NA	NA	chr1:167424088-167425216	S_Shelf	CD247;CD247	NM_198053;NM_000734	Body;Body			1
cg22356541	0	3.53369	0.727244	chr13	22277315	+	NA	NA	NA	NA	NA	NA		OpenSea	FGF9	NM_002010	3'UTR			1
cg22370480	0	0.890537	0	chr2	70995607	+	NA	NA	NA	NA	NA	NA	chr2:70994447-70995385	S_Shore	ADD2;ADD2;ADD2;ADD2;ADD2	NM_017488;NM_017482;NM_001617;NM_017484;NM_017483	TSS1500;TSS1500;TSS1500;TSS1500;TSS1500			0
cg22398259	0	0	0.811725	chr8	144255688	+	NA	NA	NA	NA	NA	NA		OpenSea						0
cg22442841	0	11.9255	0	chr6	87646804	+	rs78126858	0.017361	NA	NA	NA	NA	chr6:87647253-87647707	N_Shore	HTR1E	NM_000865	TSS1500		TRUE	0
cg22495968	0	2.48155	0	chr2	5622155	-	NA	NA	NA	NA	NA	NA		OpenSea					TRUE	0
cg22508145	0	0.831653	0	chr19	17015427	-	NA	NA	rs773863	0.333022	rs773863	0.333022		OpenSea	CPAMD8	NM_015692	Body			0
cg22515654	0	0	3.00097	chr1	10590672	-	NA	NA	NA	NA	NA	NA		OpenSea	PEX14	NM_004565	Body			0
cg22561727	0	0	3.04877	chr19	4719848	-	rs78895280	0.023121	NA	NA	NA	NA	chr19:4723723-4723981	N_Shelf	DPP9	NM_139159	Body			0
cg22573528	0	1.98671	0	chr2	51254170	-	NA	NA	NA	NA	NA	NA	chr2:51254522-51255498	N_Shore	NRXN1;NRXN1	NM_004801;NM_001135659	Body;Body			0
cg22576950	0	0	1.26639	chr15	68522787	+	NA	NA	NA	NA	NA	NA	chr15:68521418-68522237	S_Shore	CLN6	NM_017882	TSS1500			1
cg22577606	0	3.01774	0.255671	chr7	91763103	+	NA	NA	rs2073795	0.178245	NA	NA	chr7:91763095-91764367	Island	CYP51A1;CYP51A1	NM_001146152;NM_000786	5'UTR;Body			0
cg22633036	0	0	2.13327	chr10	123355576	-	NA	NA	NA	NA	NA	NA	chr10:123356616-123358285	N_Shore	FGFR2;FGFR2;FGFR2;FGFR2;FGFR2;FGFR2	NM_000141;NM_001144917;NM_022970;NM_001144918;NM_001144919;NM_001144915	5'UTR;5'UTR;5'UTR;5'UTR;5'UTR;5'UTR			0
cg22641350	0	0	0.322998	chr8	1008191	-	NA	NA	NA	NA	NA	NA		OpenSea						0
cg22665383	0	0.228874	0	chr11	55339961	-	rs79740520	0.02062	NA	NA	NA	NA		OpenSea	OR4C16	NM_001004701	1stExon			0
cg22673269	0	0.885621	0	chr2	5844449	-	NA	NA	NA	NA	NA	NA	chr2:5846856-5847561	N_Shelf						0
cg22685807	0	0	2.09697	chr6	28945189	+	rs115293005	0.042137	NA	NA	NA	NA		OpenSea						0
cg22692511	0	0	3.88614	chr11	117069966	-	NA	NA	rs61905527	0.02516	NA	NA		OpenSea	TAGLN;TAGLN	NM_003186;NM_001001522	TSS200;TSS200			0
cg22708902	0	0	1.00204	chr8	23100981	-	rs4872095	0.239966	NA	NA	NA	NA	chr8:23103775-23104601	N_Shelf	CHMP7	NM_152272	TSS200			0
cg22791632	0	0.070303	0	chr19	12075848	-	NA	NA	NA	NA	NA	NA	chr19:12076029-12076366	N_Shore	ZNF763	NM_001012753	TSS200		TRUE	0
cg22802793	0	0	5.39033	chr3	171754011	+	rs13088673	0.246925	NA	NA	NA	NA	chr3:171757493-171758724	N_Shelf						0
cg22816596	0	0	0.557164	chr8	2103542	+	NA	NA	rs112237653	0.059415	rs112237653	0.059415		OpenSea					TRUE	0
cg22850234	0	5.11811	0	chr17	66016097	-	rs62086904	0.299	NA	NA	NA	NA	chr17:66016119-66016359	N_Shore						0
cg22853943	0	4.23766	1.4134	chr2	4703822	-	NA	NA	NA	NA	NA	NA		OpenSea						0
cg22857109	0	1.69566	0	chr10	124379793	-	NA	NA	rs2277247	0.051443	rs2277247	0.051443		OpenSea	DMBT1;DMBT1;DMBT1	NM_007329;NM_004406;NM_017579	Body;Body;Body			0
cg22865905	0	0	0.761734	chrX	118921463	-	NA	NA	NA	NA	NA	NA	chrX:118925157-118926129	N_Shelf	RPL39;SNORA69	NM_001000;NR_002584	Body;TSS200			0
cg22871721	0	0	0.242599	chr21	37761363	+	NA	NA	rs2269187	0.447722	NA	NA	chr21:37757496-37758113	S_Shelf	CHAF1B	NM_005441	Body			0
cg22874989	0	0	6.51608	chr15	29277898	+	rs67063713	0.103291	NA	NA	NA	NA		OpenSea	APBA2;APBA2	NM_005503;NM_001130414	5'UTR;5'UTR		TRUE	0
cg22892043	0	3.80788	0	chr11	61731930	-	rs75281081	0.022589	NA	NA	NA	NA	chr11:61734760-61735932	N_Shelf	BEST1;FTH1	NM_004183;NM_002032	3'UTR;3'UTR			0
cg22905097	0	0.720732	3.10725	chr13	43566401	+	rs74062052	0.024223	NA	NA	NA	NA	chr13:43566074-43566508	Island	EPSTI1;EPSTI1	NM_001002264;NM_033255	TSS200;TSS200		TRUE	0
cg22926869	0	0.618155	0.793512	chr3	108021293	-	NA	NA	rs10933936	0.329393	rs10933936	0.329393		OpenSea	HHLA2	NM_007072	TSS200			0
cg22953237	0	0.505677	0	chr7	31425682	-	NA	NA	rs17160113	0.298343	rs17160113	0.298343		OpenSea						0
cg22954645	0	0	0.530971	chr6	168972438	-	rs78588063	0.018229	NA	NA	NA	NA	chr6:168972516-168974109	N_Shore	SMOC2;SMOC2	NM_022138;NM_001166412	Body;Body			0
cg22971153	0	0	3.44451	chr2	113825302	-	NA	NA	rs7558672	0.098389	rs7558672	0.098389		OpenSea	IL1F10	NM_173161	TSS1500			0
cg22986662	0	0.571758	0.106949	chr3	194790434	-	NA	NA	rs3796159	0.353516	NA	NA	chr3:194785977-194786549	S_Shelf	C3orf21	NM_152531	3'UTR			0
cg22990388	0	0	0.196455	chr4	40704257	-	NA	NA	NA	NA	NA	NA		OpenSea					TRUE	1
cg22991148	0	1.09249	0	chr21	46131099	-	NA	NA	NA	NA	NA	NA	chr21:46129391-46129689	S_Shore	C21orf29	NM_144991	Body			0
cg22999620	0	0	1.37873	chr2	239012831	-	NA	NA	rs11896544	0.356557	NA	NA	chr2:239009072-239009361	S_Shelf	ESPNL	NM_194312	Body			0
cg23019589	0	0	0.980989	chr5	10091925	-	NA	NA	rs62362429	0.335616	rs62362429	0.335616		OpenSea					TRUE	1
cg23026864	0	0	2.38966	chr5	140306231	+	NA	NA	NA	NA	NA	NA	chr5:140305712-140307193	Island	PCDHA7;PCDHA12;PCDHA6;PCDHAC1;PCDHA10;PCDHA4;PCDHA11;PCDHA8;PCDHA6;PCDHA1;PCDHA2;PCDHA1;PCDHA9;PCDHA13;PCDHA5;PCDHA3;PCDHAC1;PCDHA10	NM_018910;NM_018903;NM_018909;NM_031882;NM_018901;NM_018907;NM_018902;NM_018911;NM_031849;NM_031411;NM_018905;NM_018900;NM_031857;NM_018904;NM_018908;NM_018906;NM_018898;NM_031860	Body;Body;Body;TSS200;Body;Body;Body;Body;Body;Body;Body;Body;Body;Body;Body;Body;TSS200;Body			0
cg23030676	0	0	1.41792	chr10	131648308	+	NA	NA	NA	NA	NA	NA		OpenSea	EBF3	NM_001005463	Body			0
cg23048051	0	0	3.08028	chr4	15706889	-	NA	NA	rs76682013	0.07914	rs76682013	0.07914	chr4:15704640-15705000	S_Shore	BST1	NM_004334	Body			0
cg23069046	0	0	2.91873	chr6	6543402	-	NA	NA	rs6920276	0.139067	rs6920276	0.139067	chr6:6546370-6547230	N_Shelf	LOC285780	NR_026970	Body			0
cg23077449	0	4.35629	2.04198	chr2	5204989	-	NA	NA	rs78634792	0.012598	rs78634792	0.012598		OpenSea					TRUE	0
cg23096020	0	0	0.976844	chr7	158799433	+	NA	NA	NA	NA	NA	NA	chr7:158798591-158799434	Island						1
cg23200818	0	0	0.279388	chr12	133414294	+	rs113364476	0.010984	NA	NA	NA	NA	chr12:133414254-133414463	Island						0
cg23209941	0	1.64062	0	chr1	232086152	-	NA	NA	rs12137417	0.319942	rs12137417	0.319942		OpenSea	DISC1;DISC1;DISC1;DISC1;DISC1;TSNAX-DISC1;DISC1;DISC1;DISC1;DISC1	NM_018662;NM_001012957;NM_001164541;NM_001164540;NM_001164542;NR_028393;NM_001164538;NM_001164537;NM_001164547;NM_001164546	Body;Body;Body;Body;Body;Body;Body;Body;Body;Body		TRUE	1
cg23229016	0	2.54679	0	chr1	26872525	+	rs17162189	0.044331	NA	NA	NA	NA		OpenSea	RPS6KA1;RPS6KA1	NM_001006665;NM_002953	1stExon;Body			0
cg23241448	0	0	1.48884	chr17	750379	+	NA	NA	NA	NA	NA	NA		OpenSea	NXN	NM_022463	Body			0
cg23245997	0	3.51895	0	chr19	2275015	-	rs138513942	0.0266	NA	NA	NA	NA	chr19:2275711-2276372	N_Shore	C19orf35	NM_198532	3'UTR		TRUE	0
cg23247955	0	1.27608	0	chr17	48475522	-	NA	NA	NA	NA	NA	NA	chr17:48474516-48475047	S_Shore	LRRC59	NM_018509	TSS1500			0
cg23273041	0	0.126309	0	chr2	51260739	+	rs79664063	0.016073	NA	NA	NA	NA		OpenSea	NRXN1;NRXN1	NM_001135659;NM_004801	TSS1500;TSS1500			0
cg23273453	0	6.1069	8.74334	chr7	43966159	-	NA	NA	NA	NA	rs2595706	0.08881	chr7:43965806-43966400	Island	URGCP;UBE2D4	NM_001077664;NM_015983	TSS200;Body	high-CpG:43932457-43932881	TRUE	0
cg23291158	0	1.79265	3.19665	chr10	79006384	-	NA	NA	rs10824503	0.086376	rs10824503	0.086376		OpenSea	KCNMA1;KCNMA1;KCNMA1;KCNMA1	NM_001161353;NM_001161352;NM_002247;NM_001014797	Body;Body;Body;Body		TRUE	0
cg23296792	0	0	0.740785	chr5	147777756	+	NA	NA	rs78016579	0.1346	rs78016579	0.1346		OpenSea	FBXO38;FBXO38	NM_205836;NM_030793	Body;Body		TRUE	0
cg23333490	0	0	3.97581	chr6	33050741	-	NA	NA	rs3128961	0.445129	rs3128961	0.445129	chr6:33048416-33048814	S_Shore	HLA-DPB1	NM_002121	Body			0
cg23386212	0	0	2.31687	chr14	62041363	-	NA	NA	NA	NA	NA	NA		OpenSea					TRUE	0
cg23392381	0	0	0.56081	chr2	80688129	-	NA	NA	rs1865322	0.421041	rs1865322	0.421041		OpenSea	CTNNA2;CTNNA2	NM_004389;NM_001164883	Body;Body		TRUE	0
cg23422170	0	0	2.81055	chr2	10345003	-	NA	NA	NA	NA	NA	NA		OpenSea	C2orf48	NM_182626	Body			0
cg23459997	0	9.47638	4.13058	chr3	9932426	-	NA	NA	NA	NA	NA	NA	chr3:9932179-9932739	Island	JAGN1	NM_032492	1stExon			0
cg23475993	0	0	1.17255	chr17	43221807	-	NA	NA	rs71373536	0.198812	NA	NA	chr17:43221927-43222388	N_Shore				high-CpG:40577347-40577591	TRUE	0
cg23512531	0	0	3.136	chr3	10780469	-	NA	NA	NA	NA	NA	NA		OpenSea						0
cg23520422	0	4.16938	1.38383	chr12	76423956	+	rs6582328	0.420687	NA	NA	NA	NA	chr12:76424634-76426316	N_Shore	PHLDA1	NM_007350	3'UTR			1
cg23564471	0	0	0.756071	chr1	204951209	+	NA	NA	rs2278796	0.224954	rs2278796	0.224954	chr1:204950982-204951210	Island	NFASC;NFASC;NFASC;NFASC	NM_001005388;NM_001160331;NM_015090;NM_001160332	Body;Body;Body;Body			0
cg23579537	0	0.0316348	0	chr13	51482661	-	NA	NA	rs79492112	0.114583	rs79492112	0.114583	chr13:51483747-51484591	N_Shore	RNASEH2B;RNASEH2B	NM_024570;NM_001142279	TSS1500;TSS1500			0
cg23595304	0	8.37559	2.11464	chr11	46879516	-	NA	NA	rs10838623	0.07111	rs10838623	0.07111		OpenSea	LRP4	NM_002334	3'UTR			0
cg23633010	0	0.794138	0	chr1	228225886	-	NA	NA	NA	NA	NA	NA	chr1:228225442-228225753	S_Shore	WNT3A	NM_033131	Body			0
cg23646866	0	0	2.23016	chr19	644690	+	rs1006473	0.402337	NA	NA	NA	NA	chr19:644460-644702	Island						0
cg23681095	0	0	0.55397	chr14	24674478	-	NA	NA	NA	NA	NA	NA		OpenSea	TSSK4	NM_174944	TSS1500			0
cg23703079	0	0	0.0820504	chr12	113016393	-	NA	NA	NA	NA	NA	NA	chr12:113013099-113013529	S_Shelf						0
cg23712855	0	0	0.753487	chrX	153991009	+	NA	NA	NA	NA	NA	NA	chrX:153990840-153991831	Island	DKC1;DKC1	NM_001363;NM_001142463	TSS200;TSS200			0
cg23729417	0	0	3.74994	chr2	118593926	+	NA	NA	NA	NA	NA	NA	chr2:118593639-118594234	Island						0
cg23733845	0	0	1.10873	chr7	101936527	-	NA	NA	NA	NA	NA	NA	chr7:101936317-101936548	Island	SH2B2	NM_020979	Body			1
cg23737713	0	3.12321	1.42228	chr3	120318272	+	NA	NA	rs35085316	0.278741	NA	NA	chr3:120314958-120315490	S_Shelf	NDUFB4;NDUFB4	NM_004547;NM_001168331	Body;Body			0
cg23753006	0	0	0.1936	chr2	143044057	+	NA	NA	NA	NA	NA	NA		OpenSea					TRUE	0
cg23807125	0	0	0.0912349	chr6	32309154	+	NA	NA	rs2022532	0.051068	rs2022532	0.051068		OpenSea	C6orf10	NM_006781	Body			0
cg23822407	0	0	0.24815	chr8	123981935	-	NA	NA	NA	NA	NA	NA		OpenSea	ZHX2	NM_014943	3'UTR		TRUE	0
cg23846143	0	0	8.06166	chr6	32178144	-	NA	NA	NA	NA	NA	NA		OpenSea	NOTCH4	NM_004557	Body			0
cg23850205	0	0	0.938412	chr19	7967913	-	NA	NA	NA	NA	NA	NA	chr19:7968325-7969421	N_Shore	MAP2K7	NM_145185	TSS1500			0
cg23851515	0	1.04968	0	chr2	51057218	-	NA	NA	NA	NA	NA	NA		OpenSea	NRXN1;NRXN1	NM_004801;NM_001135659	Body;Body			0
cg23878260	0	0	1.39649	chr12	124827315	-	NA	NA	rs73419849	0.18161	rs73419849	0.18161	chr12:124829153-124829490	N_Shore	NCOR2;NCOR2	NM_006312;NM_001077261	Body;Body			0
cg23887609	0	0	0.233412	chr12	130822674	-	rs147087823	0.0266	NA	NA	NA	NA	chr12:130822360-130822696	Island	PIWIL1;PIWIL1	NM_004764;NM_004764	1stExon;5'UTR	high-CpG:129388543-129388696		0
cg23933602	0	0	3.21196	chr10	16859644	-	rs811912	0.324283	NA	NA	NA	NA	chr10:16859089-16859975	Island	RSU1;RSU1	NM_012425;NM_152724	TSS200;TSS200			0
cg23949216	0	0.405569	0	chr22	47021746	-	NA	NA	NA	NA	NA	NA	chr22:47022457-47022659	N_Shore	GRAMD4	NM_015124	TSS1500			0
cg23953697	0	0	1.63484	chr5	140306208	+	NA	NA	NA	NA	NA	NA	chr5:140305712-140307193	Island	PCDHA7;PCDHA12;PCDHA6;PCDHAC1;PCDHA10;PCDHA4;PCDHA11;PCDHA8;PCDHA6;PCDHA1;PCDHA2;PCDHA1;PCDHA9;PCDHA13;PCDHA5;PCDHA3;PCDHAC1;PCDHA10	NM_018910;NM_018903;NM_018909;NM_031882;NM_018901;NM_018907;NM_018902;NM_018911;NM_031849;NM_031411;NM_018905;NM_018900;NM_031857;NM_018904;NM_018908;NM_018906;NM_018898;NM_031860	Body;Body;Body;TSS200;Body;Body;Body;Body;Body;Body;Body;Body;Body;Body;Body;Body;TSS200;Body			0
cg24009623	0	1.80649	2.65941	chr19	33667908	+	rs10424340	0.435219	NA	NA	NA	NA	chr19:33667442-33668665	Island				high-CpG:38359604-38360248		0
cg24014558	0	0.16429	1.59927	chr8	142192568	-	NA	NA	rs307739	0.326687	rs307739	0.326687		OpenSea	DENND3	NM_014957	Body			0
cg24037715	0	0.400275	0	chr14	35203968	-	NA	NA	NA	NA	NA	NA		OpenSea						0
cg24057558	0	0	1.23294	chr17	212481	+	NA	NA	rs9909356	0.264142	rs9909356	0.264142		OpenSea						0
cg24113266	0	0	1.4359	chr7	98122011	+	NA	NA	NA	NA	NA	NA		OpenSea						0
cg24117504	0	3.58282	5.03363	chr1	183116950	-	NA	NA	rs6666599	0.139348	rs6666599	0.139348		OpenSea					TRUE	0
cg24145109	0	0	0.410866	chr1	5806951	-	NA	NA	rs74049466	0.092609	NA	NA		OpenSea					TRUE	0
cg24182521	0	1.76183	1.39492	chr20	44541013	+	NA	NA	NA	NA	NA	NA	chr20:44539729-44540099	S_Shore	PLTP;PLTP	NM_182676;NM_006227	TSS1500;TSS1500			1
cg24209115	0	0	4.6017	chr17	18918472	-	NA	NA	NA	NA	NA	NA	chr17:18918268-18918568	Island	SLC5A10;SLC5A10	NM_001042450;NM_152351	Body;Body			1
cg24222194	0	0	6.50088	chr15	28834097	-	NA	NA	NA	NA	NA	NA	chr15:28834219-28834690	N_Shore						0
cg24238356	0	2.5017	3.2972	chr17	47209660	-	NA	NA	NA	NA	NA	NA	chr17:47209811-47210740	N_Shore	B4GALNT2;B4GALNT2;B4GALNT2	NM_001159387;NM_001159388;NM_153446	TSS1500;TSS200;TSS1500			1
cg24250820	0	0	1.70463	chr4	7887609	-	rs7437984	0.34633	NA	NA	NA	NA		OpenSea	AFAP1;AFAP1	NM_198595;NM_001134647	5'UTR;5'UTR		TRUE	0
cg24293507	0	6.40809	0	chr1	10511793	+	NA	NA	NA	NA	NA	NA		OpenSea	APITD1;CORT	NM_198544;NM_001302	3'UTR;3'UTR			0
cg24313932	0	2.85257	0	chr15	35591670	-	NA	NA	NA	NA	NA	NA		OpenSea						0
cg24329141	0	1.57758	3.08335	chr10	27095369	-	NA	NA	rs4628582	0.0649	rs4628582	0.0649		OpenSea	ABI1;ABI1;ABI1;ABI1	NM_001012750;NM_005470;NM_001012752;NM_001012751	Body;Body;Body;Body		TRUE	0
cg24337025	0	0.44967	0	chr3	196705884	-	NA	NA	NA	NA	NA	NA		OpenSea						0
cg24337701	0	0	0.89041	chr8	141275191	+	NA	NA	NA	NA	NA	NA		OpenSea	TRAPPC9;TRAPPC9	NM_001160372;NM_031466	Body;Body			0
cg24363621	0	2.68267	2.88522	chr15	25430653	-	NA	NA	rs72546347	0.090087	rs72546347	0.090087		OpenSea	SNORD115-9;SNORD115-10;SNORD115-5;SNORD115-12	NR_003301;NR_003302;NR_003297;NR_003304	TSS200;TSS200;TSS200;TSS200			0
cg24431515	0	0	3.18346	chr11	290447	+	rs3809110	0.057991	NA	NA	NA	NA	chr11:288847-289239	S_Shore	ATHL1	NM_025092	Body		TRUE	0
cg24439307	0	0	3.72384	chr11	89925406	-	NA	NA	rs58864009	0.012351	rs58864009	0.012351		OpenSea	NAALAD2	NM_005467	3'UTR			0
cg24461052	0	0	4.41348	chr2	118607738	-	NA	NA	NA	NA	NA	NA		OpenSea					TRUE	0
cg24504854	0	4.62154	3.33351	chr7	195679	+	NA	NA	NA	NA	NA	NA	chr7:195474-195988	Island	FAM20C	NM_020223	Body			0
cg24514773	0	0.437555	0	chr3	119421604	+	NA	NA	NA	NA	NA	NA	chr3:119421855-119422334	N_Shore	C3orf15	NM_033364	TSS1500		TRUE	0
cg24527452	0	4.70529	0	chr13	53061810	-	NA	NA	NA	NA	NA	NA	chr13:53063034-53063436	N_Shore	LOC220115	NR_002793	TSS1500			0
cg24529615	0	0.067134	3.66419	chr1	35661778	-	NA	NA	rs72910907	0.324201	rs72910907	0.324201	chr1:35657467-35658811	S_Shelf						0
cg24531022	0	0	0.702368	chr5	102201825	+	NA	NA	NA	NA	NA	NA	chr5:102201583-102201912	Island	PAM;PAM;PAM;PAM;PAM;PAM;PAM;PAM	NM_138821;NM_138821;NM_138766;NM_138822;NM_000919;NM_000919;NM_138822;NM_138766	5'UTR;1stExon;5'UTR;5'UTR;5'UTR;1stExon;1stExon;1stExon			0
cg24562669	0	0	0.175836	chr7	97807699	-	NA	NA	NA	NA	NA	NA		OpenSea	LMTK2	NM_014916	Body		TRUE	0
cg24593688	0	1.94164	0	chr13	45885599	-	NA	NA	NA	NA	NA	NA	chr13:45885754-45886103	N_Shore						0
cg24632623	0	0	2.14825	chr12	98698305	-	NA	NA	rs74417381	0.024327	rs74417381	0.024327		OpenSea					TRUE	0
cg24643105	0	0	0.56385	chr11	113928473	+	NA	NA	rs34029763	0.197902	rs34029763	0.197902	chr11:113929633-113932190	N_Shore						0
cg24673385	0	0.824832	0	chr1	21051448	+	NA	NA	NA	NA	NA	NA		OpenSea	SH2D5;SH2D5	NM_001103161;NM_001103160	Body;Body		TRUE	0
cg24674445	0	0	9.66784	chr1	156076363	+	NA	NA	NA	NA	NA	NA		OpenSea						0
cg24675658	0	0	23.0495	chr1	53192096	-	rs76280926	0.360476	NA	NA	NA	NA	chr1:53192023-53192428	Island	ZYG11B	NM_024646	TSS200	high-CpG:52964609-52964804		0
cg24679453	0	0	1.25801	chr1	3079069	+	rs72846831	0.019213	NA	NA	NA	NA	chr1:3080934-3081292	N_Shore	PRDM16;PRDM16	NM_022114;NM_199454	Body;Body			0
cg24680284	0	0	0.754001	chrX	9863586	-	NA	NA	NA	NA	NA	NA	chrX:9863527-9863822	Island	SHROOM2	NM_001649	Body			0
cg24693225	0	0	1.11367	chr1	63539613	-	rs11809015	0.279639	NA	NA	NA	NA		OpenSea					TRUE	0
cg24699296	0	2.9083	1.22269	chr19	7747220	+	NA	NA	NA	NA	NA	NA	chr19:7745490-7747714	Island	TRAPPC5;TRAPPC5;TRAPPC5	NM_001042461;NM_174894;NM_001042462	Body;Body;Body			0
cg24739679	0	0.81722	0	chr1	193304834	+	NA	NA	NA	NA	NA	NA		OpenSea					TRUE	0
cg24745738	0	2.69592	0	chr13	78493958	+	NA	NA	NA	NA	NA	NA	chr13:78492425-78493382	S_Shore	EDNRB;EDNRB;EDNRB	NM_003991;NM_000115;NM_001122659	TSS1500;5'UTR;TSS1500			0
cg24772240	0	7.15085	2.93152	chr7	45961537	-	NA	NA	NA	NA	NA	NA	chr7:45960137-45961347	S_Shore	IGFBP3;IGFBP3	NM_000598;NM_001013398	TSS1500;TSS1500			0
cg24779941	0	0	0.835683	chr14	103524901	-	NA	NA	NA	NA	NA	NA	chr14:103522988-103524431	S_Shore	CDC42BPB	NM_006035	TSS1500			0
cg24790801	0	0	0.552164	chrX	102470074	-	rs3747300	0.033568	NA	NA	NA	NA	chrX:102469940-102470419	Island	BEX4;BEX4;BEX4;BEX4	NM_001080425;NM_001080425;NM_001127688;NM_001127688	1stExon;5'UTR;1stExon;5'UTR	high-CpG:102356659-102356752		0
cg24800175	0	17.5804	10.7389	chr19	13345599	+	NA	NA	NA	NA	NA	NA	chr19:13346962-13347346	N_Shore	CACNA1A;CACNA1A	NM_001127222;NM_001127221	Body;Body			1
cg24829778	0	0	1.46201	chr2	223066461	-	rs45624434	0.014868	NA	NA	NA	NA		OpenSea	PAX3;PAX3;PAX3;PAX3;PAX3;PAX3	NM_181458;NM_181457;NM_181461;NM_181459;NM_181460;NM_001127366	Body;3'UTR;Body;Body;Body;Body			0
cg24833387	0	16.2467	0	chr12	102133407	+	rs9308314	0.301501	NA	NA	NA	NA	chr12:102132753-102133415	Island	SYCP3	NM_153694	TSS200			0
cg24861399	0	0	0.520531	chr2	135072000	-	NA	NA	rs7575908	0.416591	rs7575908	0.416591		OpenSea	MGAT5	NM_002410	Body		TRUE	1
cg24891434	0	0.496377	0	chr11	69934031	-	NA	NA	NA	NA	NA	NA	chr11:69933919-69934209	Island	ANO1;ANO1	NM_018043;NR_030691	Body;Body			0
cg24924221	0	4.87688	0	chr8	22856702	+	NA	NA	NA	NA	NA	NA	chr8:22856800-22857728	N_Shore	RHOBTB2;RHOBTB2;RHOBTB2	NM_001160036;NM_015178;NM_001160037	Body;TSS1500;Body			0
cg24952224	0	3.3599	0	chr10	75571601	+	NA	NA	NA	NA	NA	NA	chr10:75570928-75571809	Island	NDST2	NM_003635	TSS200	high-CpG:75241223-75241615		0
cg25003275	0	0	2.6362	chr4	7940128	+	NA	NA	NA	NA	NA	NA	chr4:7940563-7941853	N_Shore	AFAP1;AFAP1	NM_198595;NM_001134647	5'UTR;5'UTR			0
cg25012583	0	1.01845	0.502714	chr10	783312	-	rs187660965	0.2889	NA	NA	NA	NA		OpenSea						0
cg25013753	0	0	0.164181	chr10	49654342	+	NA	NA	rs1051508	0.458979	rs1051508	0.458979	chr10:49658224-49659201	N_Shelf	ARHGAP22	NM_021226	3'UTR			0
cg25025879	0	0	1.6397	chr12	53359317	-	NA	NA	NA	NA	NA	NA	chr12:53359192-53359507	Island					TRUE	0
cg25029446	0	1.69114	1.14659	chr7	157495282	+	NA	NA	rs79807096	0.027778	rs79807096	0.027778	chr7:157494510-157494739	S_Shore	PTPRN2;PTPRN2;PTPRN2	NM_002847;NM_130842;NM_130843	Body;Body;Body			0
cg25052156	0	0	1.64577	chr10	123355454	+	NA	NA	NA	NA	NA	NA	chr10:123356616-123358285	N_Shore	FGFR2;FGFR2;FGFR2;FGFR2;FGFR2;FGFR2	NM_000141;NM_001144917;NM_022970;NM_001144918;NM_001144919;NM_001144915	5'UTR;5'UTR;5'UTR;5'UTR;5'UTR;5'UTR			0
cg25121227	0	2.35805	0	chr13	28000282	-	NA	NA	rs7988412	0.170366	NA	NA	chr13:27998586-27999178	S_Shore	GTF3A	NM_002097	Body		TRUE	0
cg25196716	0	1.02575	0	chr1	17018684	-	NA	NA	rs113256629	0.110247	NA	NA	chr1:17018683-17020959	Island	ESPNP	NR_026567	Body			0
cg25202367	0	6.12432	1.4727	chr6	110964408	-	NA	NA	rs59615930	0.120226	rs59615930	0.120226	chr6:110967011-110967823	N_Shelf	CDK19	NM_015076	Body			0
cg25203245	0	0.372113	0	chr11	100760935	-	NA	NA	rs662453	0.496942	rs662453	0.496942		OpenSea	FLJ32810	NM_152432	Body		TRUE	0
cg25206690	0	0	0.2197	chr8	119302728	-	NA	NA	NA	NA	NA	NA		OpenSea	SAMD12	NM_001101676	Body		TRUE	0
cg25215565	0	0	1.27912	chr6	170456815	-	NA	NA	rs55636730	0.096435	NA	NA	chr6:170453924-170454935	S_Shore						0
cg25235205	0	0	0.322506	chr7	98970792	-	NA	NA	NA	NA	NA	NA	chr7:98971649-98973170	N_Shore						0
cg25245082	0	0	1.63357	chr11	126871364	-	NA	NA	NA	NA	NA	NA	chr11:126873091-126873809	N_Shore	KIRREL3;KIRREL3	NM_032531;NM_001161707	TSS1500;TSS1500		TRUE	0
cg25258033	0	0	0.152102	chr6	167368657	-	NA	NA	NA	NA	NA	NA	chr6:167369439-167370588	N_Shore	RNASET2	NM_003730	Body			1
cg25334834	0	12.0649	10.8384	chr3	11609162	-	NA	NA	NA	NA	NA	NA	chr3:11610137-11610370	N_Shore	VGLL4;VGLL4;VGLL4;VGLL4	NM_014667;NM_001128220;NM_001128219;NM_001128221	Body;Body;Body;Body			0
cg25335258	0	0	0.392809	chr8	60537981	+	NA	NA	NA	NA	NA	NA		OpenSea					TRUE	0
cg25359907	0	0	0.377997	chr4	7754845	-	NA	NA	NA	NA	NA	NA		OpenSea	LOC84740	NR_026892	TSS1500			0
cg25381253	0	0	0.705153	chr5	77178418	+	NA	NA	NA	NA	NA	NA		OpenSea					TRUE	0
cg25396787	0	0	0.360541	chrX	3733991	-	NA	NA	NA	NA	NA	NA	chrX:3732573-3734579	Island						0
cg25431535	0	0	1.47601	chr22	43084985	-	NA	NA	NA	NA	NA	NA	chr22:43088918-43089668	N_Shelf					TRUE	0
cg25455143	0	21.153	0	chr19	1591514	+	rs72618597	0.125	NA	NA	NA	NA	chr19:1591427-1591628	Island	MBD3	NM_003926	Body			0
cg25465065	0	0	0.530589	chr1	156198365	-	NA	NA	rs3768276	0.323315	rs3768276	0.323315		OpenSea	PMF1	NM_007221	Body			1
cg25523087	0	7.6995	0.94594	chr5	76382975	+	rs116078614	0.033884	NA	NA	NA	NA	chr5:76382727-76383167	Island	LOC728723;ZBED3;ZBED3	NR_024398;NM_032367;NM_032367	Body;1stExon;5'UTR	high-CpG:76418214-76418864		0
cg25531478	0	0	3.4734	chr6	111279493	-	rs9384765	0.159359	NA	NA	NA	NA	chr6:111279644-111280210	N_Shore	GTF3C6	NM_138408	TSS1500			0
cg25560215	0	0	3.48217	chr11	11426039	+	NA	NA	NA	NA	NA	NA		OpenSea	GALNTL4	NM_198516	Body		TRUE	0
cg25565504	0	0.789136	0	chr2	50876837	+	NA	NA	NA	NA	NA	NA		OpenSea	NRXN1;NRXN1	NM_004801;NM_001135659	Body;Body		TRUE	0
cg25574024	0	4.03257	0.817492	chr11	2161894	-	rs3741212	0.321141	NA	NA	NA	NA	chr11:2158951-2162484	Island	IGF2AS;INS-IGF2;IGF2;IGF2;IGF2AS	NR_028044;NR_003512;NM_001007139;NM_001127598;NR_028043	Body;Body;5'UTR;5'UTR;Body			0
cg25602718	0	0.132358	0	chr1	16944064	+	NA	NA	NA	NA	NA	NA	chr1:16939456-16940454	S_Shelf						1
cg25638870	0	0	0.0985362	chr11	89224717	+	NA	NA	rs2289123	0.462135	NA	NA	chr11:89224416-89224718	Island	NOX4;NOX4;NOX4;NOX4	NM_001143837;NR_026571;NM_016931;NM_001143836	5'UTR;TSS200;TSS200;TSS200			0
cg25664752	0	0	1.45958	chr8	1317118	+	NA	NA	NA	NA	NA	NA		OpenSea						0
cg25680145	0	0	1.0575	chr6	125623414	+	NA	NA	NA	NA	NA	NA	chr6:125622704-125623117	S_Shore	HDDC2	NM_016063	TSS200			1
cg25692451	0	6.38311	9.23228	chr4	78035411	-	NA	NA	NA	NA	NA	NA	chr4:78034327-78034589	S_Shore						0
cg25745246	0	5.11722	0	chr10	134491331	-	NA	NA	NA	NA	NA	NA		OpenSea	INPP5A	NM_005539	Body			0
cg25752539	0	0	6.5015	chr17	76671516	+	NA	NA	NA	NA	NA	NA		OpenSea	CYTH1;CYTH1	NM_017456;NM_004762	3'UTR;3'UTR			0
cg25827670	0	0	0.280928	chr17	15255513	+	NA	NA	NA	NA	NA	NA		OpenSea					TRUE	0
cg25854298	0	0	1.0263	chr10	73936754	-	NA	NA	NA	NA	NA	NA		OpenSea	ASCC1	NM_015947	Body		TRUE	0
cg25873514	0	0	0.0259707	chr17	81014413	-	NA	NA	rs9915213	0.000457	rs9915213	0.000457	chr17:81016044-81016295	N_Shore					TRUE	0
cg25874119	0	0	0.389622	chr1	228633904	+	NA	NA	NA	NA	NA	NA	chr1:228633382-228634127	Island					TRUE	0
cg25884399	0	2.48602	0	chr9	139237461	-	NA	NA	NA	NA	NA	NA	chr9:139236776-139237518	Island	GPSM1	NM_001145638	Body		TRUE	0
cg25885322	0	0.71537	0	chr11	111807769	+	NA	NA	NA	NA	NA	NA	chr11:111807607-111808203	Island	DIXDC1	NM_001037954	TSS200	high-CpG:111312801-111313356		0
cg25930440	0	0	2.76486	chr8	144222338	+	rs13275874	0.274149	NA	NA	NA	NA		OpenSea					TRUE	0
cg25943872	0	0	0.0427584	chrX	73642385	+	NA	NA	NA	NA	NA	NA	chrX:73642494-73642766	N_Shore	SLC16A2	NM_006517	Body			0
cg25976621	0	0.308428	0	chr20	4205487	-	NA	NA	NA	NA	NA	NA	chr20:4202148-4202765	S_Shelf	ADRA1D	NM_000678	Body		TRUE	0
cg25976932	0	9.64825	2.99927	chr3	123138958	+	NA	NA	NA	NA	NA	NA		OpenSea	ADCY5	NM_183357	Body			0
cg25986202	0	0.650547	0	chr5	160972931	-	NA	NA	NA	NA	NA	NA	chr5:160974692-160975384	N_Shore	GABRB2;GABRB2	NM_000813;NM_021911	Body;Body		TRUE	0
cg26019472	0	2.84397	0	chr19	1170201	+	NA	NA	NA	NA	NA	NA	chr19:1168576-1169139	S_Shore	SBNO2	NM_014963	5'UTR		TRUE	0
cg26030457	0	0	2.50846	chr6	168760476	+	rs73036382	0.159717	NA	NA	NA	NA		OpenSea						0
cg26039954	0	4.09474	0	chr1	16220025	+	NA	NA	NA	NA	NA	NA		OpenSea	SPEN	NM_015001	Body		TRUE	0
cg26044340	0	13.2399	14.7175	chr1	207277291	+	NA	NA	NA	NA	NA	NA		OpenSea	C4BPA	NM_000715	TSS1500			0
cg26053872	0	0	0.998285	chr6	44352236	+	NA	NA	NA	NA	NA	NA	chr6:44355156-44355778	N_Shelf						0
cg26114907	0	0	2.69943	chr2	240009735	+	rs13418508	0.029735	NA	NA	NA	NA	chr2:240007630-240008322	S_Shore	HDAC4	NM_006037	Body			0
cg26116485	0	1.10671	0	chr3	55515411	-	NA	NA	NA	NA	NA	NA	chr3:55515152-55515613	Island	WNT5A	NM_003392	Body			0
cg26207380	0	0	0.469235	chr8	144222015	+	NA	NA	NA	NA	NA	NA		OpenSea					TRUE	0
cg26235710	0	0.0371963	0	chr1	36184717	+	NA	NA	NA	NA	NA	NA	chr1:36184248-36184774	Island	C1orf216;C1orf216	NM_152374;NM_152374	1stExon;5'UTR	high-CpG:35956979-35957443		1
cg26280349	0	3.20652	0	chr22	22011436	+	NA	NA	NA	NA	NA	NA	chr22:22011565-22012516	N_Shore						0
cg26289980	0	7.07284	4.34013	chrX	149106807	+	NA	NA	NA	NA	NA	NA	chrX:149106113-149106682	S_Shore	LOC100272228;CXorf40B	NR_027456;NM_001013845	Body;TSS200			0
cg26296488	0	0	0.749565	chr4	9783192	-	NA	NA	NA	NA	NA	NA	chr4:9783035-9784960	Island	DRD5	NM_000798	TSS200			0
cg26305504	0	1.651	0	chr19	947612	-	NA	NA	NA	NA	NA	NA	chr19:947547-947981	Island	ARID3A	NM_005224	Body			0
cg26314966	0	0.185496	0	chr17	79466160	+	rs137964489	0.0101	NA	NA	NA	NA	chr17:79465815-79466241	Island						0
cg26328782	0	1.68179	0	chr12	115645052	+	NA	NA	NA	NA	NA	NA		OpenSea					TRUE	0
cg26337624	0	14.0728	5.47197	chr14	105350915	-	NA	NA	rs117866982	0.061632	NA	NA	chr14:105350177-105350925	Island	KIAA0284;KIAA0284	NM_015005;NM_001112726	Body;Body			0
cg26378680	0	0	3.28544	chr10	33269778	+	NA	NA	NA	NA	NA	NA	chr10:33269511-33269870	Island						0
cg26422465	0	0	0.464765	chr1	3561008	+	NA	NA	rs12408890	0.47173	rs12408890	0.47173	chr1:3559952-3561009	Island	WDR8	NM_017818	Body			0
cg26450801	0	0.113455	0	chr2	1105626	-	NA	NA	rs78426527	0.010512	NA	NA		OpenSea	SNTG2	NM_018968	Body			0
cg26466508	0	1.20351	0	chr6	76203597	-	NA	NA	NA	NA	NA	NA		OpenSea	FILIP1	NM_015687	TSS200	low-CpG:76260217-76260351	TRUE	0
cg26479374	0	2.75538	3.40583	chr4	1243980	-	NA	NA	NA	NA	NA	NA	chr4:1241412-1244111	Island	CTBP1;CTBP1;C4orf42	NM_001328;NM_001012614;NM_052861	TSS1500;TSS1500;TSS200	high-CpG:1232107-1234012		0
cg26511075	0	0	1.16893	chr5	36301436	-	rs884694	0.414959	NA	NA	NA	NA		OpenSea	RANBP3L;RANBP3L	NM_145000;NM_001161429	1stExon;1stExon		TRUE	0
cg26513180	0	1.30891	2.6771	chr16	89883248	-	rs34098327	0.010046	NA	NA	NA	NA	chr16:89882392-89883458	Island	FANCA;FANCA	NM_001018112;NM_000135	TSS200;TSS200			0
cg26514552	0	0	1.14272	chr1	207277450	+	NA	NA	NA	NA	NA	NA		OpenSea	C4BPA	NM_000715	TSS200			0
cg26548834	0	11.7593	4.42781	chr7	4752951	-	NA	NA	NA	NA	NA	NA		OpenSea	FOXK1	NM_001037165	Body			0
cg26566898	0	0	3.47101	chr11	117069891	+	rs17523113	0.018898	NA	NA	NA	NA		OpenSea	TAGLN;TAGLN	NM_003186;NM_001001522	TSS200;TSS200			0
cg26585320	0	1.28454	1.83925	chr13	22275925	+	rs546782	0.194204	NA	NA	NA	NA		OpenSea	FGF9	NM_002010	3'UTR			1
cg26615853	0	0	0.170336	chr10	79347104	-	NA	NA	NA	NA	NA	NA		OpenSea	KCNMA1;KCNMA1;KCNMA1;KCNMA1	NM_001161353;NM_001161352;NM_002247;NM_001014797	Body;Body;Body;Body		TRUE	1
cg26638069	0	1.66474	0.482293	chr2	218801403	-	NA	NA	NA	NA	NA	NA		OpenSea	TNS1	NM_022648	5'UTR		TRUE	0
cg26653091	0	0	0.149026	chr1	38062058	-	NA	NA	rs7550675	0.13466	rs7550675	0.13466	chr1:38061428-38061740	S_Shore	GNL2	NM_013285	TSS1500			0
cg26679884	0	0	0.34212	chr10	94136	-	NA	NA	rs4607995	0.323918	NA	NA	chr10:94526-95301	N_Shore	TUBB8;TUBB8	NM_001164154;NM_177987	Body;Body			1
cg26720338	0	0	2.80713	chr16	87635575	+	NA	NA	NA	NA	NA	NA	chr16:87636506-87637284	N_Shore	JPH3	NM_020655	TSS1500			0
cg26725201	0	0	0.667554	chr6	3023598	-	rs74756259	0.046433	NA	NA	NA	NA		OpenSea						1
cg26776784	0	0.189167	0	chr16	701656	-	NA	NA	rs11642546	0.349449	NA	NA	chr16:701828-702037	N_Shore	WDR90	NM_145294	Body			0
cg26828689	0	0	1.43781	chr20	44662145	-	NA	NA	NA	NA	NA	NA	chr20:44660342-44660948	S_Shore	SLC12A5;SLC12A5	NM_020708;NM_001134771	Body;Body			0
cg26841309	0	0	4.71996	chr2	113669419	-	NA	NA	NA	NA	NA	NA		OpenSea	IL1F7;IL1F7;IL1F7;IL1F7	NM_014439;NM_173203;NM_173202;NM_173204	TSS1500;TSS1500;TSS1500;TSS1500			0
cg26846424	0	0	1.81766	chr1	3310103	-	NA	NA	NA	NA	NA	NA	chr1:3310102-3311035	Island	PRDM16;PRDM16	NM_022114;NM_199454	Body;Body		TRUE	1
cg26846609	0	1.64977	2.03924	chr16	20750043	-	NA	NA	rs1466770	0.39172	rs1466770	0.39172	chr16:20752646-20753280	N_Shelf	THUMPD1	NM_017736	Body			1
cg26850624	0	0	1.61256	chr5	429559	-	rs115234751	0.038662	NA	NA	NA	NA		OpenSea	AHRR	NM_020731	Body			1
cg26858152	0	0	0.670257	chr8	140971523	+	NA	NA	NA	NA	NA	NA	chr8:140971270-140971524	Island	TRAPPC9;TRAPPC9	NM_001160372;NM_031466	Body;Body		TRUE	0
cg26870057	0	2.89606	0	chr2	118947242	-	NA	NA	NA	NA	NA	NA	chr2:118943823-118944199	S_Shelf						0
cg26882525	0	0	0.054957	chr5	150677867	-	NA	NA	rs79703316	0.080925	NA	NA		OpenSea	SLC36A3;SLC36A3	NM_001145017;NM_181774	Body;Body			0
cg26893684	0	1.01006	0	chr7	57487091	+	rs76205984	0.095151	NA	NA	NA	NA	chr7:57484168-57485070	S_Shelf						0
cg26918305	0	0	0.776	chr16	88908488	+	NA	NA	NA	NA	NA	NA	chr16:88908433-88908698	Island	GALNS	NM_000512	Body			0
cg26922917	0	0.640809	0	chr12	131622584	+	NA	NA	NA	NA	NA	NA	chr12:131623197-131623543	N_Shore	GPR133	NM_198827	Body			1
cg26939297	0	4.82128	0	chr16	2261143	+	rs9930496	0.023023	NA	NA	NA	NA	chr16:2263912-2265428	N_Shelf	C16orf79	NM_182563	TSS200			0
cg26955980	0	1.82445	0	chr13	22252817	-	NA	NA	NA	NA	NA	NA	chr13:22247803-22249755	S_Shelf	FGF9	NM_002010	Body			1
cg26987645	0	0	3.49251	chr1	203320386	-	rs74419933	0.0124	NA	NA	NA	NA		OpenSea	FMOD	NM_002023	TSS200			0
cg26990023	0	0	0.579162	chr6	168971059	-	rs6455533	0.130031	NA	NA	NA	NA	chr6:168972516-168974109	N_Shore	SMOC2;SMOC2	NM_022138;NM_001166412	Body;Body			0
cg27008363	0	0	0.577601	chr12	54449761	+	rs45625633	0.013021	NA	NA	NA	NA	chr12:54447744-54448091	S_Shore	HOXC4;HOXC4	NM_014620;NM_153633	3'UTR;3'UTR			0
cg27011060	0	0	0.672486	chr11	31825226	-	NA	NA	NA	NA	NA	NA	chr11:31825743-31826967	N_Shore	PAX6;PAX6;PAX6	NM_001604;NM_001127612;NM_000280	Body;Body;Body			0
cg27045481	0	0	4.09806	chr6	151565318	+	NA	NA	NA	NA	NA	NA	chr6:151561283-151562550	S_Shelf	AKAP12	NM_005100	Body			0
cg27054514	0	0	1.86705	chr1	2252995	-	NA	NA	NA	NA	NA	NA	chr1:2253723-2254758	N_Shore	MORN1	NM_024848	Body		TRUE	0
cg27060812	0	0	5.09996	chr15	29346255	+	NA	NA	NA	NA	NA	NA		OpenSea	APBA2;APBA2	NM_001130414;NM_005503	Body;Body			0
cg27125849	0	0	0.294654	chr17	59473674	+	NA	NA	NA	NA	NA	NA	chr17:59473060-59483266	Island						0
cg27130493	0	0	0.755831	chr15	67411858	+	NA	NA	NA	NA	NA	NA		OpenSea	SMAD3	NM_005902	Body		TRUE	0
cg27144592	0	6.69449	0.13924	chr16	783916	-	NA	NA	NA	NA	NA	NA	chr16:784367-785034	N_Shore	NARFL	NM_022493	Body			0
cg27168410	0	9.2835	0	chr19	41629018	+	NA	NA	NA	NA	NA	NA	chr19:41630485-41630794	N_Shore	CYP2F1	NM_000774	Body			0
cg27254040	0	1.40022	0	chr2	51074881	-	rs10460543	0.089661	NA	NA	NA	NA		OpenSea	NRXN1;NRXN1	NM_004801;NM_001135659	Body;Body			0
cg27256292	0	2.21086	0	chr21	44253115	-	NA	NA	NA	NA	NA	NA		OpenSea						0
cg27269488	0	0	2.57805	chr3	191048411	+	NA	NA	NA	NA	NA	NA	chr3:191046948-191047710	S_Shore	UTS2D;CCDC50;CCDC50	NM_198152;NM_178335;NM_174908	TSS200;Body;Body			0
cg27280575	0	1.7998	0	chr20	44540813	-	NA	NA	NA	NA	NA	NA	chr20:44540445-44540957	Island	PLTP;PLTP	NM_006227;NM_182676	TSS200;TSS200			0
cg27286337	0	0.950211	0	chr10	134555280	-	NA	NA	NA	NA	NA	NA	chr10:134555113-134555338	Island	INPP5A	NM_005539	Body			1
cg27297263	0	0	1.4665	chr6	86160468	+	NA	NA	NA	NA	NA	NA	chr6:86159425-86160395	S_Shore	NT5E	NM_002526	Body			0
cg27309611	0	0	3.44527	chr5	132113725	-	NA	NA	NA	NA	NA	NA	chr5:132112448-132113621	S_Shore	SEPT8;SEPT8;SEPT8;SEPT8	NM_001098813;NM_015146;NM_001098812;NM_001098811	TSS200;TSS1500;TSS1500;TSS1500			0
cg27372482	0	0	2.02565	chr15	42696348	+	NA	NA	NA	NA	NA	NA		OpenSea	CAPN3;CAPN3;CAPN3;CAPN3;CAPN3;CAPN3;CAPN3;CAPN3;CAPN3	NM_173088;NM_212465;NR_027911;NM_000070;NM_173089;NR_027912;NM_173090;NM_024344;NM_173087	Body;Body;Body;Body;TSS1500;Body;TSS1500;Body;Body			0
cg27382588	0	0	0.668435	chr2	223293452	-	NA	NA	NA	NA	NA	NA	chr2:223288922-223290013	S_Shelf	SGPP2	NM_152386	Body			0
cg27406919	0	0	0.110541	chr16	87212733	+	NA	NA	NA	NA	NA	NA		OpenSea					TRUE	0
cg27418434	0	0	4.84657	chr7	751009	-	NA	NA	NA	NA	NA	NA	chr7:750788-751237	Island	PRKAR1B;PRKAR1B;PRKAR1B;PRKAR1B;PRKAR1B;PRKAR1B	NM_001164759;NM_001164762;NM_001164758;NM_001164760;NM_001164761;NM_002735	Body;Body;Body;Body;Body;Body			0
cg27530015	0	0	1.14269	chr6	3158417	-	NA	NA	NA	NA	NA	NA	chr6:3157400-3158418	Island	TUBB2A	NM_001069	TSS1500			0
cg27539721	0	1.26675	0	chr12	102133366	-	NA	NA	NA	NA	NA	NA	chr12:102132753-102133415	Island	SYCP3	NM_153694	TSS200			0
cg27545367	0	6.66327	1.46191	chr6	30711644	-	NA	NA	NA	NA	NA	NA	chr6:30710307-30712440	Island	IER3;FLOT1	NM_003897;NM_005803	3'UTR;TSS1500			0
cg27563529	0	2.8246	2.80674	chr12	53910350	-	NA	NA	NA	NA	NA	NA		OpenSea	ATF7;ATF7;ATF7	NM_001130060;NM_001130059;NM_006856	3'UTR;3'UTR;3'UTR			0
cg27569752	0	3.04332	0	chr17	10452975	+	rs74967762	0.092448	NA	NA	NA	NA		OpenSea	MYH2;MYH2;MYH2	NM_017534;NM_001100112;NM_017534	5'UTR;TSS200;1stExon		TRUE	0
cg27579805	0	0.151999	0	chr17	76101307	+	NA	NA	NA	NA	NA	NA	chr17:76100679-76101115	S_Shore	TNRC6C;TNRC6C	NM_018996;NM_001142640	3'UTR;3'UTR			0
cg27591450	0	0	0.995776	chr17	75525004	-	NA	NA	NA	NA	NA	NA	chr17:75524589-75525152	Island					TRUE	1
cg27640150	0	0.176853	0	chr6	30154310	-	NA	NA	NA	NA	NA	NA		OpenSea	TRIM26	NM_003449	Body			0
ch.16.1357280F	0	13.082	0	chr16	61883344	+	NA	NA	NA	NA	NA	NA		OpenSea	CDH8	NM_001796	Body			0
ch.17.1679671R	0	0	4.40103	chr17	63280391	+	NA	NA	NA	NA	NA	NA		OpenSea						0
rs1484127	0	0	0.416514	NA	NA	NA	NA	NA	NA	NA	NA	NA	NA	NA	NA	NA	NA	NA	NA	NA
rs1520670	0	0.258442	0	NA	NA	NA	NA	NA	NA	NA	NA	NA	NA	NA	NA	NA	NA	NA	NA	NA
rs213028	0	0	0.171196	NA	NA	NA	NA	NA	NA	NA	NA	NA	NA	NA	NA	NA	NA	NA	NA	NA
rs2235751	0	0	1.00669	NA	NA	NA	NA	NA	NA	NA	NA	NA	NA	NA	NA	NA	NA	NA	NA	NA
rs2857639	0	0	0.38871	NA	NA	NA	NA	NA	NA	NA	NA	NA	NA	NA	NA	NA	NA	NA	NA	NA
rs6471533	0	0	0.223915	NA	NA	NA	NA	NA	NA	NA	NA	NA	NA	NA	NA	NA	NA	NA	NA	NA
rs715359	0	0	0.118615	NA	NA	NA	NA	NA	NA	NA	NA	NA	NA	NA	NA	NA	NA	NA	NA	NA

## Sheet: Table S2
Cohort	Accuracy	Kappa
C1	0.805556	0.652294
C2	0.916667	0.85
C3	0.927336	0.710904
C4	0.795455	0.610236
C5	0.942857	0.850746
C6	0.925926	0.8125

## Sheet: Table S3
Predicted Ethnicity	Reported Ethnicity	Frequency	proportion of reported class	Cohort
African	African	10	0.769231	C1
Asian	African	0	0	C1
Caucasian	African	0	0	C1
Ambiguous	African	3	0.230769	C1
African	Asian	0	0	C1
Asian	Asian	3	0.230769	C1
Caucasian	Asian	1	0.0769231	C1
Ambiguous	Asian	9	0.692308	C1
African	Caucasian	0	0	C1
Asian	Caucasian	0	0	C1
Caucasian	Caucasian	45	0.978261	C1
Ambiguous	Caucasian	1	0.0217391	C1
African	African	12	0.923077	C2
Asian	African	0	0	C2
Caucasian	African	0	0	C2
Ambiguous	African	1	0.0769231	C2
African	Asian	0	0	C2
Asian	Asian	0	0	C2
Caucasian	Asian	0	0	C2
Ambiguous	Asian	1	1	C2
African	Caucasian	0	0	C2
Asian	Caucasian	0	0	C2
Caucasian	Caucasian	10	1	C2
Ambiguous	Caucasian	0	0	C2
African	African	20	0.869565	C3
Asian	African	0	0	C3
Caucasian	African	1	0.0434783	C3
Ambiguous	African	2	0.0869565	C3
African	Asian	0	0	C3
Asian	Asian	8	0.888889	C3
Caucasian	Asian	0	0	C3
Ambiguous	Asian	1	0.111111	C3
African	Caucasian	1	0.00389105	C3
Asian	Caucasian	4	0.0155642	C3
Caucasian	Caucasian	240	0.933852	C3
Ambiguous	Caucasian	12	0.0466926	C3
African	African	5	0.714286	C4
Asian	African	0	0	C4
Caucasian	African	1	0.142857	C4
Ambiguous	African	1	0.142857	C4
African	Asian	0	0	C4
Asian	Asian	5	0.416667	C4
Caucasian	Asian	7	0.583333	C4
Ambiguous	Asian	0	0	C4
African	Caucasian	0	0	C4
Asian	Caucasian	0	0	C4
Caucasian	Caucasian	25	1	C4
Ambiguous	Caucasian	0	0	C4
African	African	0	0	C5
Asian	African	0	0	C5
Caucasian	African	1	1	C5
Ambiguous	African	0	0	C5
African	Asian	0	0	C5
Asian	Asian	15	0.833333	C5
Caucasian	Asian	2	0.111111	C5
Ambiguous	Asian	1	0.0555556	C5
African	Caucasian	0	0	C5
Asian	Caucasian	0	0	C5
Caucasian	Caucasian	51	1	C5
Ambiguous	Caucasian	0	0	C5
African	African	0	0	C6
Asian	African	0	0	C6
Caucasian	African	1	1	C6
Ambiguous	African	0	0	C6
African	Asian	0	0	C6
Asian	Asian	6	0.857143	C6
Caucasian	Asian	1	0.142857	C6
Ambiguous	Asian	0	0	C6
African	Caucasian	0	0	C6
Asian	Caucasian	0	0	C6
Caucasian	Caucasian	19	1	C6
Ambiguous	Caucasian	0	0	C6

## Sheet: Table S4
Sample name	source name	characteristics: GSE Accessions	characteristics: GSM Accessions	characteristics: Cohort label	characteristics: Self-reported Ethnicity	characteristics: AIMs Coordinate1	characteristics: AIMs Coordinate 2	characteristics: AIMs Coordinate 3	characteristics: Diagnosis	characteristics: Preeclamptic	characteristics: Gestational Age	characteristics: Fetal Sex	characteristics: Sentrix Position	characteristics: Sentrix ID
PM332_vc	PM332	This one	NA	C5	NA	0.673563	2.99145	-0.4254	CONTROL	FALSE	39.3	M	R05C01	100946200071			Legend
PM344_vc	PM344	This one	NA	C5	NA	-2.76312	-0.447202	-0.474174	CONTROL	FALSE	41.4	M	R02C01	100946200071			Sample name	Cohort-provided ID or GSM number
PM66_vc	PM66	GSE100197	GSM2674461	C5	NA	-4.83072	-0.665305	0.748208	PET/IUGR	TRUE	35.7	M	R06C01	9296930103			source name	Patient case number or GSM number
PM38_vc	PM38	GSE100197	GSM2674453	C5	NA	-4.44029	-1.43954	0.150027	PET/IUGR	TRUE	36.1	M	R01C01	9285451059			characteristics: GSE Accessions	GSE series ID
PM272_vc	PM272	GSE100197	GSM2674441	C5	NA	-1.20974	0.608474	-1.78263	IUGR	FALSE	37.9	F	R04C01	10005833024			characteristics: GSM Accessions	GSM ID
PL86_vc	PL86	GSE100197	GSM2674437	C5	NA	-3.15774	-0.523114	1.00524	IUGR	FALSE	38.1	M	R02C01	9296930098			characteristics: Cohort label	Cohort identifier
PL145_vc	PL145	GSE100197	GSM2674435	C5	NA	-0.403471	0.571959	-1.02364	IUGR	FALSE	36	M	R06C02	9296930123			characteristics: Ethnicity	Self-reported ethnicity
PM86_vc	PM86	GSE100197	GSM2674432	C5	NA	-0.565698	0.350779	-2.38989	PET/IUGR	TRUE	24.4	M	R02C02	6042324020			characteristics: AIMs Coordinate1	Ancestry informative marker MDS coordinate 1
PM92_vc	PM92	GSE74738	GSM1931601	C5	NA	-0.752755	0.96369	-0.721385	CONTROL	FALSE	40.1	M	R04C01	9266441046			characteristics: AIMs Coordinate 2	Ancestry informative marker MDS coordinate 2
PM329_vc	PM329	This one	NA	C5	Caucasian	-4.47805	-1.43081	0.32455	CONTROL	FALSE	39	M	R05C02	100946200071			characteristics: AIMs Coordinate 3	Ancestry informative marker MDS coordinate 3
PM343_vc	PM343	This one	NA	C5	East_Asian	-1.0338	2.18955	0.493321	CONTROL	FALSE	39	F	R03C01	100946200071			characteristics: Diagnosis	Cohort-provided sample group or diagnosis
PM320_vc	PM320	GSE100197	GSM2674512	C5	Caucasian	-3.93211	-1.96189	1.00681	CONTROL	FALSE	39.9	F	R05C01	10005833024			characteristics: Preeclamptic	Was preeclampsia diagnosed for this case
PM275_vc	PM275	GSE100197	GSM2674509	C5	Caucasian	-4.52368	-1.26239	1.11602	CONTROL	FALSE	38.7	M	R03C02	9977525013			characteristics: Gestational Age	Gestational age at delivery
PM47_vc	PM47	GSE100197	GSM2674445	C5	East_Asian	1.19661	2.96544	0.225254	IUGR	FALSE	38	F	R01C01	9266441156			characteristics: Fetal Sex	Reported sex (inferred when unavailable)
PM4_vc	PM4	GSE100197	GSM2674444	C5	Caucasian	-4.22458	-0.875017	0.171037	IUGR	FALSE	37.7	F	R06C01	9285451020			characteristics: Sentrix Position	Position on chip
PM307_vc	PM307	GSE100197	GSM2674443	C5	Caucasian	-3.69636	-0.96998	-0.632867	IUGR	FALSE	33.3	F	R02C02	10005833038			characteristics: Sentrix ID	Chip identifier
PM30_vc	PM30	GSE100197	GSM2674442	C5	Caucasian	-4.64754	0.0557327	0.062559	IUGR	FALSE	36.3	F	R01C01	9296930123
PM130_vc	PM130	GSE100197	GSM2674439	C5	Caucasian	-1.95362	0.775453	-0.414533	IUGR	FALSE	36.9	M	R05C01	9266441156
PM123_vc	PM123	GSE100197	GSM2674438	C5	Caucasian	-4.45289	0.119541	0.356255	IUGR	FALSE	35.3	F	R05C01	9285451059
PM99_vc	PM99	GSE100197	GSM2674434	C5	East_Asian	0.919617	2.58848	0.538491	EOPE	TRUE	27.6	M	R02C02	7970368066
PM97_vc	PM97	GSE100197	GSM2674433	C5	African	-2.69191	-0.259788	1.20705	EOPE	TRUE	26.3	M	R03C02	6042324020
PM6_vc	PM6	GSE100197	GSM2674428	C5	East_Asian	1.11348	3.4542	0.62441	EOPE	TRUE	32.7	M	R06C02	7970368062
PM51_vc	PM51	GSE100197	GSM2674427	C5	East_Asian	0.493442	3.02331	0.376166	EOPE	TRUE	34	F	R01C02	6042324020
PM129_vc	PM129	GSE100197	GSM2674417	C5	Caucasian	-3.66958	-1.37084	1.02458	EOPE	TRUE	37.1	M	R05C02	6042324020
PM12_vc	PM12	GSE100197	GSM2674416	C5	East_Asian	1.40338	2.52703	0.22776	EOPE	TRUE	31.7	M	R01C02	6042308147
PM116_vc	PM116	GSE100197	GSM2674415	C5	Caucasian	-3.83097	-0.14887	0.588241	EOPE	TRUE	32.4	M	R04C02	6042324020
PM84_vc	PM84	GSE74738	GSM1931599	C5	Caucasian	-3.08382	0.384893	-0.0133047	CONTROL	FALSE	40.3	F	R01C01	9285451020
PM181_vc	PM181	GSE74738	GSM1931583	C5	Caucasian	-3.66345	-1.039	0.99571	CONTROL	FALSE	39	M	R03C01	9296930103
PM167_vc	PM167	GSE74738	GSM1931581	C5	Caucasian	-3.50577	-0.670249	-0.0981842	CONTROL	FALSE	39.7	F	R04C01	9285451059
PM153_vc	PM153	GSE74738	GSM1931577	C5	Caucasian	-4.10454	-1.17683	0.315788	CONTROL	FALSE	38.9	M	R01C02	9285451020
PM136_vc	PM136	GSE74738	GSM1931575	C5	Caucasian	-4.28019	0.0163971	-0.54871	CONTROL	FALSE	38.6	F	R06C02	9296930103
PM120_vc	PM120	GSE74738	GSM1931571	C5	Caucasian	-4.46028	-0.54006	0.497906	CONTROL	FALSE	38	F	R05C02	9266441156
PM114_vc	PM114	GSE74738	GSM1931570	C5	Caucasian	-4.0461	0.140003	0.522696	CONTROL	FALSE	39.6	M	R06C01	9296930123
PM112_vc	PM112	GSE74738	GSM1931569	C5	East_Asian	0.849964	2.7274	-0.0381525	CONTROL	FALSE	38.9	F	R01C02	9296930098
PM205_vc	PM205	GSE74738	GSM1931585	C5	Caucasian	-4.54624	-0.873321	1.99908	CONTROL	FALSE	38.6	M	R03C01	9296930098
PM226_vc	PM226	This one	NA	C5	East_Asian	NA	NA	NA	IUGR	FALSE	38.4	M	R04C02	9266441156
PM256_vc	PM256	This one	NA	C5	Caucasian	-3.75485	-0.958578	0.416893	IUGR	FALSE	38	M	R01C01	9977525015
PM87_vc	PM87	GSE100197	GSM2674514	C5	Caucasian	-4.15506	-0.360444	0.201098	CONTROL	FALSE	37.3	F	R05C02	7970368023
PM306_vc	PM306	GSE100197	GSM2674511	C5	Caucasian	-4.10329	-0.16503	-0.393776	CONTROL	FALSE	38.3	M	R02C01	10005833024
PM285_vc	PM285	GSE100197	GSM2674510	C5	Caucasian	-3.63856	-0.782901	0.381622	CONTROL	FALSE	41.4	F	R03C02	9977525015
PL104_vc	PL104	GSE100197	GSM2674465	C5	East_Asian	1.40309	2.90244	0.657627	PreT	FALSE	35.6	F	R02C01	7970368014
PM98_vc	PM98	GSE100197	GSM2674463	C5	East_Asian	0.993129	2.18539	-0.698888	LOPE	TRUE	39.3	M	R04C02	9296930098
PM71_vc	PM71	GSE100197	GSM2674462	C5	Caucasian	-3.12208	-0.090422	0.47761	LOPE	TRUE	39	F	R05C01	9296930103
PM53_vc	PM53	GSE100197	GSM2674457	C5	East_Asian	2.15678	2.60696	-0.0641902	LOPE	TRUE	38.6	F	R04C01	9266441156
PM44_vc	PM44	GSE100197	GSM2674454	C5	Caucasian	-3.81322	-0.115266	0.544848	LOPE	TRUE	39.1	M	R04C01	9296930123
PM269_vc	PM269	GSE100197	GSM2674450	C5	East_Asian	-0.365839	1.98971	0.7009	LOPE	TRUE	38.3	M	R01C02	9296930103
PM119_vc	PM119	GSE100197	GSM2674449	C5	East_Asian	1.33287	3.27384	0.577697	LOPE	TRUE	37.1	M	R02C02	9285451059
PM115_vc	PM115	GSE100197	GSM2674448	C5	Caucasian	-4.2768	-0.761231	0.154887	LOPE	TRUE	41.1	M	R05C02	9285451059
PM139_vc_r2	PM139	GSE100197	GSM2674440	C5	East_Asian	1.07522	2.26506	0.58634	IUGR	FALSE	36	M	R04C01	9977525013
PM80_vc	PM80	GSE100197	GSM2674431	C5	Caucasian	-1.60127	1.56745	0.730715	EOPE	TRUE	28.6	M	R04C01	7970368050
PM64_vc	PM64	GSE100197	GSM2674429	C5	Caucasian	-2.88899	-0.279339	0.214448	EOPE	TRUE	33.3	F	R05C01	7970368112
PM49_vc	PM49	GSE100197	GSM2674426	C5	Caucasian	-4.43173	-1.102	0.907179	EOPE	TRUE	25.4	F	R03C02	7970368076
PM39_vc	PM39	GSE100197	GSM2674424	C5	Caucasian	-4.37962	-0.765254	0.195513	EOPE	TRUE	32.7	M	R04C02	6042308147
PM36_vc	PM36	GSE100197	GSM2674423	C5	Caucasian	-0.052493	1.39764	1.24629	EOPE	TRUE	37.1	F	R05C02	7970368054
PM321_vc	PM321	GSE100197	GSM2674422	C5	Caucasian	-4.43483	-1.05214	0.299297	EOPE	TRUE	31.1	F	R04C01	10005833038
PM313_vc	PM313	GSE100197	GSM2674421	C5	Caucasian	-4.04085	0.12274	1.28198	EOPE	TRUE	38.4	M	R01C02	10005833038
PM138_vc	PM138	GSE100197	GSM2674418	C5	Caucasian	-3.14694	-0.091207	0.135712	EOPE	TRUE	33.3	M	R02C01	7973201026
PM9_vc	PM9	GSE74738	GSM1931600	C5	Caucasian	-3.19471	-0.643971	0.155511	CONTROL	FALSE	40.9	M	R03C02	9296930123
PM77_vc	PM77	GSE74738	GSM1931598	C5	East_Asian	-3.01321	0.775617	1.45997	CONTROL	FALSE	36.4	M	R04C02	7970368023
PM76_vc	PM76	GSE74738	GSM1931597	C5	East_Asian	1.69792	3.73939	0.283159	CONTROL	FALSE	39.7	M	R01C01	9296930103
PM74_vc	PM74	GSE74738	GSM1931596	C5	Caucasian	-4.01896	-1.25287	0.964673	CONTROL	FALSE	37.9	M	R02C01	9266441046
PM58_vc	PM58	GSE74738	GSM1931594	C5	Caucasian	-1.27177	2.37536	1.593	LOPE	TRUE	37.4	F	R05C02	9296930123
PM55_vc	PM55	GSE74738	GSM1931593	C5	Caucasian	-3.59808	-0.379728	2.15205	LOPE	TRUE	40	F	R03C02	9266441046
PM46_vc	PM46	GSE74738	GSM1931592	C5	Caucasian	-4.65612	-1.43913	1.05449	LOPE	TRUE	40	F	R05C01	9296930123
PM264_vc	PM264	GSE74738	GSM1931591	C5	Caucasian	-4.83935	-1.69102	0.980469	CONTROL	FALSE	40.6	F	R01C01	9266441046
PM249_vc	PM249	GSE74738	GSM1931589	C5	Caucasian	NA	NA	NA	CONTROL	FALSE	36.1	F	R02C02	9296930098
PM243_vc	PM243	GSE74738	GSM1931588	C5	Caucasian	-3.25203	-0.639944	1.35602	CONTROL	FALSE	40.4	F	R04C02	9296930123
PM233_vc	PM233	GSE74738	GSM1931587	C5	East_Asian	1.59385	3.62748	0.354693	CONTROL	FALSE	41	F	R03C02	9285451020
PM227_vc	PM227	GSE74738	GSM1931586	C5	Caucasian	-3.98577	-0.103938	0.149266	CONTROL	FALSE	39.1	M	R02C01	9285451059
PM20_vc	PM20	GSE74738	GSM1931584	C5	Caucasian	-4.5312	-1.06935	0.421995	CONTROL	FALSE	36.7	M	R03C01	9296930123
PM17_vc	PM17	GSE74738	GSM1931582	C5	Caucasian	-3.9211	-1.43457	-0.129538	CONTROL	FALSE	37.1	F	R03C02	7973201026
PM161_vc	PM161	GSE74738	GSM1931580	C5	Caucasian	-4.65545	-1.48304	0.280086	CONTROL	FALSE	36.6	F	R04C01	7970368076
PM142_vc	PM142	GSE74738	GSM1931576	C5	Caucasian	-4.57385	-0.763235	0.415888	CONTROL	FALSE	37.3	F	R05C01	9285451020
PM124_vc	PM124	GSE74738	GSM1931573	C5	Caucasian	-3.63768	-0.223506	-0.10438	CONTROL	FALSE	40	M	R01C01	9296930098
PM122_vc	PM122	GSE74738	GSM1931572	C5	Caucasian	-4.0691	-1.15192	0.972748	CONTROL	FALSE	36.4	M	R03C02	7970368050
PM104_vc	PM104	GSE74738	GSM1931568	C5	Caucasian	-3.86929	-1.65916	0.350157	CONTROL	FALSE	40.7	M	R06C02	9285451059
PM252_vc	PM252	GSE100197	GSM2674507	C5	East_Asian	1.34089	2.58667	0.511635	CONTROL	FALSE	41	F	R05C01	9977525015
PM155_vc	PM155	GSE74738	GSM1931578	C5	Caucasian	-2.32046	-0.0283012	0.917593	CONTROL	FALSE	41.6	F	R06C01	9296930098
PM135_vc	PM135	GSE74738	GSM1931574	C5	Caucasian	-3.93124	0.0288832	0.730815	CONTROL	FALSE	39.9	M	R02C02	7970368100
COX6776	COX6776	GSE98224	GSM2589560	C4	Caucasian	-1.59234	0.588586	1.02427	EOPE	TRUE	26	F	R04C02	9977525015
COX6613	COX6613	GSE98224	GSM2589559	C4	Asian	0.835694	3.10391	-0.196881	PreT	FALSE	27	F	R03C01	10005833024
COX8319	COX8319	GSE98224	GSM2589574	C4	African	2.16483	-2.71681	-0.138319	EOPE	TRUE	27	M	R05C02	10005833037
COX10170	COX10170	GSE98224	GSM2589533	C4	Caucasian	-4.27158	-0.788884	0.533113	EOPE	TRUE	29	F	R06C02	10005833110
COX10986	COX10986	GSE98224	GSM2589536	C4	Asian	NA	NA	NA	EOPE	TRUE	29	F	R03C01	9977525015
COX14801	COX14801	GSE98224	GSM2589549	C4	Caucasian	-0.969446	2.23845	0.954136	EOPE	TRUE	29	M	R06C01	10005833024
COX7387	COX7387	GSE98224	GSM2589563	C4	Asian	1.06756	3.17127	0.594178	EOPE	TRUE	29	F	R04C02	10005833110
COX11378	COX11378	GSE98224	GSM2589538	C4	Caucasian	-3.17887	-1.3469	0.478313	EOPE	TRUE	30	M	R06C01	9977525015
COX11405	COX11405	GSE98224	GSM2589540	C4	Asian	-1.74863	1.9284	0.518486	PreT	FALSE	30	F	R05C02	9977525013
COX11486	COX11486	GSE98224	GSM2589541	C4	African	0.0475048	-1.28728	0.50351	EOPE	TRUE	30	M	R03C01	10005833110
COX15449	COX15449	GSE98224	GSM2589554	C4	Asian	-1.49118	-0.0626162	-1.60784	EOPE	TRUE	30	M	R06C01	10005833037
COX8730	COX8730	GSE98224	GSM2589575	C4	African	-1.73858	0.758748	-2.49648	PreT	FALSE	30	F	R01C02	10005833110
COX9801	CPX9801	GSE98224	GSM2589578	C4	Caucasian	NA	NA	NA	CHR.AB	FALSE	30	F	R04C02	10005833038
COX10914	COX10914	GSE98224	GSM2589535	C4	African	2.48307	-2.85412	0.283805	EOPE	TRUE	31	F	R02C02	10005833024
COX13487	COX13487	GSE98224	GSM2589546	C4	Caucasian	-4.20088	-0.179597	0.972551	PreT	FALSE	31	M	R05C02	9977525015
COX9572	COX9572	GSE98224	GSM2589577	C4	Asian	0.409064	2.59685	-0.477836	PreT	FALSE	31	M	R01C02	10005833037
COX12880	COX12880	GSE98224	GSM2589545	C4	Caucasian	-3.79603	0.00749909	-1.10149	EOPE	TRUE	32	F	R02C01	9977525013
COX15080	COX15080	GSE98224	GSM2589553	C4	Caucasian	-3.19333	-0.450185	-1.09545	CHR.AB	FALSE	32	F	R02C02	9977525013
COX5157	COX5157	GSE98224	GSM2589556	C4	Caucasian	-4.01792	-0.828852	1.14919	PreT	FALSE	32	M	R05C02	10005833038
COX5947	COX5947	GSE98224	GSM2589558	C4	African	1.53804	-2.32461	1.07311	EOPE	TRUE	32	M	R02C02	10005833037
COX6996	COX6996	GSE98224	GSM2589562	C4	Caucasian	-2.87946	0.393671	-0.0651099	PreT	FALSE	32	M	R03C01	9977525013
COX7668	COX7668	GSE98224	GSM2589566	C4	Caucasian	-3.58284	-0.676564	-0.0480139	CHR.AB	FALSE	32	M	R03C02	10005833038
COX8282	COX8282	GSE98224	GSM2589573	C4	African	1.04924	-0.367328	-0.762879	EOPE	TRUE	32	F	R01C01	10005833038
COX15039	COX15039	GSE98224	GSM2589552	C4	Caucasian	NA	NA	NA	PreT	FALSE	33	M	R01C01	10005833110
COX14392	COX14392	GSE98224	GSM2589548	C4	Asian	0.732993	2.2057	0.680253	EOPE	TRUE	34	F	R01C01	9977525013
COX10683	COX10683	GSE98224	GSM2589534	C4	Caucasian	-3.13447	-0.539016	1.00214	LOPE	TRUE	35	F	R05C01	9977525013
COX11641	COX11641	GSE98224	GSM2589542	C4	Caucasian	-2.89533	-1.82541	1.02847	LOPE	TRUE	36	M	R01C02	10005833024
COX15015	COX15015	GSE98224	GSM2589551	C4	Caucasian	-3.24112	-0.138488	-0.294952	CHR.AB	FALSE	36	F	R06C01	10005833110
COX15811	COX15811	GSE98224	GSM2589555	C4	African	3.12549	-3.05374	1.31068	LOPE	TRUE	36	M	R01C01	10005833037
COX5851	COX5851	GSE98224	GSM2589557	C4	Caucasian	-2.77425	0.292234	0.835994	CHR.AB	FALSE	36	M	R02C01	10005833110
COX7513	COX7513	GSE98224	GSM2589564	C4	Caucasian	-2.7618	-0.499621	-1.08601	LOPE	TRUE	36	M	R04C02	10005833037
COX10134	COX10134	GSE98224	GSM2589532	C4	Caucasian	-3.13679	-0.84325	0.0339098	LOPE	TRUE	37	M	R02C01	10005833038
COX11118	COX11118	GSE98224	GSM2589537	C4	Caucasian	-3.19712	-0.839649	0.821086	LOPE	TRUE	37	F	R02C01	9977525015
COX12673	COX12673	GSE98224	GSM2589543	C4	Asian	-2.57092	0.568337	-1.59827	LOPE	TRUE	37	M	R01C01	10005833024
COX7971	COX7971	GSE98224	GSM2589568	C4	Caucasian	-3.10977	-0.434926	-0.343553	LOPE	TRUE	37	M	R04C02	9977525013
COX12747	COX12747	GSE98224	GSM2589544	C4	Caucasian	-3.90812	-2.04316	0.545228	Term	FALSE	38	F	R04C01	10005833110
COX14967	COX14967	GSE98224	GSM2589550	C4	Asian	-2.10186	0.449061	-0.046134	Term	FALSE	38	M	R05C01	10005833037
COX7788	COX7788	GSE98224	GSM2589567	C4	Caucasian	-3.62263	-0.98161	0.358938	Term	FALSE	38	M	R06C02	10005833024
COX8218	COX8218	GSE98224	GSM2589572	C4	Asian	-2.45059	-0.303885	-0.701019	Term	FALSE	38	F	R05C02	10005833110
COX8083	COX8083	GSE98224	GSM2589569	C4	Asian	-0.625134	-0.0057162	-0.860744	Term	FALSE	39	M	R01C02	9977525015
COX9365	COX9365	GSE98224	GSM2589576	C4	Caucasian	-2.78725	-0.568598	0.541828	Term	FALSE	39	M	R06C01	9977525013
COX9910	COX9910	GSE98224	GSM2589579	C4	Caucasian	-2.02795	-0.0330235	-0.658954	Term	FALSE	39	M	R03C02	10005833024
COX8172	COX8172	GSE98224	GSM2589570	C4	Asian	-1.96414	-0.287384	1.12956	Term	FALSE	40	M	R06C01	10005833038
COX8207	COX8207	GSE98224	GSM2589571	C4	Caucasian	-0.777489	-0.0537451	0.575359	Term	FALSE	40	F	R03C02	10005833037
GSM1947014	GSM1947014	GSE75248	GSM1947014	C3	Caucasian	NA	NA	NA	AGA	FALSE	39	F	R03C02	3999997072
GSM1947015	GSM1947015	GSE75248	GSM1947015	C3	Caucasian	NA	NA	NA	SGA	FALSE	40.2	F	R04C02	3999997114
GSM1947017	GSM1947017	GSE75248	GSM1947017	C3	Caucasian	NA	NA	NA	SGA	FALSE	39	M	R05C02	5806636028
GSM1947018	GSM1947018	GSE75248	GSM1947018	C3	African	NA	NA	NA	SGA	FALSE	38	F	R06C02	3999997076
GSM1947019	GSM1947019	GSE75248	GSM1947019	C3	Caucasian	NA	NA	NA	SGA	FALSE	40	F	R05C01	6190781088
GSM1947020	GSM1947020	GSE75248	GSM1947020	C3	Caucasian	NA	NA	NA	LGA	FALSE	39	F	R05C01	5806636083
GSM1947022	GSM1947022	GSE75248	GSM1947022	C3	Caucasian	NA	NA	NA	AGA	FALSE	39	F	R02C01	5806417081
GSM1947023	GSM1947023	GSE75248	GSM1947023	C3	Caucasian	NA	NA	NA	SGA	FALSE	38	F	R04C01	5806636063
GSM1947024	GSM1947024	GSE75248	GSM1947024	C3	Caucasian	NA	NA	NA	AGA	FALSE	40	F	R01C01	5806417009
GSM1947025	GSM1947025	GSE75248	GSM1947025	C3	Caucasian	NA	NA	NA	SGA	FALSE	39	F	R06C02	5806417064
GSM1947026	GSM1947026	GSE75248	GSM1947026	C3	Caucasian	NA	NA	NA	AGA	FALSE	39	F	R06C02	5806636019
GSM1947027	GSM1947027	GSE75248	GSM1947027	C3	Caucasian	NA	NA	NA	SGA	FALSE	37	F	R06C01	5806636085
GSM1947028	GSM1947028	GSE75248	GSM1947028	C3	Caucasian	NA	NA	NA	SGA	FALSE	39	F	R03C02	5806636035
GSM1947029	GSM1947029	GSE75248	GSM1947029	C3	Caucasian	NA	NA	NA	AGA	FALSE	37	M	R01C02	5806417045
GSM1947030	GSM1947030	GSE75248	GSM1947030	C3	African	NA	NA	NA	AGA	FALSE	37	M	R02C01	5806417076
GSM1947031	GSM1947031	GSE75248	GSM1947031	C3	Caucasian	NA	NA	NA	SGA	FALSE	37	F	R02C02	5806636079
GSM1947032	GSM1947032	GSE75248	GSM1947032	C3	Caucasian	NA	NA	NA	AGA	FALSE	40	F	R05C02	5806417077
GSM1947034	GSM1947034	GSE75248	GSM1947034	C3	Caucasian	NA	NA	NA	AGA	FALSE	39	F	R05C01	5806636041
GSM1947035	GSM1947035	GSE75248	GSM1947035	C3	African	NA	NA	NA	SGA	FALSE	40	F	R01C01	5806636036
GSM1947036	GSM1947036	GSE75248	GSM1947036	C3	Caucasian	NA	NA	NA	AGA	FALSE	39	F	R01C02	5806636029
GSM1947038	GSM1947038	GSE75248	GSM1947038	C3	Caucasian	NA	NA	NA	AGA	FALSE	38	F	R04C02	6008581014
GSM1947040	GSM1947040	GSE75248	GSM1947040	C3	Asian	NA	NA	NA	AGA	FALSE	38	F	R01C02	5859594006
GSM1947041	GSM1947041	GSE75248	GSM1947041	C3	Caucasian	NA	NA	NA	SGA	FALSE	37	F	R05C02	5806636059
GSM1947042	GSM1947042	GSE75248	GSM1947042	C3	Caucasian	NA	NA	NA	SGA	FALSE	37	F	R02C02	5806636037
GSM1947043	GSM1947043	GSE75248	GSM1947043	C3	Caucasian	NA	NA	NA	AGA	FALSE	37	F	R04C01	5806636061
GSM1947045	GSM1947045	GSE75248	GSM1947045	C3	Caucasian	NA	NA	NA	SGA	FALSE	40	F	R01C02	5806636051
GSM1947046	GSM1947046	GSE75248	GSM1947046	C3	Caucasian	NA	NA	NA	SGA	FALSE	37	F	R05C02	5806636085
GSM1947047	GSM1947047	GSE75248	GSM1947047	C3	African	NA	NA	NA	AGA	FALSE	40	F	R02C02	5859594009
GSM1947073	GSM1947073	GSE75248	GSM1947073	C3	Caucasian	NA	NA	NA	AGA	FALSE	39	M	R05C01	5806636039
GSM1947075	GSM1947075	GSE75248	GSM1947075	C3	Caucasian	NA	NA	NA	AGA	FALSE	37	F	R06C02	5859594028
GSM1947077	GSM1947077	GSE75248	GSM1947077	C3	African	NA	NA	NA	AGA	FALSE	37	M	R06C01	6008581005
GSM1947078	GSM1947078	GSE75248	GSM1947078	C3	Caucasian	NA	NA	NA	AGA	FALSE	39	M	R03C02	6008581005
GSM1947079	GSM1947079	GSE75248	GSM1947079	C3	Caucasian	NA	NA	NA	SGA	FALSE	39	F	R01C01	5806636028
GSM1947080	GSM1947080	GSE75248	GSM1947080	C3	Caucasian	NA	NA	NA	AGA	FALSE	40	M	R06C01	5859594028
GSM1947081	GSM1947081	GSE75248	GSM1947081	C3	Caucasian	NA	NA	NA	AGA	FALSE	39	F	R03C02	5806636079
GSM1947082	GSM1947082	GSE75248	GSM1947082	C3	Caucasian	NA	NA	NA	AGA	FALSE	39	M	R03C02	5806417045
GSM1947083	GSM1947083	GSE75248	GSM1947083	C3	Caucasian	NA	NA	NA	LGA	FALSE	39	M	R04C01	5806417045
GSM1947084	GSM1947084	GSE75248	GSM1947084	C3	Caucasian	NA	NA	NA	LGA	FALSE	38	M	R05C02	5806636026
GSM1947085	GSM1947085	GSE75248	GSM1947085	C3	Caucasian	NA	NA	NA	SGA	FALSE	40	M	R06C01	6008581014
GSM1947087	GSM1947087	GSE75248	GSM1947087	C3	Caucasian	NA	NA	NA	SGA	FALSE	39	M	R06C01	5806636041
GSM1947088	GSM1947088	GSE75248	GSM1947088	C3	Caucasian	NA	NA	NA	LGA	FALSE	38	M	R03C01	5806636086
GSM1947089	GSM1947089	GSE75248	GSM1947089	C3	Caucasian	NA	NA	NA	AGA	FALSE	38	M	R06C02	5806636039
GSM1947090	GSM1947090	GSE75248	GSM1947090	C3	Caucasian	NA	NA	NA	SGA	FALSE	37	F	R05C02	6190781088
GSM1947091	GSM1947091	GSE75248	GSM1947091	C3	Caucasian	NA	NA	NA	AGA	FALSE	37	F	R05C01	5859594009
GSM1947092	GSM1947092	GSE75248	GSM1947092	C3	Caucasian	NA	NA	NA	AGA	FALSE	37	F	R03C01	6008581008
GSM1947093	GSM1947093	GSE75248	GSM1947093	C3	Caucasian	NA	NA	NA	AGA	FALSE	37	M	R03C02	5806636038
GSM1947094	GSM1947094	GSE75248	GSM1947094	C3	Caucasian	NA	NA	NA	LGA	FALSE	39	M	R01C02	6008581005
GSM1947095	GSM1947095	GSE75248	GSM1947095	C3	Caucasian	NA	NA	NA	AGA	FALSE	40	M	R04C01	6008581003
GSM1947097	GSM1947097	GSE75248	GSM1947097	C3	Caucasian	NA	NA	NA	AGA	FALSE	39	M	R02C01	5806417077
GSM1947098	GSM1947098	GSE75248	GSM1947098	C3	Caucasian	NA	NA	NA	SGA	FALSE	40	F	R05C01	5806636038
GSM1947099	GSM1947099	GSE75248	GSM1947099	C3	African	NA	NA	NA	LGA	FALSE	40	F	R05C02	5859720029
GSM1947100	GSM1947100	GSE75248	GSM1947100	C3	Caucasian	NA	NA	NA	SGA	FALSE	41	F	R04C02	6008581009
GSM1947101	GSM1947101	GSE75248	GSM1947101	C3	Caucasian	NA	NA	NA	AGA	FALSE	40	F	R06C01	6008581008
GSM1947102	GSM1947102	GSE75248	GSM1947102	C3	Caucasian	NA	NA	NA	AGA	FALSE	39	M	R05C02	5806636039
GSM1947103	GSM1947103	GSE75248	GSM1947103	C3	African	NA	NA	NA	LGA	FALSE	40	M	R04C01	5806636059
GSM1947104	GSM1947104	GSE75248	GSM1947104	C3	Caucasian	NA	NA	NA	SGA	FALSE	39	M	R01C02	5859720012
GSM1947106	GSM1947106	GSE75248	GSM1947106	C3	Asian	NA	NA	NA	LGA	FALSE	40	F	R02C02	5806636059
GSM1947107	GSM1947107	GSE75248	GSM1947107	C3	Caucasian	NA	NA	NA	LGA	FALSE	37	F	R04C02	5806636030
GSM1947108	GSM1947108	GSE75248	GSM1947108	C3	Caucasian	NA	NA	NA	LGA	FALSE	40	M	R02C01	5806636085
GSM1947109	GSM1947109	GSE75248	GSM1947109	C3	Caucasian	NA	NA	NA	SGA	FALSE	39	F	R04C01	6008581009
GSM1947110	GSM1947110	GSE75248	GSM1947110	C3	African	NA	NA	NA	AGA	FALSE	40	M	R02C01	5806636086
GSM1947111	GSM1947111	GSE75248	GSM1947111	C3	Caucasian	NA	NA	NA	AGA	FALSE	40	M	R04C01	6190781088
GSM1947113	GSM1947113	GSE75248	GSM1947113	C3	Caucasian	NA	NA	NA	AGA	FALSE	38	F	R01C01	3999997076
GSM1947114	GSM1947114	GSE75248	GSM1947114	C3	Caucasian	NA	NA	NA	AGA	FALSE	41	F	R03C02	5806636030
GSM1947115	GSM1947115	GSE75248	GSM1947115	C3	Caucasian	NA	NA	NA	AGA	FALSE	39	F	R02C02	5806636030
GSM1947116	GSM1947116	GSE75248	GSM1947116	C3	Caucasian	NA	NA	NA	SGA	FALSE	41	F	R04C02	5806636029
GSM1947117	GSM1947117	GSE75248	GSM1947117	C3	Caucasian	NA	NA	NA	AGA	FALSE	40	M	R03C02	6008581008
GSM1947118	GSM1947118	GSE75248	GSM1947118	C3	Caucasian	NA	NA	NA	AGA	FALSE	41	F	R03C01	5806636090
GSM1947119	GSM1947119	GSE75248	GSM1947119	C3	Caucasian	NA	NA	NA	SGA	FALSE	40	M	R05C02	5806636035
GSM1947121	GSM1947121	GSE75248	GSM1947121	C3	Caucasian	NA	NA	NA	LGA	FALSE	40	F	R03C02	5859594028
GSM1947122	GSM1947122	GSE75248	GSM1947122	C3	Caucasian	NA	NA	NA	SGA	FALSE	37	F	R03C01	5806417081
GSM1947123	GSM1947123	GSE75248	GSM1947123	C3	Caucasian	NA	NA	NA	AGA	FALSE	39	M	R05C01	5806417076
GSM1947124	GSM1947124	GSE75248	GSM1947124	C3	Caucasian	NA	NA	NA	AGA	FALSE	40	F	R01C01	6008581008
GSM1947125	GSM1947125	GSE75248	GSM1947125	C3	Caucasian	NA	NA	NA	LGA	FALSE	39	M	R01C02	5859594025
GSM1947126	GSM1947126	GSE75248	GSM1947126	C3	Caucasian	NA	NA	NA	AGA	FALSE	41	F	R02C02	5859594028
GSM1947127	GSM1947127	GSE75248	GSM1947127	C3	Caucasian	NA	NA	NA	LGA	FALSE	39	F	R05C01	5806636037
GSM1947128	GSM1947128	GSE75248	GSM1947128	C3	Caucasian	NA	NA	NA	AGA	FALSE	39	F	R02C02	6008581028
GSM1947129	GSM1947129	GSE75248	GSM1947129	C3	Caucasian	NA	NA	NA	LGA	FALSE	39	M	R03C02	6008581009
GSM1947130	GSM1947130	GSE75248	GSM1947130	C3	Caucasian	NA	NA	NA	LGA	FALSE	38	M	R06C01	5806636086
GSM1947131	GSM1947131	GSE75248	GSM1947131	C3	Caucasian	NA	NA	NA	LGA	FALSE	39	F	R01C02	5859594009
GSM1947133	GSM1947133	GSE75248	GSM1947133	C3	Caucasian	NA	NA	NA	AGA	FALSE	39	F	R04C01	6008581008
GSM1947134	GSM1947134	GSE75248	GSM1947134	C3	African	NA	NA	NA	AGA	FALSE	39	M	R04C02	5859720025
GSM1947135	GSM1947135	GSE75248	GSM1947135	C3	Caucasian	NA	NA	NA	LGA	FALSE	39	M	R03C02	5859720025
GSM1947136	GSM1947136	GSE75248	GSM1947136	C3	Caucasian	NA	NA	NA	LGA	FALSE	39	M	R02C02	6008581003
GSM1947137	GSM1947137	GSE75248	GSM1947137	C3	Caucasian	NA	NA	NA	LGA	FALSE	39	F	R01C01	5806636063
GSM1947138	GSM1947138	GSE75248	GSM1947138	C3	Caucasian	NA	NA	NA	LGA	FALSE	40	F	R06C01	6008581009
GSM1947139	GSM1947139	GSE75248	GSM1947139	C3	Caucasian	NA	NA	NA	AGA	FALSE	41	F	R06C02	5806417081
GSM1947140	GSM1947140	GSE75248	GSM1947140	C3	Caucasian	NA	NA	NA	LGA	FALSE	39	F	R01C01	5806636059
GSM1947142	GSM1947142	GSE75248	GSM1947142	C3	Caucasian	NA	NA	NA	AGA	FALSE	39	M	R06C02	5806636063
GSM1947143	GSM1947143	GSE75248	GSM1947143	C3	Caucasian	NA	NA	NA	AGA	FALSE	39	F	R01C02	5806636030
GSM1947144	GSM1947144	GSE75248	GSM1947144	C3	Caucasian	NA	NA	NA	LGA	FALSE	39	F	R05C02	6008581028
GSM1947145	GSM1947145	GSE75248	GSM1947145	C3	Caucasian	NA	NA	NA	AGA	FALSE	39	F	R05C01	5806636030
GSM1947146	GSM1947146	GSE75248	GSM1947146	C3	Caucasian	NA	NA	NA	AGA	FALSE	38	M	R06C02	5806417045
GSM1947147	GSM1947147	GSE75248	GSM1947147	C3	Caucasian	NA	NA	NA	LGA	FALSE	37	M	R03C02	5806636085
GSM1947148	GSM1947148	GSE75248	GSM1947148	C3	Caucasian	NA	NA	NA	AGA	FALSE	40	F	R04C01	5806636030
GSM1947149	GSM1947149	GSE75248	GSM1947149	C3	Caucasian	NA	NA	NA	AGA	FALSE	38	M	R04C02	5806636085
GSM1947150	GSM1947150	GSE75248	GSM1947150	C3	African	NA	NA	NA	SGA	FALSE	37	M	R05C02	5806636063
GSM1947151	GSM1947151	GSE75248	GSM1947151	C3	Caucasian	NA	NA	NA	AGA	FALSE	39	F	R05C02	5859720025
GSM1947154	GSM1947154	GSE75248	GSM1947154	C3	Caucasian	NA	NA	NA	AGA	FALSE	37	M	R02C01	5806636020
GSM1947155	GSM1947155	GSE75248	GSM1947155	C3	Caucasian	NA	NA	NA	LGA	FALSE	39	F	R01C02	5806636086
GSM1947156	GSM1947156	GSE75248	GSM1947156	C3	Caucasian	NA	NA	NA	SGA	FALSE	37	F	R06C01	5806636020
GSM1947157	GSM1947157	GSE75248	GSM1947157	C3	Caucasian	NA	NA	NA	LGA	FALSE	39	F	R03C01	5806636039
GSM1947158	GSM1947158	GSE75248	GSM1947158	C3	Caucasian	NA	NA	NA	AGA	FALSE	38	F	R05C02	5806636036
GSM1947159	GSM1947159	GSE75248	GSM1947159	C3	Caucasian	NA	NA	NA	AGA	FALSE	39	F	R05C01	6008581014
GSM1947160	GSM1947160	GSE75248	GSM1947160	C3	Caucasian	NA	NA	NA	AGA	FALSE	39	F	R01C01	5806636035
GSM1947161	GSM1947161	GSE75248	GSM1947161	C3	Caucasian	NA	NA	NA	LGA	FALSE	40	M	R04C01	5806636020
GSM1947163	GSM1947163	GSE75248	GSM1947163	C3	Caucasian	NA	NA	NA	AGA	FALSE	39	F	R03C02	5806636026
GSM1947192	GSM1947192	GSE75248	GSM1947192	C3	Caucasian	NA	NA	NA	SGA	FALSE	40	F	R05C02	6008581009
GSM1947193	GSM1947193	GSE75248	GSM1947193	C3	Caucasian	NA	NA	NA	AGA	FALSE	38	M	R05C02	6008581026
GSM1947194	GSM1947194	GSE75248	GSM1947194	C3	Caucasian	NA	NA	NA	AGA	FALSE	39	M	R01C01	5806636034
GSM1947195	GSM1947195	GSE75248	GSM1947195	C3	Caucasian	NA	NA	NA	AGA	FALSE	40	F	R01C01	6008581005
GSM1947196	GSM1947196	GSE75248	GSM1947196	C3	Caucasian	NA	NA	NA	LGA	FALSE	39	M	R02C02	5806417076
GSM1947197	GSM1947197	GSE75248	GSM1947197	C3	Caucasian	NA	NA	NA	LGA	FALSE	38	F	R03C01	5806636030
GSM1947198	GSM1947198	GSE75248	GSM1947198	C3	Caucasian	NA	NA	NA	SGA	FALSE	39	F	R02C01	5806636030
GSM1947200	GSM1947200	GSE75248	GSM1947200	C3	Caucasian	NA	NA	NA	AGA	FALSE	39	M	R05C01	6008581008
GSM1947201	GSM1947201	GSE75248	GSM1947201	C3	Caucasian	NA	NA	NA	AGA	FALSE	39	F	R03C01	5806636027
GSM1947202	GSM1947202	GSE75248	GSM1947202	C3	Asian	NA	NA	NA	SGA	FALSE	39	F	R03C01	5806636079
GSM1947203	GSM1947203	GSE75248	GSM1947203	C3	Caucasian	NA	NA	NA	LGA	FALSE	40	M	R06C01	5859720011
GSM1947205	GSM1947205	GSE75248	GSM1947205	C3	Caucasian	NA	NA	NA	SGA	FALSE	37	F	R05C01	5806636051
GSM1947206	GSM1947206	GSE75248	GSM1947206	C3	Caucasian	NA	NA	NA	LGA	FALSE	39	M	R05C02	5806636020
GSM1947207	GSM1947207	GSE75248	GSM1947207	C3	Caucasian	NA	NA	NA	SGA	FALSE	39	M	R06C01	5859720012
GSM1947209	GSM1947209	GSE75248	GSM1947209	C3	Caucasian	NA	NA	NA	AGA	FALSE	39	M	R06C02	5806417009
GSM1947211	GSM1947211	GSE75248	GSM1947211	C3	Caucasian	NA	NA	NA	AGA	FALSE	39	F	R06C02	5859594006
GSM1947212	GSM1947212	GSE75248	GSM1947212	C3	Caucasian	NA	NA	NA	LGA	FALSE	38	M	R03C01	6008581026
GSM1947213	GSM1947213	GSE75248	GSM1947213	C3	Caucasian	NA	NA	NA	AGA	FALSE	38	F	R01C01	6008581028
GSM1947214	GSM1947214	GSE75248	GSM1947214	C3	Caucasian	NA	NA	NA	LGA	FALSE	39	F	R05C01	5806636028
GSM1947215	GSM1947215	GSE75248	GSM1947215	C3	Caucasian	NA	NA	NA	AGA	FALSE	39	M	R03C01	5806636034
GSM1947216	GSM1947216	GSE75248	GSM1947216	C3	Caucasian	NA	NA	NA	AGA	FALSE	41	M	R01C02	5806636042
GSM1947218	GSM1947218	GSE75248	GSM1947218	C3	Caucasian	NA	NA	NA	AGA	FALSE	39	F	R03C01	5806417045
GSM1947219	GSM1947219	GSE75248	GSM1947219	C3	Caucasian	NA	NA	NA	SGA	FALSE	41	M	R03C02	5806636063
GSM1947220	GSM1947220	GSE75248	GSM1947220	C3	Caucasian	NA	NA	NA	LGA	FALSE	39	F	R05C02	5806636079
GSM1947221	GSM1947221	GSE75248	GSM1947221	C3	Caucasian	NA	NA	NA	SGA	FALSE	37	M	R03C01	5806636029
GSM1947222	GSM1947222	GSE75248	GSM1947222	C3	Caucasian	NA	NA	NA	LGA	FALSE	39	F	R05C01	5806636036
GSM1947223	GSM1947223	GSE75248	GSM1947223	C3	Caucasian	NA	NA	NA	AGA	FALSE	39	F	R06C01	5806636042
GSM1947224	GSM1947224	GSE75248	GSM1947224	C3	Caucasian	NA	NA	NA	AGA	FALSE	40	M	R02C01	5806417064
GSM1947225	GSM1947225	GSE75248	GSM1947225	C3	Caucasian	NA	NA	NA	AGA	FALSE	39	F	R01C01	5859720012
GSM1947226	GSM1947226	GSE75248	GSM1947226	C3	Asian	NA	NA	NA	SGA	FALSE	40	M	R05C01	6008581005
GSM1947227	GSM1947227	GSE75248	GSM1947227	C3	Caucasian	NA	NA	NA	LGA	FALSE	41	F	R04C02	5806636036
GSM1947228	GSM1947228	GSE75248	GSM1947228	C3	Caucasian	NA	NA	NA	LGA	FALSE	39	M	R05C02	5806417076
GSM1947229	GSM1947229	GSE75248	GSM1947229	C3	Caucasian	NA	NA	NA	AGA	FALSE	37	M	R03C02	5806417076
GSM1947230	GSM1947230	GSE75248	GSM1947230	C3	Caucasian	NA	NA	NA	AGA	FALSE	39	M	R02C02	6008581026
GSM1947231	GSM1947231	GSE75248	GSM1947231	C3	Caucasian	NA	NA	NA	AGA	FALSE	37	M	R02C02	5806417023
GSM1947232	GSM1947232	GSE75248	GSM1947232	C3	Caucasian	NA	NA	NA	LGA	FALSE	40	F	R04C01	5806636026
GSM1947233	GSM1947233	GSE75248	GSM1947233	C3	Caucasian	NA	NA	NA	AGA	FALSE	40	F	R01C01	5859594025
GSM1947234	GSM1947234	GSE75248	GSM1947234	C3	Caucasian	NA	NA	NA	AGA	FALSE	39	F	R02C01	6008581009
GSM1947235	GSM1947235	GSE75248	GSM1947235	C3	Caucasian	NA	NA	NA	LGA	FALSE	39	M	R02C01	5806636079
GSM1947236	GSM1947236	GSE75248	GSM1947236	C3	Caucasian	NA	NA	NA	LGA	FALSE	39	M	R05C02	6008581003
GSM1947237	GSM1947237	GSE75248	GSM1947237	C3	Caucasian	NA	NA	NA	AGA	FALSE	39	M	R04C02	5859720011
GSM1947238	GSM1947238	GSE75248	GSM1947238	C3	Caucasian	NA	NA	NA	AGA	FALSE	37	F	R01C02	5806636062
GSM1947239	GSM1947239	GSE75248	GSM1947239	C3	Caucasian	NA	NA	NA	AGA	FALSE	39	M	R03C02	5806636037
GSM1947240	GSM1947240	GSE75248	GSM1947240	C3	Caucasian	NA	NA	NA	SGA	FALSE	40	M	R03C01	6008581028
GSM1947241	GSM1947241	GSE75248	GSM1947241	C3	African	NA	NA	NA	SGA	FALSE	41	F	R04C01	5859720025
GSM1947242	GSM1947242	GSE75248	GSM1947242	C3	Caucasian	NA	NA	NA	LGA	FALSE	39	M	R01C01	6190781088
GSM1947243	GSM1947243	GSE75248	GSM1947243	C3	Caucasian	NA	NA	NA	LGA	FALSE	39	M	R06C01	5806417081
GSM1947244	GSM1947244	GSE75248	GSM1947244	C3	Caucasian	NA	NA	NA	SGA	FALSE	41	F	R03C02	3999997051
GSM1947245	GSM1947245	GSE75248	GSM1947245	C3	Caucasian	NA	NA	NA	AGA	FALSE	39	M	R05C01	5859594006
GSM1947246	GSM1947246	GSE75248	GSM1947246	C3	Caucasian	NA	NA	NA	AGA	FALSE	39	M	R05C01	5806636062
GSM1947247	GSM1947247	GSE75248	GSM1947247	C3	Caucasian	NA	NA	NA	AGA	FALSE	40	M	R03C02	5806417077
GSM1947248	GSM1947248	GSE75248	GSM1947248	C3	Caucasian	NA	NA	NA	SGA	FALSE	39	F	R03C01	6008581005
GSM1947249	GSM1947249	GSE75248	GSM1947249	C3	Caucasian	NA	NA	NA	LGA	FALSE	37	F	R01C01	5806636030
GSM1947250	GSM1947250	GSE75248	GSM1947250	C3	African	NA	NA	NA	SGA	FALSE	40	F	R01C01	5806636029
GSM1947251	GSM1947251	GSE75248	GSM1947251	C3	Caucasian	NA	NA	NA	LGA	FALSE	39	M	R05C01	5806636079
GSM1947252	GSM1947252	GSE75248	GSM1947252	C3	Caucasian	NA	NA	NA	LGA	FALSE	39	M	R03C01	5806636061
GSM1947254	GSM1947254	GSE75248	GSM1947254	C3	Caucasian	NA	NA	NA	AGA	FALSE	40	F	R01C01	5806417077
GSM1947255	GSM1947255	GSE75248	GSM1947255	C3	Caucasian	NA	NA	NA	LGA	FALSE	39	M	R05C02	5806417064
GSM1947257	GSM1947257	GSE75248	GSM1947257	C3	Caucasian	NA	NA	NA	AGA	FALSE	40	M	R04C01	5806636019
GSM1947258	GSM1947258	GSE75248	GSM1947258	C3	Caucasian	NA	NA	NA	LGA	FALSE	41	M	R02C01	3999997110
GSM1947259	GSM1947259	GSE75248	GSM1947259	C3	Caucasian	NA	NA	NA	AGA	FALSE	39	M	R02C02	5806417009
GSM1947260	GSM1947260	GSE75248	GSM1947260	C3	Caucasian	NA	NA	NA	SGA	FALSE	39	F	R06C01	5806636051
GSM1947262	GSM1947262	GSE75248	GSM1947262	C3	Caucasian	NA	NA	NA	AGA	FALSE	39	M	R03C02	5806417064
GSM1947263	GSM1947263	GSE75248	GSM1947263	C3	Asian	NA	NA	NA	SGA	FALSE	39	F	R04C01	5806417081
GSM1947264	GSM1947264	GSE75248	GSM1947264	C3	Caucasian	NA	NA	NA	LGA	FALSE	40	F	R06C01	5806417077
GSM1947266	GSM1947266	GSE75248	GSM1947266	C3	Caucasian	NA	NA	NA	LGA	FALSE	38	F	R04C01	5806417064
GSM1947267	GSM1947267	GSE75248	GSM1947267	C3	Asian	NA	NA	NA	AGA	FALSE	39	F	R02C02	5806417081
GSM1947268	GSM1947268	GSE75248	GSM1947268	C3	Caucasian	NA	NA	NA	LGA	FALSE	38	F	R03C01	5806417023
GSM1947269	GSM1947269	GSE75248	GSM1947269	C3	Caucasian	NA	NA	NA	AGA	FALSE	39	M	R02C02	5806636051
GSM1947270	GSM1947270	GSE75248	GSM1947270	C3	Caucasian	NA	NA	NA	AGA	FALSE	41	M	R05C01	5806417077
GSM1947272	GSM1947272	GSE75248	GSM1947272	C3	African	NA	NA	NA	AGA	FALSE	40	F	R01C01	5806417023
GSM1947273	GSM1947273	GSE75248	GSM1947273	C3	African	NA	NA	NA	SGA	FALSE	41	M	R06C01	5806417009
GSM1947274	GSM1947274	GSE75248	GSM1947274	C3	Caucasian	NA	NA	NA	LGA	FALSE	39	F	R06C02	6190781088
GSM1947275	GSM1947275	GSE75248	GSM1947275	C3	Caucasian	NA	NA	NA	LGA	FALSE	37	M	R01C02	5806417023
GSM1947276	GSM1947276	GSE75248	GSM1947276	C3	Caucasian	NA	NA	NA	LGA	FALSE	39	M	R04C02	5806636063
GSM1947277	GSM1947277	GSE75248	GSM1947277	C3	Caucasian	NA	NA	NA	SGA	FALSE	40	F	R05C02	5806417023
GSM1947278	GSM1947278	GSE75248	GSM1947278	C3	Caucasian	NA	NA	NA	AGA	FALSE	40	M	R04C02	6190781088
GSM1947279	GSM1947279	GSE75248	GSM1947279	C3	Caucasian	NA	NA	NA	AGA	FALSE	39	M	R04C02	5806417023
GSM1947280	GSM1947280	GSE75248	GSM1947280	C3	Caucasian	NA	NA	NA	LGA	FALSE	40	M	R05C01	5806417023
GSM1947281	GSM1947281	GSE75248	GSM1947281	C3	African	NA	NA	NA	LGA	FALSE	37	F	R04C02	3999997051
GSM1947282	GSM1947282	GSE75248	GSM1947282	C3	Caucasian	NA	NA	NA	LGA	FALSE	39	M	R03C02	5806417081
GSM1947283	GSM1947283	GSE75248	GSM1947283	C3	Caucasian	NA	NA	NA	LGA	FALSE	39	F	R01C02	5806417081
GSM1947284	GSM1947284	GSE75248	GSM1947284	C3	Caucasian	NA	NA	NA	AGA	FALSE	39	F	R01C02	5806417064
GSM1947285	GSM1947285	GSE75248	GSM1947285	C3	Caucasian	NA	NA	NA	LGA	FALSE	37	F	R06C01	5806417023
GSM1947286	GSM1947286	GSE75248	GSM1947286	C3	Caucasian	NA	NA	NA	AGA	FALSE	39	F	R02C01	5806417009
GSM1947287	GSM1947287	GSE75248	GSM1947287	C3	African	NA	NA	NA	AGA	FALSE	39	M	R04C02	5806417045
GSM1947289	GSM1947289	GSE75248	GSM1947289	C3	Caucasian	NA	NA	NA	SGA	FALSE	38	M	R01C01	3999997091
GSM1947291	GSM1947291	GSE75248	GSM1947291	C3	Caucasian	NA	NA	NA	AGA	FALSE	40	M	R01C02	3999997074
GSM1947293	GSM1947293	GSE75248	GSM1947293	C3	Caucasian	NA	NA	NA	AGA	FALSE	39	M	R06C01	3999997076
GSM1947295	GSM1947295	GSE75248	GSM1947295	C3	Caucasian	NA	NA	NA	LGA	FALSE	39	M	R03C01	3999997110
GSM1947296	GSM1947296	GSE75248	GSM1947296	C3	Caucasian	NA	NA	NA	AGA	FALSE	39	F	R02C02	3999997076
GSM1947298	GSM1947298	GSE75248	GSM1947298	C3	Caucasian	NA	NA	NA	LGA	FALSE	39	M	R05C01	3999997076
GSM1947300	GSM1947300	GSE75248	GSM1947300	C3	Caucasian	NA	NA	NA	LGA	FALSE	39	F	R03C02	3999997100
GSM1947302	GSM1947302	GSE75248	GSM1947302	C3	African	NA	NA	NA	SGA	FALSE	39	F	R05C02	3999997100
GSM1947303	GSM1947303	GSE75248	GSM1947303	C3	Caucasian	NA	NA	NA	AGA	FALSE	38	F	R06C01	3999997093
GSM1947304	GSM1947304	GSE75248	GSM1947304	C3	African	NA	NA	NA	AGA	FALSE	39	F	R05C02	3999997072
GSM1947305	GSM1947305	GSE75248	GSM1947305	C3	Caucasian	NA	NA	NA	LGA	FALSE	39	M	R03C02	3999997077
GSM1947306	GSM1947306	GSE75248	GSM1947306	C3	Caucasian	NA	NA	NA	LGA	FALSE	39	M	R04C02	3999997110
GSM1947307	GSM1947307	GSE75248	GSM1947307	C3	Caucasian	NA	NA	NA	LGA	FALSE	39	F	R03C02	3999997110
GSM1947309	GSM1947309	GSE75248	GSM1947309	C3	Caucasian	NA	NA	NA	LGA	FALSE	39	M	R06C01	3999997100
GSM1947310	GSM1947310	GSE75248	GSM1947310	C3	Caucasian	NA	NA	NA	LGA	FALSE	39	M	R02C01	3999997091
GSM1947312	GSM1947312	GSE75248	GSM1947312	C3	Caucasian	NA	NA	NA	AGA	FALSE	39	F	R05C02	3999997091
GSM1947313	GSM1947313	GSE75248	GSM1947313	C3	Caucasian	NA	NA	NA	AGA	FALSE	39	M	R05C01	3999997093
GSM1947314	GSM1947314	GSE75248	GSM1947314	C3	Caucasian	NA	NA	NA	AGA	FALSE	39	M	R02C02	3999997114
GSM1947315	GSM1947315	GSE75248	GSM1947315	C3	African	NA	NA	NA	LGA	FALSE	40	F	R02C02	3999997110
GSM1947317	GSM1947317	GSE75248	GSM1947317	C3	Caucasian	NA	NA	NA	AGA	FALSE	39	F	R04C01	3999997100
GSM1947318	GSM1947318	GSE75248	GSM1947318	C3	Caucasian	NA	NA	NA	LGA	FALSE	40	M	R05C01	3999997100
GSM1947319	GSM1947319	GSE75248	GSM1947319	C3	Caucasian	NA	NA	NA	LGA	FALSE	39	M	R02C01	3999997072
GSM1947320	GSM1947320	GSE75248	GSM1947320	C3	Caucasian	NA	NA	NA	LGA	FALSE	39	M	R02C01	3999997100
GSM1947321	GSM1947321	GSE75248	GSM1947321	C3	Caucasian	NA	NA	NA	LGA	FALSE	39	M	R02C01	3999997076
GSM1947322	GSM1947322	GSE75248	GSM1947322	C3	Caucasian	NA	NA	NA	AGA	FALSE	39	M	R06C01	3999997110
GSM1947323	GSM1947323	GSE75248	GSM1947323	C3	Caucasian	NA	NA	NA	SGA	FALSE	40	M	R05C02	3999997080
GSM1947324	GSM1947324	GSE75248	GSM1947324	C3	Caucasian	NA	NA	NA	AGA	FALSE	39	F	R05C01	3999997074
GSM1947325	GSM1947325	GSE75248	GSM1947325	C3	Caucasian	NA	NA	NA	LGA	FALSE	40	M	R04C02	3999997091
GSM1947326	GSM1947326	GSE75248	GSM1947326	C3	Caucasian	NA	NA	NA	AGA	FALSE	40	M	R04C02	3999997100
GSM1947328	GSM1947328	GSE75248	GSM1947328	C3	Caucasian	NA	NA	NA	AGA	FALSE	39	M	R05C01	3999997080
GSM1947329	GSM1947329	GSE75248	GSM1947329	C3	Caucasian	NA	NA	NA	AGA	FALSE	39	M	R03C02	3999997076
GSM1947330	GSM1947330	GSE75248	GSM1947330	C3	Caucasian	NA	NA	NA	AGA	FALSE	39	M	R01C01	3999997074
GSM1947331	GSM1947331	GSE75248	GSM1947331	C3	Caucasian	NA	NA	NA	AGA	FALSE	40	M	R06C02	3999997074
GSM1947332	GSM1947332	GSE75248	GSM1947332	C3	Caucasian	NA	NA	NA	AGA	FALSE	39	F	R01C02	3999997114
GSM1947335	GSM1947335	GSE75248	GSM1947335	C3	Caucasian	NA	NA	NA	AGA	FALSE	39	F	R01C01	3999997072
GSM1947336	GSM1947336	GSE75248	GSM1947336	C3	Caucasian	NA	NA	NA	LGA	FALSE	39	F	R05C01	3999997091
GSM1947337	GSM1947337	GSE75248	GSM1947337	C3	Caucasian	NA	NA	NA	AGA	FALSE	39	M	R01C01	3999997114
GSM1947338	GSM1947338	GSE75248	GSM1947338	C3	Caucasian	NA	NA	NA	AGA	FALSE	39	F	R06C01	3999997072
GSM1947339	GSM1947339	GSE75248	GSM1947339	C3	Caucasian	NA	NA	NA	SGA	FALSE	40	M	R04C01	3999997074
GSM1947340	GSM1947340	GSE75248	GSM1947340	C3	Caucasian	NA	NA	NA	LGA	FALSE	39	M	R01C02	3999997080
GSM1947341	GSM1947341	GSE75248	GSM1947341	C3	Asian	NA	NA	NA	SGA	FALSE	39	F	R01C02	3999997077
GSM1947342	GSM1947342	GSE75248	GSM1947342	C3	Caucasian	NA	NA	NA	AGA	FALSE	40	M	R05C01	3999997110
GSM1947343	GSM1947343	GSE75248	GSM1947343	C3	Caucasian	NA	NA	NA	AGA	FALSE	39	M	R03C01	3999997114
GSM1947344	GSM1947344	GSE75248	GSM1947344	C3	Caucasian	NA	NA	NA	LGA	FALSE	39	F	R01C02	3999997100
GSM1947345	GSM1947345	GSE75248	GSM1947345	C3	Caucasian	NA	NA	NA	AGA	FALSE	39	F	R06C02	3999997051
GSM1947346	GSM1947346	GSE75248	GSM1947346	C3	Caucasian	NA	NA	NA	SGA	FALSE	38	F	R05C01	3999997077
GSM1947347	GSM1947347	GSE75248	GSM1947347	C3	Caucasian	NA	NA	NA	AGA	FALSE	38	F	R03C01	3999997074
GSM1947348	GSM1947348	GSE75248	GSM1947348	C3	Caucasian	NA	NA	NA	AGA	FALSE	40	M	R04C01	3999997110
GSM1947349	GSM1947349	GSE75248	GSM1947349	C3	Caucasian	NA	NA	NA	AGA	FALSE	41	M	R06C02	3999997110
GSM1947350	GSM1947350	GSE75248	GSM1947350	C3	Caucasian	NA	NA	NA	AGA	FALSE	39	F	R01C02	3999997110
GSM1947351	GSM1947351	GSE75248	GSM1947351	C3	Caucasian	NA	NA	NA	AGA	FALSE	37	F	R04C01	3999997114
GSM1947352	GSM1947352	GSE75248	GSM1947352	C3	Caucasian	NA	NA	NA	AGA	FALSE	39	M	R02C02	3999997091
GSM1947353	GSM1947353	GSE75248	GSM1947353	C3	Caucasian	NA	NA	NA	AGA	FALSE	41	F	R04C01	3999997080
GSM1947354	GSM1947354	GSE75248	GSM1947354	C3	Caucasian	NA	NA	NA	AGA	FALSE	40	M	R02C01	3999997077
GSM1947355	GSM1947355	GSE75248	GSM1947355	C3	Caucasian	NA	NA	NA	AGA	FALSE	40	F	R06C02	3999997091
GSM1947356	GSM1947356	GSE75248	GSM1947356	C3	Caucasian	NA	NA	NA	AGA	FALSE	39	F	R03C02	3999997074
GSM1947357	GSM1947357	GSE75248	GSM1947357	C3	Caucasian	NA	NA	NA	AGA	FALSE	40	F	R06C01	3999997091
GSM1947358	GSM1947358	GSE75248	GSM1947358	C3	Caucasian	NA	NA	NA	AGA	FALSE	39	M	R06C02	3999997100
GSM1947361	GSM1947361	GSE75248	GSM1947361	C3	Caucasian	NA	NA	NA	AGA	FALSE	39	M	R05C02	3999997074
GSM1947362	GSM1947362	GSE75248	GSM1947362	C3	African	NA	NA	NA	SGA	FALSE	39	F	R04C02	3999997076
GSM1947363	GSM1947363	GSE75248	GSM1947363	C3	Caucasian	NA	NA	NA	LGA	FALSE	40	M	R03C02	3999997091
GSM1947364	GSM1947364	GSE75248	GSM1947364	C3	Caucasian	NA	NA	NA	AGA	FALSE	39	F	R02C02	3999997074
GSM1947365	GSM1947365	GSE75248	GSM1947365	C3	Caucasian	NA	NA	NA	AGA	FALSE	40	F	R01C01	3999997093
GSM1947366	GSM1947366	GSE75248	GSM1947366	C3	Caucasian	NA	NA	NA	AGA	FALSE	39	F	R03C01	3999997072
GSM1947367	GSM1947367	GSE75248	GSM1947367	C3	Caucasian	NA	NA	NA	LGA	FALSE	38	F	R01C02	3999997091
GSM1947368	GSM1947368	GSE75248	GSM1947368	C3	Caucasian	NA	NA	NA	LGA	FALSE	39	F	R03C01	3999997100
GSM1947369	GSM1947369	GSE75248	GSM1947369	C3	Caucasian	NA	NA	NA	AGA	FALSE	39	F	R02C02	3999997072
GSM1947370	GSM1947370	GSE75248	GSM1947370	C3	Caucasian	NA	NA	NA	AGA	FALSE	39	M	R01C01	3999997077
GSM1947379	GSM1947379	GSE75248	GSM1947379	C3	Caucasian	NA	NA	NA	AGA	FALSE	39	M	R01C02	3999997072
GSM1947381	GSM1947381	GSE75248	GSM1947381	C3	Asian	NA	NA	NA	AGA	FALSE	38	F	R01C01	3999997110
GSM1947382	GSM1947382	GSE75248	GSM1947382	C3	African	NA	NA	NA	SGA	FALSE	39	F	R06C02	3999997093
GSM1947383	GSM1947383	GSE75248	GSM1947383	C3	Caucasian	NA	NA	NA	AGA	FALSE	40	M	R02C01	3999997074
GSM1947384	GSM1947384	GSE75248	GSM1947384	C3	Caucasian	NA	NA	NA	AGA	FALSE	39	M	R04C01	3999997072
GSM1947385	GSM1947385	GSE75248	GSM1947385	C3	Caucasian	NA	NA	NA	LGA	FALSE	38	F	R06C02	3999997080
GSM1947386	GSM1947386	GSE75248	GSM1947386	C3	Caucasian	NA	NA	NA	AGA	FALSE	39	F	R05C01	3999997114
GSM1947387	GSM1947387	GSE75248	GSM1947387	C3	Caucasian	NA	NA	NA	AGA	FALSE	39	M	R06C02	3999997114
GSM1947388	GSM1947388	GSE75248	GSM1947388	C3	Caucasian	NA	NA	NA	AGA	FALSE	41	M	R04C02	3999997074
GSM1947389	GSM1947389	GSE75248	GSM1947389	C3	Caucasian	NA	NA	NA	LGA	FALSE	38	M	R06C02	3999997072
GSM1947390	GSM1947390	GSE75248	GSM1947390	C3	African	NA	NA	NA	SGA	FALSE	37	M	R06C01	3999997114
GSM1947391	GSM1947391	GSE75248	GSM1947391	C3	African	NA	NA	NA	SGA	FALSE	41	M	R06C01	3999997080
GSM1947392	GSM1947392	GSE75248	GSM1947392	C3	Caucasian	NA	NA	NA	AGA	FALSE	39	M	R03C02	3999997114
GSM1947393	GSM1947393	GSE75248	GSM1947393	C3	Caucasian	NA	NA	NA	AGA	FALSE	39	M	R05C02	3999997077
GSM1947394	GSM1947394	GSE75248	GSM1947394	C3	Caucasian	NA	NA	NA	LGA	FALSE	39	F	R03C01	3999997093
GSM1947395	GSM1947395	GSE75248	GSM1947395	C3	Caucasian	NA	NA	NA	AGA	FALSE	37	M	R04C01	3999997077
GSM1947396	GSM1947396	GSE75248	GSM1947396	C3	Caucasian	NA	NA	NA	AGA	FALSE	39	F	R05C02	3999997110
GSM1947397	GSM1947397	GSE75248	GSM1947397	C3	Caucasian	NA	NA	NA	AGA	FALSE	39	M	R05C02	3999997093
GSM1947398	GSM1947398	GSE75248	GSM1947398	C3	Caucasian	NA	NA	NA	AGA	FALSE	38	M	R03C01	3999997076
GSM1947400	GSM1947400	GSE75248	GSM1947400	C3	Caucasian	NA	NA	NA	LGA	FALSE	41	F	R06C02	3999997077
GSM1947401	GSM1947401	GSE75248	GSM1947401	C3	Caucasian	NA	NA	NA	AGA	FALSE	40	M	R02C02	3999997093
GSM1947402	GSM1947402	GSE75248	GSM1947402	C3	Asian	NA	NA	NA	SGA	FALSE	39	F	R02C02	3999997077
GSM1947403	GSM1947403	GSE75248	GSM1947403	C3	Caucasian	NA	NA	NA	AGA	FALSE	39	F	R02C01	3999997114
GSM1947405	GSM1947405	GSE75248	GSM1947405	C3	Caucasian	NA	NA	NA	AGA	FALSE	39	M	R02C01	3999997093
GSM1947406	GSM1947406	GSE75248	GSM1947406	C3	Caucasian	NA	NA	NA	AGA	FALSE	41	F	R03C01	3999997080
GSM1947407	GSM1947407	GSE75248	GSM1947407	C3	Caucasian	NA	NA	NA	LGA	FALSE	39	M	R05C01	3999997072
GSM1947408	GSM1947408	GSE75248	GSM1947408	C3	Caucasian	NA	NA	NA	AGA	FALSE	40	F	R06C01	3999997077
GSM1947409	GSM1947409	GSE75248	GSM1947409	C3	Caucasian	NA	NA	NA	AGA	FALSE	39	F	R01C02	3999997093
Q15	Q15	GSE73375	GSM1892057	C2	Caucasian	NA	NA	NA	preeclamptic	TRUE	30	M	NA	NA
Q14	Q14	GSE73375	GSM1892056	C2	African	NA	NA	NA	preeclamptic	TRUE	27	M	NA	NA
P18	P18	GSE73375	GSM1892054	C2	African	NA	NA	NA	normotensive	FALSE	41	F	NA	NA
P17	P17	GSE73375	GSM1892053	C2	African	NA	NA	NA	normotensive	FALSE	37	F	NA	NA
P16	P16	GSE73375	GSM1892052	C2	African	NA	NA	NA	normotensive	FALSE	36	F	NA	NA
P14	P14	GSE73375	GSM1892050	C2	Asian	NA	NA	NA	normotensive	FALSE	36	F	NA	NA
P13	P13	GSE73375	GSM1892049	C2	Caucasian	NA	NA	NA	normotensive	FALSE	39	F	NA	NA
Q20	Q20	GSE73375	GSM1892048	C2	African	NA	NA	NA	preeclamptic	TRUE	27	F	NA	NA
P19	P19	GSE73375	GSM1892045	C2	African	NA	NA	NA	normotensive	FALSE	38	F	NA	NA
Q12	Q12	GSE73375	GSM1892044	C2	Caucasian	NA	NA	NA	preeclamptic	TRUE	29	M	NA	NA
Q10	Q10	GSE73375	GSM1892042	C2	African	NA	NA	NA	preeclamptic	TRUE	34	M	NA	NA
Q9	Q9	GSE73375	GSM1892041	C2	African	NA	NA	NA	preeclamptic	TRUE	35	M	NA	NA
Q8	Q8	GSE73375	GSM1892040	C2	Caucasian	NA	NA	NA	preeclamptic	TRUE	36	M	NA	NA
Q7	Q7	GSE73375	GSM1892039	C2	African	NA	NA	NA	preeclamptic	TRUE	33	M	NA	NA
P12	P12	GSE73375	GSM1892038	C2	Caucasian	NA	NA	NA	normotensive	FALSE	40	M	NA	NA
P11	P11	GSE73375	GSM1892037	C2	Caucasian	NA	NA	NA	normotensive	FALSE	39	M	NA	NA
P10	P10	GSE73375	GSM1892036	C2	African	NA	NA	NA	normotensive	FALSE	40	M	NA	NA
P9	P9	GSE73375	GSM1892035	C2	Caucasian	NA	NA	NA	normotensive	FALSE	36	F	NA	NA
Q6	Q6	GSE73375	GSM1892034	C2	Caucasian	NA	NA	NA	preeclamptic	TRUE	28	F	NA	NA
Q2	Q2	GSE73375	GSM1892031	C2	African	NA	NA	NA	preeclamptic	TRUE	40	M	NA	NA
Q1	Q1	GSE73375	GSM1892030	C2	African	NA	NA	NA	preeclamptic	TRUE	34	M	NA	NA
P6	P6	GSE73375	GSM1892029	C2	Caucasian	NA	NA	NA	normotensive	FALSE	35	M	NA	NA
P2	P2	GSE73375	GSM1892026	C2	Caucasian	NA	NA	NA	normotensive	FALSE	40	F	NA	NA
P1	P1	GSE73375	GSM1892025	C2	African	NA	NA	NA	normotensive	FALSE	41	M	NA	NA
DeID1	DeID1	GSE70453	GSM1755027	C1	Caucasian	NA	NA	NA	CONTROL	FALSE	NA	F	NA	NA
DeID2	DeID2	GSE70453	GSM1755028	C1	African	NA	NA	NA	CONTROL	FALSE	NA	M	NA	NA
DeID3	DeID3	GSE70453	GSM1755029	C1	Caucasian	NA	NA	NA	GDM	FALSE	NA	M	NA	NA
DeID4	DeID4	GSE70453	GSM1755030	C1	Caucasian	NA	NA	NA	CONTROL	FALSE	NA	M	NA	NA
DeID5	DeID5	GSE70453	GSM1755031	C1	Asian	NA	NA	NA	CONTROL	FALSE	NA	M	NA	NA
DeID6	DeID6	GSE70453	GSM1755032	C1	Asian	NA	NA	NA	GDM	FALSE	NA	M	NA	NA
DeID7	DeID7	GSE70453	GSM1755033	C1	Caucasian	NA	NA	NA	CONTROL	FALSE	NA	F	NA	NA
DeID8	DeID8	GSE70453	GSM1755034	C1	Caucasian	NA	NA	NA	CONTROL	FALSE	NA	F	NA	NA
DeID9	DeID9	GSE70453	GSM1755035	C1	Asian	NA	NA	NA	GDM	FALSE	NA	F	NA	NA
DeID10	DeID10	GSE70453	GSM1755036	C1	Caucasian	NA	NA	NA	CONTROL	FALSE	NA	M	NA	NA
DeID11	DeID11	GSE70453	GSM1755037	C1	Asian	NA	NA	NA	CONTROL	FALSE	NA	F	NA	NA
DeID13	DeID13	GSE70453	GSM1755039	C1	Caucasian	NA	NA	NA	GDM	FALSE	NA	M	NA	NA
DeID14	DeID14	GSE70453	GSM1755040	C1	African	NA	NA	NA	CONTROL	FALSE	NA	F	NA	NA
DeID15	DeID15	GSE70453	GSM1755041	C1	African	NA	NA	NA	CONTROL	FALSE	NA	F	NA	NA
DeID16	DeID16	GSE70453	GSM1755042	C1	Caucasian	NA	NA	NA	CONTROL	FALSE	NA	M	NA	NA
DeID17	DeID17	GSE70453	GSM1755043	C1	Caucasian	NA	NA	NA	CONTROL	FALSE	NA	M	NA	NA
DeID18	DeID18	GSE70453	GSM1755044	C1	Caucasian	NA	NA	NA	CONTROL	FALSE	NA	F	NA	NA
DeID19	DeID19	GSE70453	GSM1755045	C1	Caucasian	NA	NA	NA	CONTROL	FALSE	NA	M	NA	NA
DeID21	DeID21	GSE70453	GSM1755047	C1	Caucasian	NA	NA	NA	GDM	FALSE	NA	M	NA	NA
DeID23	DeID23	GSE70453	GSM1755049	C1	African	NA	NA	NA	CONTROL	FALSE	NA	M	NA	NA
DeID24	DeID24	GSE70453	GSM1755050	C1	Caucasian	NA	NA	NA	GDM	FALSE	NA	M	NA	NA
DeID25	DeID25	GSE70453	GSM1755051	C1	Caucasian	NA	NA	NA	GDM	FALSE	NA	F	NA	NA
DeID27	DeID27	GSE70453	GSM1755053	C1	Asian	NA	NA	NA	GDM	FALSE	NA	M	NA	NA
DeID28	DeID28	GSE70453	GSM1755054	C1	Caucasian	NA	NA	NA	GDM	FALSE	NA	M	NA	NA
DeID29	DeID29	GSE70453	GSM1755055	C1	Caucasian	NA	NA	NA	GDM	FALSE	NA	F	NA	NA
DeID31	DeID31	GSE70453	GSM1755057	C1	Caucasian	NA	NA	NA	CONTROL	FALSE	NA	M	NA	NA
DeID32	DeID32	GSE70453	GSM1755058	C1	Caucasian	NA	NA	NA	CONTROL	FALSE	NA	M	NA	NA
DeID33	DeID33	GSE70453	GSM1755059	C1	Caucasian	NA	NA	NA	GDM	FALSE	NA	M	NA	NA
DeID35	DeID35	GSE70453	GSM1755061	C1	Caucasian	NA	NA	NA	GDM	FALSE	NA	M	NA	NA
DeID36	DeID36	GSE70453	GSM1755062	C1	Asian	NA	NA	NA	GDM	FALSE	NA	M	NA	NA
DeID37	DeID37	GSE70453	GSM1755063	C1	Caucasian	NA	NA	NA	GDM	FALSE	NA	M	NA	NA
DeID39	DeID39	GSE70453	GSM1755065	C1	Caucasian	NA	NA	NA	CONTROL	FALSE	NA	F	NA	NA
DeID40	DeID40	GSE70453	GSM1755066	C1	African	NA	NA	NA	GDM	FALSE	NA	M	NA	NA
DeID42	DeID42	GSE70453	GSM1755068	C1	Asian	NA	NA	NA	CONTROL	FALSE	NA	F	NA	NA
DeID43	DeID43	GSE70453	GSM1755069	C1	Asian	NA	NA	NA	GDM	FALSE	NA	M	NA	NA
DeID45	DeID45	GSE70453	GSM1755071	C1	Caucasian	NA	NA	NA	GDM	FALSE	NA	M	NA	NA
DeID46	DeID46	GSE70453	GSM1755072	C1	Caucasian	NA	NA	NA	CONTROL	FALSE	NA	M	NA	NA
DeID47	DeID47	GSE70453	GSM1755073	C1	Caucasian	NA	NA	NA	GDM	FALSE	NA	F	NA	NA
DeID48	DeID48	GSE70453	GSM1755074	C1	African	NA	NA	NA	GDM	FALSE	NA	F	NA	NA
DeID49	DeID49	GSE70453	GSM1755075	C1	African	NA	NA	NA	GDM	FALSE	NA	F	NA	NA
DeID50	DeID50	GSE70453	GSM1755076	C1	Caucasian	NA	NA	NA	CONTROL	FALSE	NA	F	NA	NA
DeID51	DeID51	GSE70453	GSM1755077	C1	Caucasian	NA	NA	NA	GDM	FALSE	NA	F	NA	NA
DeID52	DeID52	GSE70453	GSM1755078	C1	Caucasian	NA	NA	NA	GDM	FALSE	NA	F	NA	NA
DeID53	DeID53	GSE70453	GSM1755079	C1	Caucasian	NA	NA	NA	CONTROL	FALSE	NA	M	NA	NA
DeID54	DeID54	GSE70453	GSM1755080	C1	Caucasian	NA	NA	NA	CONTROL	FALSE	NA	M	NA	NA
DeID55	DeID55	GSE70453	GSM1755081	C1	Caucasian	NA	NA	NA	CONTROL	FALSE	NA	F	NA	NA
DeID56	DeID56	GSE70453	GSM1755082	C1	African	NA	NA	NA	CONTROL	FALSE	NA	F	NA	NA
DeID57	DeID57	GSE70453	GSM1755083	C1	African	NA	NA	NA	CONTROL	FALSE	NA	F	NA	NA
DeID58	DeID58	GSE70453	GSM1755084	C1	Asian	NA	NA	NA	GDM	FALSE	NA	M	NA	NA
DeID59	DeID59	GSE70453	GSM1755085	C1	Caucasian	NA	NA	NA	CONTROL	FALSE	NA	F	NA	NA
DeID60	DeID60	GSE70453	GSM1755086	C1	African	NA	NA	NA	GDM	FALSE	NA	F	NA	NA
DeID61	DeID61	GSE70453	GSM1755087	C1	Caucasian	NA	NA	NA	GDM	FALSE	NA	M	NA	NA
DeID62	DeID62	GSE70453	GSM1755088	C1	Asian	NA	NA	NA	GDM	FALSE	NA	F	NA	NA
DeID63	DeID63	GSE70453	GSM1755089	C1	African	NA	NA	NA	GDM	FALSE	NA	F	NA	NA
DeID64	DeID64	GSE70453	GSM1755090	C1	Caucasian	NA	NA	NA	GDM	FALSE	NA	M	NA	NA
DeID65	DeID65	GSE70453	GSM1755091	C1	Caucasian	NA	NA	NA	GDM	FALSE	NA	F	NA	NA
DeID66	DeID66	GSE70453	GSM1755092	C1	Caucasian	NA	NA	NA	CONTROL	FALSE	NA	M	NA	NA
DeID67	DeID67	GSE70453	GSM1755093	C1	Caucasian	NA	NA	NA	CONTROL	FALSE	NA	F	NA	NA
DeID69	DeID69	GSE70453	GSM1755095	C1	Asian	NA	NA	NA	CONTROL	FALSE	NA	M	NA	NA
DeID70	DeID70	GSE70453	GSM1755096	C1	Caucasian	NA	NA	NA	GDM	FALSE	NA	M	NA	NA
DeID71	DeID71	GSE70453	GSM1755097	C1	Caucasian	NA	NA	NA	GDM	FALSE	NA	F	NA	NA
DeID72	DeID72	GSE70453	GSM1755098	C1	Caucasian	NA	NA	NA	CONTROL	FALSE	NA	M	NA	NA
DeID73	DeID73	GSE70453	GSM1755099	C1	Caucasian	NA	NA	NA	CONTROL	FALSE	NA	F	NA	NA
DeID74	DeID74	GSE70453	GSM1755100	C1	Caucasian	NA	NA	NA	GDM	FALSE	NA	F	NA	NA
DeID75	DeID75	GSE70453	GSM1755101	C1	African	NA	NA	NA	GDM	FALSE	NA	M	NA	NA
DeID76	DeID76	GSE70453	GSM1755102	C1	Asian	NA	NA	NA	CONTROL	FALSE	NA	F	NA	NA
DeID77	DeID77	GSE70453	GSM1755103	C1	Asian	NA	NA	NA	CONTROL	FALSE	NA	M	NA	NA
DeID78	DeID78	GSE70453	GSM1755104	C1	Caucasian	NA	NA	NA	CONTROL	FALSE	NA	F	NA	NA
DeID79	DeID79	GSE70453	GSM1755105	C1	African	NA	NA	NA	CONTROL	FALSE	NA	M	NA	NA
DeID80	DeID80	GSE70453	GSM1755106	C1	Caucasian	NA	NA	NA	GDM	FALSE	NA	F	NA	NA
DeID81	DeID81	GSE70453	GSM1755107	C1	Caucasian	NA	NA	NA	GDM	FALSE	NA	F	NA	NA
DeID82	DeID82	GSE70453	GSM1755108	C1	Caucasian	NA	NA	NA	GDM	FALSE	NA	M	NA	NA

## Sheet: Table S5
Closest_TSS_gene_name	cpg	Discovery Cohort p value	Validation Cohort p value
LAPTM4A	cg09394306	0.17432	0.0960837
AX747766	cg17850498	0.190781	0.115206
ERGIC1	cg26813604	0.173329	0.0754164
KRT15	cg26625897	0.295676	0.196865
ST3GAL1	cg00592695	0.276518	0.126531
INHBA	cg11079619	0.210645	0.11212
C10orf10	cg02334081	0.122551	0.0747605
DENND2D	cg20317872	0.176298	0.0943016
LIMCH1	cg03822934	0.166234	0.0827407
TMEM242	cg05002580	0.102111	0.0587353
FAM110A	cg16606561	0.170019	0.0969453
TRIB3	cg15799353	0.134317	0.0859857
PIGS	cg24569276	0.113151	0.0563061
NCF4	cg08612539	0.137832	0.102245
ERN1	cg12779575	0.188027	0.0841852
LOC400238	cg10108710	0.16612	0.0980662
KIAA0182	cg16804825	0.124801	0.0713625
CMIP	cg10246581	0.176364	0.0670743
AMZ1	cg14605117	0.185925	0.0877467
GDPD5	cg05521767	0.170934	0.0999695
PIK3AP1	cg27479162	0.1409	0.0659398
GALNT2	cg23677911	0.16865	0.0941019
FAM105B	cg18190824	0.165926	0.0926267
FHL2	cg13754437	0.213666	0.0786833
SYDE1	cg18584265	0.151832	0.080139
PHLDA3	cg07950244	0.190662	0.112548
NDRG1	cg14143441	0.206929	0.142539
FLNB	cg23730027	0.175639	0.0953749
STARD13	cg26651514	0.200219	0.119538
FLJ32224	cg26185836	0.106857	0.0707043
C9orf46	cg14025883	0.132339	0.0846568
IL1R2	cg24617203	0.155437	0.0859868
SLCO2A1	cg15765546	0.137188	0.0833081
ZNF395	cg01713086	0.140183	0.0866359
TGM1	cg23696550	0.14514	0.075174
NCOR2	cg21626573	0.135643	0.0738186
LOC644215	cg04869006	0.110566	0.0592862
SNORA11B	cg05131266	0.156019	0.0736005
CEBPA	cg22526990	0.137683	0.085962
MORC3	cg00622655	0.165742	0.0700953
NCOR2	cg20352351	0.190201	0.105617
PHYHIP	cg26509870	0.187384	0.120898
CYP11A1	cg15903956	0.181328	0.0988874
LINC00310	cg25032603	0.162537	0.0752787
LOC100505839	cg19140548	0.19022	0.127797
Mir_548	cg26986443	0.139663	0.0507085
LINC00284	cg05452692	0.168542	0.0841893
IER5L	cg13908988	0.126719	0.0664032
MIR3150A	cg07158065	0.156155	0.0968439
HK1	cg15258080	0.147986	0.0923529
DUSP16	cg15429134	0.162463	0.0985726
PAPPA2	cg10994126	0.164966	0.105662
GRIP2	cg10586672	0.15965	0.0827229
FN1	cg12436772	0.269708	0.157842
ST3GAL1	cg00736681	0.164877	0.0813991
BCL6	cg17394304	0.140597	0.0734435
LOC100507582	cg01180628	0.162439	0.0813336
MSH4	cg17966362	0.145309	0.0867641
RRBP1	cg12632411	0.176779	0.0985087
KRT80	cg00822797	0.141293	0.0788241
PARD6B	cg10187713	0.189836	0.0939787
MLL5	cg07351322	0.145596	0.0946419
KRT39	cg17464043	0.155642	0.0830882
CORO1C	cg09182455	0.1722	0.0982596
BET1	cg16568084	0.152729	0.0772224
HSD3B1	cg16175792	0.149651	0.108341
C1orf98	cg19694404	0.147923	0.0720177
POLE4	cg13547665	0.15	0.0659762
VIT	cg26638266	0.10793	0.0500626
FLNB	cg24204017	0.14242	0.0823461
SDC1	cg22344841	0.131088	0.0725977
CALML3	cg17115419	0.187756	0.102891
SMARCB1	cg01912455	0.128554	0.0800784
DUSP1	cg02029908	0.166879	0.0789647
PDLIM2	cg26366616	0.133922	0.0960141
EPAS1	cg08900316	0.144279	0.0710788
LOC100507582	cg20971407	0.201355	0.11494
FOS	cg10565512	0.115311	0.0764266
TANK	cg22060367	0.118392	0.0906283
ALAD	cg01257194	0.110169	0.0517497
STX1A	cg20663219	0.140476	0.0727859
ZBTB4	cg07168214	0.12711	0.0655327
AMN1	cg08198187	0.119054	0.0874172
ARHGEF4	cg25500616	0.144424	0.106341
CMIP	cg02547035	0.123843	0.0588209
FLJ32224	cg01924561	0.171301	0.10211
ZNF385A	cg09676376	0.134002	0.0827121
SRPRB	cg16275903	0.104367	0.0567156
VILL	cg06641593	0.115006	0.0828387
ANO6	cg25162927	0.133486	0.0862408
GRHL1	cg21560697	0.123202	0.0707512
HSD17B8	cg17066452	0.117954	0.0517812
VGLL4	cg22278433	0.107076	0.0695603
DUSP1	cg04577249	0.126916	0.0748897
DLG5	cg27328839	0.152891	0.108631
IFFO2	cg13173305	0.110089	0.0563851
C1orf65	cg12458966	0.105347	0.0564588
CTRC	cg17843487	0.156466	0.0796085
TRNA_Arg	cg21545548	0.140323	0.128881
ZNF385A	cg12150931	0.11575	0.0689389
PPFIA1	cg18564881	0.133877	0.077811
ADAM12	cg02494582	0.147051	0.0923198
ZP3	cg00502662	0.104414	0.071355
AL109706	cg12290217	0.120616	0.0435867
ITPRIP	cg16301004	0.161661	0.113336
TBC1D1	cg01723031	0.145491	0.0732966
KAZALD1	cg02448743	0.109881	0.0641338
LOC285954	cg14704980	0.187462	0.0897959
IL22RA2	cg00415333	0.156372	0.0759062
AMZ1	cg03653726	0.159423	0.121183
TNFSF18	cg22626683	0.160925	0.0873861
MAFK	cg23843484	0.161454	0.0821419
SLC45A1	cg11283860	0.148359	0.0786322
DKFZp547K2416	cg05364179	0.13996	0.0531375
FLNB	cg23812679	0.112788	0.0739406
A2ML1	cg03490200	0.105651	0.0643527
KRT80	cg27278470	0.147915	0.100971
BCL6	cg05663031	0.12268	0.0660343
LOC100507091	cg05399718	0.104897	0.066554
GAS7	cg25379762	0.10191	0.0519777
TIMP3	cg25245338	0.192628	0.0896477
SSFA2	cg07835482	0.103439	0.0719331
FLNB	cg02770406	0.20457	0.111693
DHX32	cg23997887	0.109373	0.078923
SIPA1L2	cg01432692	0.102812	0.0577209
NPAT	cg12892243	0.117957	0.0816362
KRT86	cg22193385	0.187049	0.100231
ACOX3	cg17055207	0.102309	0.0716877
IRF8	cg09684264	0.104842	0.0470659
PSG8	cg11387248	0.122063	0.0690789
LIMS2	cg13795819	0.121284	0.0822778
FAM160B2	cg20576064	0.154428	0.0862692
NCOR2	cg09676622	0.10377	0.0583922
NPB	cg21823502	0.123426	0.0754399
TINAGL1	cg16103203	0.103921	0.0796571
CLEC2L	cg01581050	0.108821	0.0596923
SLC11A1	cg17010118	0.143697	0.10298
FAM18A	cg03777414	0.203148	0.0892948
CLDN7	cg13724311	0.108659	0.0657885
PAPPA2	cg25103772	0.157157	0.0864519
MB21D2	cg20970886	0.132137	0.0772116
BUB1B	cg25653839	0.115977	0.0723955
KDELC1	cg06377626	0.108906	0.0565417
CCL27	cg13562353	0.127925	0.0659571
KIAA1614	cg13467459	0.137511	0.113396
SNORD54	cg02508743	0.105921	0.0544641
LNPEP	cg24598187	0.131457	0.0730223
PWWP2B	cg25961733	0.111877	0.076242
JHDM1D	cg26800802	0.131623	0.0536699
SFT2D3	cg24925163	0.154513	0.0894289
MYO7A	cg15433043	0.117227	0.0648499
MBNL2	cg03099780	0.137755	0.0849551
LOC90246	cg19234171	0.117643	0.0731066
EPAS1	cg15129144	0.136749	0.0952318
KIAA1211	cg08112737	0.117315	0.0662634
TCF25	cg05412696	0.100314	0.0708257
KRT86	cg05169499	0.112667	0.0626144
FNIP2	cg11637968	0.146596	0.0888873
C2	cg11049439	0.104847	0.074796
GATA3	cg01522692	0.101432	0.0584117
CLN8	cg19366147	0.102779	0.043588
SAP30BP	cg20938708	0.131337	0.0559659
AMBRA1	cg07819010	0.1266	0.0710908
PAPPA2	cg18236464	0.208706	0.111518
CSGALNACT1	cg14854503	0.194908	0.0894706
MSI2	cg04573500	0.124105	0.0794701
DQX1	cg02034222	0.100706	0.0654533
SOX6	cg19578175	0.124142	0.0556661
TEAD3	cg10893014	0.24458	0.145421
MARCKS	cg16090790	0.153998	0.0994383
MIR4499	cg23485627	0.121358	0.0873941
GALNTL4	cg12511310	0.106703	0.0547135
SPTLC3	cg16404259	0.11673	0.0858556
AX747408	cg24233594	0.104788	0.0439804
C22orf31	cg20080983	0.118785	0.0675299
INSIG1	cg12979992	0.162406	0.118417
NFKBIZ	cg06056170	0.105232	0.0858157
KLF5	cg26531076	0.117919	0.106017
YPEL5	cg02766770	0.119449	0.0843706
CD47	cg23521980	0.101538	0.0604525
FLJ43663	cg14343652	0.11154	0.057138
ZNF783	cg18783886	0.110074	0.0815151
RRBP1	cg00990977	0.143886	0.100532
SLC19A3	cg04730276	0.119553	0.0412091
ARID3A	cg25298189	0.102661	0.0811279
PLEC	cg08161931	0.101136	0.0633463
XIRP1	cg01127412	0.112172	0.0681052
MFHAS1	cg12077460	0.110695	0.0587861
DNASE1L3	cg24260359	0.107103	0.048669
U6	cg27378762	0.105107	0.058285
HTR1D	cg11811391	0.159823	0.0762471
ZBTB38	cg14500070	0.133091	0.0811329
STK24	cg19861486	0.130234	0.0800659
ERICH1	cg13175060	0.154138	0.0967391
PHF17	cg03078141	0.110362	0.0742171
LIMCH1	cg25740652	0.155891	0.0725387
EGFR	cg04156940	0.117173	0.0522893
C14orf1	cg01284448	0.142888	0.0583578
C10orf26	cg20340720	0.128832	0.0834984
C2orf61	cg14327359	0.134287	0.0601988
TNFAIP1	cg01257345	0.143818	0.0723548
CSF3R	cg07285167	0.101381	0.0722714
LTF	cg13672136	0.130442	0.102374
C11orf16	cg14402562	0.110552	0.0823094
SNORA70	cg25103160	0.110722	0.0272466
GLDN	cg07888040	0.114052	0.0557577
FLNB	cg17338821	0.100348	0.074855
NEBL	cg00496126	0.152536	0.0971906
ART4	cg10047173	0.15005	0.0790102
IGF2BP2	cg03554286	0.106313	0.0683139
CMIP	cg08946161	0.103438	0.0639131
EPAS1	cg25589945	0.131268	0.0929107
TMEM139	cg08261841	0.114598	0.0821436
INHBA	cg18413237	0.124094	0.0858612
SIAH2	cg21331845	0.123192	0.0671214
MIR205	cg01334432	0.104236	0.0573961
LOC285696	cg25503410	0.118693	0.0675671
SLC30A2	cg26922451	0.131819	0.0821282
POLD3	cg00453717	0.120547	0.0726315
PWWP2B	cg26450254	0.121739	0.0819728
CLIP4	cg17417693	0.151912	0.0976928
SLC11A2	cg25493658	0.129784	0.0964564
CORO1C	cg12647920	0.168137	0.126642
NAGLU	cg01515741	0.113661	0.0917036
PLAC4	cg14867395	0.119456	0.0766978
LOC728743	cg11034318	0.13017	0.0575724
JUNB	cg22996170	0.20653	0.133166
UBR5	cg12517050	0.103719	0.068414
GATA3	cg07989490	0.10535	0.0486932
GUCA2A	cg09278187	0.108528	0.0617985
SNORA11B	cg21906866	0.12674	0.0783527
C9orf46	cg23598352	0.105445	0.0586757
LMNA	cg27182012	0.171485	0.125702
TCF25	cg07891440	0.120106	0.101825
ETV5	cg01519765	0.126434	0.0733472
NCK2	cg03105244	0.100137	0.0686878
DNASE1L3	cg10235741	0.121979	0.07817
RALGDS	cg14103123	0.122709	0.0953999
C14orf181	cg20016914	0.104776	0.0659774
MIR4284	cg06480942	0.143824	0.10145
NR3C1	cg23400056	0.112971	0.0605575
CSRNP1	cg13062627	0.148167	0.0934153
TRIM8	cg17782974	-0.101393	-0.0604044
AK122764	cg18743287	0.155708	0.0900433
XYLT1	cg00840341	0.104846	0.0523269
LGALS8	cg07913153	0.102233	0.066747
GPR110	cg22572071	0.128065	0.0641043
AK123450	cg26548682	0.116317	0.0839074
CHSY1	cg12361046	0.158498	0.108362
BTG3	cg08875503	0.120367	0.0621265
C10orf90	cg04507071	0.104576	0.0577496
C8orf42	cg02341578	0.122267	0.0837226
TECR	cg24143196	0.108946	0.0822994
INHBA	cg12261055	0.153726	0.106834
CYP11A1	cg06285340	0.103261	0.0721988
PMEL	cg08869883	0.105027	0.0646207
PHF17	cg17233452	0.108048	0.073637
AX747368	cg11624780	0.108228	0.0659777
ASAP1	cg00659129	0.104052	0.0475575
IFITM3	cg20151221	-0.117391	-0.0651992
RERE	cg27561786	0.100446	0.0745782
CAMSAP3	cg15512156	0.126632	0.100669
PGRMC2	cg21491609	0.100824	0.0473572
TRAM2	cg26301143	0.114043	0.0467347
TRIM29	cg26247168	0.128952	0.101739
TTC7A	cg02286857	0.105567	0.0667863
MAB21L3	cg24311182	0.109363	0.0743636
CAB39L	cg01427300	0.100519	0.0727096
HIST1H1T	cg19722391	0.136363	0.110206
TIMP3	cg27221424	0.110211	0.0805264
U6	cg02275040	0.113158	0.0824383
RDH13	cg20669049	0.111405	0.104332
BC035370	cg27307465	0.148808	0.0923239
C15orf52	cg12732548	0.105279	0.0390361
LOC145837	cg25175240	0.130752	0.062042
FLNB	cg02026180	0.111589	0.0645682
CGA	cg07981495	0.152819	0.0807794
CALD1	cg03188976	0.11563	0.051597
KLHL29	cg00886182	0.103094	0.0627003
SLC4A3	cg18199208	0.109553	0.0654031
LOC100131551	cg00490976	0.102394	0.0181881
SOD3	cg22183373	0.100975	0.0445267
FAM150B	cg13467628	0.130684	0.0606305
MOB3A	cg07381806	0.129633	0.0785332
LOC100505839	cg03880642	0.119386	0.0696841
ZNF175	cg10668363	0.177765	0.133009
PPP2CA	cg18514949	0.112865	0.0556066
SLC7A5	cg06665333	0.125407	0.0837035
HS3ST3A1	cg09174601	0.123539	0.0551345
MED13L	cg07060505	0.13769	0.074972
ITCH	cg09049982	0.119624	0.0777704
MIR149	cg11479811	0.115318	0.0723402
GNA12	cg08799766	0.154118	0.0789335
SLC45A4	cg20555854	0.12097	0.103259
CLMN	cg16336066	0.120533	0.0580211
BCL6	cg06070445	0.123988	0.0734827
TRIM8	cg16654458	0.128861	0.108372
C2orf72	cg05647720	0.103575	0.067092
HIST3H3	cg04103490	0.129876	0.0789691
COL17A1	cg13553455	0.136886	0.10587
GUCA2A	cg03730249	0.128242	0.0735506
UBE2E1	cg03668982	0.144114	0.0880851
GALM	cg22860917	0.137398	0.0789049
AK125516	cg01144019	0.116087	0.082413
DL489896	cg18474072	0.150383	0.121686
DGCR8	cg20012247	0.13786	0.0967745
MIR4711	cg19773937	0.100523	0.0648673
LIMCH1	cg22204103	0.115746	0.0600224
EPS8L2	cg27649971	0.135051	0.0508469
FSTL1	cg11622516	0.13195	0.0756418
CEP41	cg09507697	0.111604	0.0608925
ERRFI1	cg14178899	0.13061	0.0766995
CSF1R	cg07284261	0.129271	0.0867693
LOC100507582	cg26269881	0.101492	0.0782483
CPPED1	cg01323840	0.115181	0.0604709
BC048114	cg10092779	0.112317	0.0279655
PITRM1	cg18912160	-0.123299	-0.0578447
TBXAS1	cg24431161	0.169941	0.079188
MIG7	cg15113123	0.108131	0.0954038
RAD1	cg15003812	0.107851	0.104379
ZNF366	cg12508655	0.121108	0.0769666
PWWP2B	cg05467828	0.102862	0.059879
PTPN3	cg13715502	0.102623	0.0707955
RAB5C	cg20438445	0.105976	0.0641981
SH3BP5	cg18444702	0.125692	0.107988
PNMA2	cg01862311	0.121211	0.0522759
GAB1	cg12379954	0.100023	0.0723453
CREB1	cg10440877	0.10161	0.0492983
LIMCH1	cg23653457	0.129217	0.0620651
SMOC2	cg02448805	0.122178	0.0718814
TBCD	cg14605961	0.114893	0.11791
NRN1	cg05254646	0.104444	0.0678944
RRM2B	cg20157339	0.103209	0.0480085
BC044741	cg23751171	0.112191	0.0867376
FLT4	cg10660844	0.103246	0.061038
MRVI1	cg00510149	0.110883	0.0699342
LOC646324	cg20428989	0.117407	0.0852193
EFCAB1	cg16100845	0.103543	0.076975
CUX1	cg05910443	-0.101696	-0.0559258
MIR4708	cg01703196	0.126854	0.115407
MTA1	cg14377923	0.105366	0.0806536
C17orf110	cg11619216	0.101852	0.0817162
TBCD	cg24481782	0.144777	0.0348348
Mir_633	cg04541146	0.103619	0.0674555
PAQR8	cg07907670	0.101161	0.0684461
RILPL1	cg23825057	0.104617	0.0677902
CAMK1	cg20782816	0.106764	0.0450816
LRP5	cg16365302	0.10798	0.0637344
TNFAIP8L2-SCNM1	cg16565154	0.111718	0.0508165
FRMD6	cg22800400	0.104155	0.0745392
HECW1	cg03873694	0.10012	0.0299642
PWWP2B	cg23249922	0.107679	0.0674789
CSGALNACT1	cg11155735	0.110238	0.055849
BTBD3	cg20981848	-0.109768	-0.0570965
USHBP1	cg14584702	0.102233	0.107884
FBLN1	cg05248804	0.102598	0.0646462
ASAP1	cg13629652	0.112687	0.0595073
NACC2	cg14350701	0.127754	0.0664427
SLC16A12	cg26568031	0.105177	0.058852
TBC1D9	cg03407966	0.110335	0.0809053
MAN1C1	cg12701302	0.144343	0.0945245
SH3BP5	cg04858987	0.144299	0.132836
SCIN	cg18695259	0.114267	0.0702054
AK056252	cg04365699	0.100071	0.0677121
GNA12	cg04849508	0.186693	0.0854574
5S_rRNA	cg11033588	0.107273	0.0798587
FJX1	cg21913652	0.131409	0.0787613
MGAT3	cg05541460	0.10241	0.0628478
TAP2	cg03438552	0.105737	0.068024
DLC1	cg26244164	-0.102777	-0.04474
AK091866	cg05211068	0.103551	0.0651143
ATP5G3	cg20497304	0.118823	0.0491627
APOL4	cg11178302	0.148954	0.119891
PHC2	cg06953325	0.13784	0.088595
MIR3182	cg01750200	0.104799	0.0635478
DIAPH3	cg00623826	0.111118	0.0291128
ANKDD1A	cg18926409	0.101082	0.0676463
LOC100288428	cg21908673	0.104814	0.0823316
NRXN2	cg21660452	0.12003	0.1055
ZFP36L1	cg06617636	0.121538	0.0943922
IMPG1	cg16423738	0.107602	0.0459714
TRNA_Leu	cg20430841	0.107581	0.0650972
C6orf186	cg17295389	0.103134	0.0387928
MIR938	cg07437737	0.116648	0.110756
FBN2	cg02252421	0.120353	0.0894573
BAIAP2L1	cg15059474	0.106832	0.0740438
WDR69	cg09638264	0.120687	0.129678
SCOC	cg05347925	0.101094	0.0958568
COL17A1	cg15715892	0.123208	0.0984267
5S_rRNA	cg16710042	0.103369	0.0524693
ADHFE1	cg10895168	0.100929	0.0675347
AK127270	cg27547053	0.119177	0.0564561
FAP	cg03506656	0.105328	0.0609395
LOC100130275	cg00110654	-0.112998	-0.048257
PTPN14	cg06826449	0.114038	0.082483
PCAT1	cg25632577	0.118059	0.0625875
PKP2	cg19677302	0.111357	0.0762706
ERRFI1	cg00768179	0.100342	0.086506
TMEM184A	cg21368161	0.108444	0.0797038
GTDC1	cg03678729	0.100241	0.0727596
QSOX1	cg27056501	0.123277	0.0804161
MIR29A	cg11370011	0.101289	0.032726
INHBA	cg00159987	0.104737	0.0868566
RNF126P1	cg08805241	0.101168	0.0592222
EIF4H	cg26311610	0.105351	0.0872803
DUSP5	cg23608075	0.11355	0.0928904
SERINC5	cg26075213	0.102516	0.0973443
STK38L	cg03766264	0.102962	0.0679093
EGFR	cg23757825	0.110984	0.0768403
LOC100507582	cg16582517	0.129709	0.0665812
SIX3	cg02657654	-0.153652	-0.043408
NUDT9P1	cg26276667	0.12215	0.0494058
LOC100130987	cg11758697	0.125575	0.0790006
LOC729799	cg20444525	0.117166	0.017205
AK097119	cg07502782	0.126142	0.083168
FAM196A	cg11503487	0.103918	0.0642767
GPD1L	cg15318697	0.11138	0.0517759
PKIG	cg19554235	0.120054	0.0781402
TBCD	cg16518729	0.148947	0.0229759
7SK	cg05510339	0.104568	0.0541506
CTAGE1	cg20586124	0.127457	0.09473
HDAC4	cg27433031	0.108844	0.0778873
TFAP2A	cg14993900	0.108576	0.0810844
GNA12	cg13928313	0.101009	0.0671306
U2	cg18751231	0.129806	0.141484
DNAJC6	cg18191867	0.105492	0.0901807
IL12A	cg26187205	0.100416	0.0702951
FMNL2	cg13923497	0.105925	0.0708492
CUX1	cg14466759	0.128126	0.0988289
ST3GAL4	cg12804791	0.14263	0.0847261
BC048982	cg26947626	-0.102211	-0.00571086
LINC00163	cg11327657	0.149385	0.0763327
SLC39A10	cg05418915	0.104485	0.0569594
TSPAN5	cg02304751	0.100509	0.0582228
SAPCD1	cg10158997	0.11862	0.0886067
DEPDC1B	cg12995421	0.125152	0.074864
ANKRD52	cg20059881	0.108422	0.0753146
VNN2	cg13130224	0.100132	0.0598166
LINC00085	cg22278033	0.104331	0.0450697
C4orf26	cg10409560	0.10413	0.0994824
PCDHB13	cg03631455	-0.110681	-0.000304488
BC047484	cg21594328	0.10806	0.0525451
RGS4	cg07835293	0.10199	0.0629711
ANKRD13A	cg02927618	0.101188	0.077145
ZNF727	cg01176516	-0.13038	-0.0612574
IDH2	cg19674091	0.156388	0.111588
PXDN	cg26137290	0.101694	0.0559345
EDNRB	cg23648516	0.101818	0.0752002
GNA12	cg01839603	0.132847	0.0713629
GPC6	cg26530275	0.103343	0.0227496
ABLIM2	cg07296849	0.102326	0.0649949
EPHA1	cg05385805	0.103909	0.0673299
LIFR	cg08219241	0.105617	0.114952
Mir_633	cg15015143	0.101803	0.0588296
EXTL2	cg04098985	0.12696	0.111451
PDPN	cg24671344	-0.118679	-0.0539037
AK125212	cg15448894	0.101103	0.0718488
IQCE	cg10688297	0.110818	0.0810201
AK098012	cg27543214	-0.11612	-0.0344788
FRZB	cg02625481	0.104954	0.060234
DDR1	cg14279856	0.115094	0.100843
RBPMS	cg07575193	-0.108079	-0.0223641
MTUS1	cg05799058	0.101495	0.0788375
ENPP2	cg01874183	0.113894	0.0600458
SHFM1	cg01534613	0.107194	0.0889347
CCDC140	cg25596297	-0.113963	-0.0495734
SIX3	cg22884656	-0.154511	-0.0781166
FOXP1	cg20891481	-0.100015	-0.0739368
LRRFIP1	cg21708130	0.138271	0.0836199
ADAMTS6	cg21033632	0.109258	0.105592
HOXD13	cg07802350	-0.150952	-0.0880126
MEIS2	cg09205538	-0.106054	-0.00841526
FGF2	cg07095252	0.105708	0.0527533
KRT7	cg18689240	0.108442	0.0487002
SFSWAP	cg02495552	0.110277	0.0832737
AK055631	cg03326762	-0.112253	-0.045771
PIM1	cg21950107	0.113225	0.0890689
INHBA	cg19323059	0.108873	0.0938924
ETS1	cg21121082	0.100984	0.0459503
EPHA2	cg05797770	0.109648	0.0813233
FOXB1	cg00970361	-0.120038	-0.01013
BTBD3	cg15582126	0.107432	0.0951913
TSPAN8	cg04950931	0.110961	0.0330566
FAM150B	cg04709035	-0.13943	-0.066455
GPR39	cg24964130	0.109558	0.0277418
PTPRK	cg20639396	-0.125279	-0.0161954
RASA3	cg00458564	0.109607	0.0672541
NUP160	cg16282339	0.151474	0.0903178
MLLT1	cg06633438	-0.10393	-0.0688399
GJA3	cg21554895	0.106859	0.0994095
AP4E1	cg24311373	0.126899	0.139503
FOXA1	cg11760593	-0.110497	-0.0486145
CACNA1C	cg13939602	-0.108639	-0.140306
WIBG	cg08338281	0.11369	0.0874294
OLIG3	cg12744820	-0.140237	-0.0207167
CD200	cg13671536	0.104911	0.100861
HOXD3	cg05864326	-0.13608	-0.0363825
HDAC4	cg17939889	-0.110411	-0.0761938
MIR4750	cg05213896	0.108102	0.0898183
HES1	cg22305268	0.150039	0.1214
CCDC81	cg01663953	0.108314	0.0681647
PML	cg01947066	-0.106135	-0.0552786
LOC100130872	cg17227257	-0.120044	-0.0799425
SLC39A1	cg25064552	0.110911	0.0984771
MTMR10	cg18120790	0.102669	0.109024
LOC728640	cg26159090	0.104433	0.0744315
AK127787	cg25102293	0.102991	0.0343238
HLX	cg17108958	0.103241	0.044979
SRPK2	cg02813710	0.113148	0.125064
PCDHA13	cg25027798	-0.101693	-0.044785
KCND2	cg15536401	0.11255	0.041375
DCDC5	cg21758962	0.129838	0.0509047
ALX4	cg25363445	-0.168777	-0.0679886
ZFHX3	cg05340094	-0.10027	-0.0212161
SLC5A12	cg05862393	0.119461	0.0406921
DACT2	cg04680393	-0.129215	-0.029733
BC025350	cg26104143	-0.102555	-0.0402475
CTXN3	cg23309843	0.105109	0.0606455
AK092048	cg25161868	0.110777	0.058535
SALL1	cg00683332	-0.143681	-0.00451262
NKX2-6	cg09618933	-0.109387	-0.0631415
TET3	cg14702570	-0.11498	-0.0137546
HS3ST1	cg05521150	0.104974	0.0653794
SLC5A12	cg26210364	0.106708	0.0466491
MIR340	cg11860760	0.108002	0.113016
SHANK2	cg07579831	0.110351	0.0316507
PPIL2	cg27512565	0.103103	0.11917
DKFZp547J0510	cg12750431	0.10402	0.0195708
TYRP1	cg25989745	0.10849	0.0639991
KCNB1	cg26709285	-0.100024	-0.0130675
POU3F3	cg03928875	-0.145328	-0.0876868
CCDC140	cg06916239	-0.124246	-0.0608652
OBSL1	cg04447708	0.103349	0.0988812
SLC7A5	cg01829163	0.110537	0.0944486
BC047484	cg01491071	0.101102	0.0310873
PDX1	cg17200768	-0.114319	-0.0893012
ZIC4	cg00334063	-0.120534	-0.0531493
TNFRSF11B	cg03489427	0.100422	0.0479695
ADCY4	cg25556905	-0.110009	-0.0797854
ADCY4	cg23179456	-0.14005	-0.0656607
BARHL2	cg00088183	-0.109761	-0.00730721
SIX3	cg13905258	-0.104504	-0.0598212
MIR183	cg21743907	-0.103642	-0.0452294
NKX2-3	cg03711485	-0.108677	-0.025512
mir-108-1	cg03986418	0.107975	0.131876
SIX3	cg08696165	-0.104635	-0.0392362
LOC255480	cg16559598	-0.117873	-0.0210367
ADCYAP1	cg14200170	-0.101349	-0.00361574
EBF3	cg16589299	-0.102172	-0.0316996
SLC5A12	cg20092728	0.114644	0.0453458
PAX3	cg16529477	-0.109683	-0.0815705
NPC1	cg13421439	-0.119474	-0.0487079
RHOJ	cg13199429	-0.105704	-0.0454063
AK024936	cg14393923	0.103819	0.0905213
FAM207A	cg02930963	0.103515	0.0848348
MIR1243	cg06254768	0.104093	0.00241793
CBLN1	cg06919440	-0.119498	-0.134987
PAX3	cg18077971	-0.157923	-0.126124
BC040304	cg15844438	0.112289	0.0817321
ETS1	cg23774988	-0.101664	-0.0686372
TXNIP	cg10713626	-0.10373	-0.0744196
SCCPDH	cg14094521	0.106769	0.108918
SP9	cg08813062	-0.124081	-0.0365725
NR4A2	cg18786593	-0.117589	-0.0604366
CNR2	cg03611151	-0.105525	-0.0148517
LOC100128239	cg16082695	0.104072	0.0791492
ISM2	cg02034328	0.104229	0.101956
ADCY4	cg13631572	-0.117445	-0.0351177
DPP6	cg10552126	-0.112222	-0.000355854
ADCY4	cg16215203	-0.117291	-0.0597037
POPDC3	cg16734734	0.103943	0.0533165
DMRTA2	cg23097402	-0.105185	-0.0363167
RALYL	cg25757598	-0.107786	-0.0372598
RGS20	cg24645214	-0.115093	-0.0483674
AX747372	cg18448949	-0.118716	-0.0392604
LGALS8	cg18322510	0.106261	0.201402
ABCA13	cg02845274	-0.106226	-0.00501741
BARHL2	cg24453699	-0.12165	-0.0131754
MIR124-1	cg18246262	-0.104396	-0.0352377
TRIM36	cg14132888	-0.122502	-0.0156796
PDGFRA	cg06973595	-0.123854	-0.00820388
LOC154860	cg27393010	-0.105144	-0.0223084
FOXB1	cg21253459	-0.116619	-0.00742327
FOXA1	cg19578835	-0.102291	-0.0412477
TAC1	cg01287975	-0.117464	-0.043856
PAX3	cg09424526	-0.10351	-0.0236433
GPR39	cg12157646	0.116416	0.0475691
AGPAT4	cg26872907	-0.101403	-0.0553293
LRRC4C	cg17949440	-0.118979	-0.109473
MEIS1	cg07809589	-0.112655	-0.0703398
ARHGEF16	cg10328768	0.100128	0.0725527
HDGFL1	cg26230039	0.108596	0.0822853
FLJ23152	cg24071719	-0.122071	-0.086656
MIR4300	cg20219053	0.102127	0.00367026
T	cg23302682	-0.110668	-0.0748138
FAM3B	cg09179211	-0.128052	-0.192775
FOXG1	cg25078444	-0.108136	-0.0862568
SLC5A7	cg26001902	-0.128093	-0.0789488
LOC286184	cg02197192	-0.131497	-0.0727589
LOC145845	cg04640920	-0.10423	-0.0247391
CCDC140	cg01841641	-0.114578	-0.0490557
ZBTB20	cg10911004	0.102248	0.0562652
LRRC4C	cg19849428	-0.107983	-0.0829319
EBF2	cg08283882	-0.128931	-0.0508039
CD38	cg15994026	-0.112947	-0.0650444
LOC100130155	cg15715477	-0.120248	-0.0937751
CNR2	cg26404511	-0.133541	-0.025286
STRA8	cg23903035	0.100687	0.0937747
FAM207A	cg10007534	0.122572	0.112018
CASR	cg11008866	-0.101779	-0.00594827
SIM2	cg21697851	-0.102721	-0.00380889
PAX6	cg20014398	-0.123669	-0.0711978
CBLN1	cg02809746	-0.120672	-0.0541757
RNF175	cg18355902	-0.127193	-0.0729838
SATB2	cg10168149	-0.100992	-0.0334369
FOXD1	cg18063312	-0.12371	-0.112269
C13orf33	cg19863655	-0.114568	-0.00797725
LOC100506274	cg06720768	-0.110638	-0.0176291
ADCY8	cg13912117	-0.102466	-0.0130179
TBR1	cg22794704	-0.146963	-0.0355343
DSCR6	cg16886987	-0.117874	-0.0411601
EVX2	cg15133351	-0.149397	-0.0731471
GBA3	cg24512731	-0.109305	-0.0023675
PRDM6	cg02081006	-0.128565	-0.0618576
LOC286189	cg21479226	-0.126977	-0.00764646
EVX2	cg14118515	-0.161092	-0.0403519
HTR4	cg12825070	-0.100921	-0.0231072
NR4A2	cg11856078	-0.117058	-0.00502712
FAM3B	cg10054197	-0.113707	-0.140763
PRDM14	cg11229513	-0.10506	-0.058858
DMRT3	cg19291576	-0.139655	-0.0563173
PKNOX2	cg03419885	-0.101783	-0.0281104
NBLA00301	cg22517735	-0.101107	-0.0329391
MARCH11	cg16150752	-0.107195	-0.0324181
SLC6A5	cg02027945	-0.121278	-0.028247
BC031238	cg04597985	0.100089	0.0255522
LOC100130992	cg18794404	-0.113273	-0.0217928
EOMES	cg11642106	-0.101427	-0.0324487
PKDCC	cg14882311	0.106489	0.137968
OCA2	cg04803843	-0.131032	-0.011701
DMRTA2	cg26560222	-0.107312	-0.0411774
SALL1	cg08526074	-0.104206	-0.0675537
TBX4	cg00037457	-0.113023	-0.110348
LINC00461	cg24804195	-0.102673	-0.125847
LHX9	cg06371502	-0.118464	-0.00152045
BC062758	cg13336662	0.113255	0.0614202
AF071167	cg21404045	-0.106599	-0.00754635
EVX2	cg11359133	-0.110726	-0.0419957
SLIT2	cg10947633	0.104077	0.0445162
LHX9	cg16353957	-0.110165	-0.0321444
OTOP1	cg03160466	-0.102578	-0.0511647

## Sheet: Table S6
GOterm	Term	Ont	N	DE	P.DE	FDR
GO:0048731	system development	BP	4518	160	1.75648e-08	0.000397228		Legend
GO:0007275	multicellular organism development	BP	5028	169	7.16953e-08	0.000810695		Term	GO term if testing GO pathways
GO:0048856	anatomical structure development	BP	5481	178	1.44482e-07	0.00108915		Ont	ontology that the GO term belongs to if testing GO pathways. "BP" - biological process, "CC" - cellular component, "MF" - molecular function.
GO:0032502	developmental process	BP	5845	185	2.0085e-07	0.00113556		Pathway	the KEGG pathway being tested if testing KEGG terms.
GO:0009653	anatomical structure morphogenesis	BP	2490	103	6.77304e-07	0.00306344		N	number of genes in the GO or KEGG term
GO:0048513	animal organ development	BP	3281	117	2.14106e-06	0.00807		DE	number of genes that are differentially methylated
GO:0009887	animal organ morphogenesis	BP	958	53	2.64402e-06	0.00854206		P.DE	p-value for over-representation of the GO or KEGG term term
GO:0006954	inflammatory response	BP	688	31	3.23001e-06	0.00913083		FDR	False discovery rate
GO:0050727	regulation of inflammatory response	BP	348	20	7.82293e-06	0.0196573
GO:0032501	multicellular organismal process	BP	7000	197	9.44764e-06	0.0213658
GO:0043565	sequence-specific DNA binding	MF	1042	52	1.65863e-05	0.0340999
GO:0022610	biological adhesion	BP	1337	61	1.94707e-05	0.0366942
GO:0048585	negative regulation of response to stimulus	BP	1524	62	2.19072e-05	0.0377074
GO:0010648	negative regulation of cell communication	BP	1286	56	2.33987e-05	0.0377074
GO:0023057	negative regulation of signaling	BP	1290	56	2.50104e-05	0.0377074
GO:0007155	cell adhesion	BP	1330	60	3.17711e-05	0.0449065
GO:0051172	negative regulation of nitrogen compound metabolic process	BP	2251	81	3.41898e-05	0.0454825
GO:0098900	regulation of action potential	BP	51	8	3.70348e-05	0.0465301
GO:0090025	regulation of monocyte chemotaxis	BP	23	5	4.1446e-05	0.0493317
GO:0008283	cell proliferation	BP	1973	73	5.13242e-05	0.0552712
GO:0030099	myeloid cell differentiation	BP	387	23	4.99771e-05	0.0552712
GO:0032101	regulation of response to external stimulus	BP	748	33	6.00688e-05	0.061748
GO:0140110	transcription regulator activity	MF	1938	73	7.14396e-05	0.0702437
GO:0009968	negative regulation of signal transduction	BP	1184	51	7.68383e-05	0.0724041
GO:0007399	nervous system development	BP	2179	90	8.29621e-05	0.0750475
GO:0016477	cell migration	BP	1398	57	8.81395e-05	0.0766644
GO:1901362	organic cyclic compound biosynthetic process	BP	4086	124	9.82288e-05	0.0822758
GO:0019438	aromatic compound biosynthetic process	BP	3947	121	0.000119114	0.0869293
GO:0098609	cell-cell adhesion	BP	776	39	0.000117735	0.0869293
GO:1903506	regulation of nucleic acid-templated transcription	BP	3246	105	0.000120962	0.0869293
GO:2001141	regulation of RNA biosynthetic process	BP	3253	105	0.000128095	0.0869293
GO:0042127	regulation of cell proliferation	BP	1584	60	0.000123989	0.0869293
GO:0030218	erythrocyte differentiation	BP	106	11	0.000130692	0.0869293
GO:0036303	lymph vessel morphogenesis	BP	19	5	0.000121249	0.0869293
GO:0040012	regulation of locomotion	BP	977	43	0.000162041	0.104702
GO:0048870	cell motility	BP	1539	59	0.000231853	0.1151
GO:0051270	regulation of cellular component movement	BP	986	43	0.00023412	0.1151
GO:0051674	localization of cell	BP	1539	59	0.000231853	0.1151
GO:0072359	circulatory system development	BP	1095	47	0.000229232	0.1151
GO:0010556	regulation of macromolecule biosynthetic process	BP	3753	115	0.000190574	0.1151
GO:0032774	RNA biosynthetic process	BP	3403	107	0.000227293	0.1151
GO:0097659	nucleic acid-templated transcription	BP	3387	107	0.000202374	0.1151
GO:0050728	negative regulation of inflammatory response	BP	132	10	0.000199115	0.1151
GO:0034101	erythrocyte homeostasis	BP	115	11	0.000222446	0.1151
GO:0008285	negative regulation of cell proliferation	BP	714	34	0.000196036	0.1151
GO:0042415	norepinephrine metabolic process	BP	11	4	0.000212141	0.1151
GO:0018130	heterocycle biosynthetic process	BP	3938	119	0.000261112	0.125639
GO:0006355	regulation of transcription, DNA-templated	BP	3199	102	0.000267387	0.125978
GO:0031348	negative regulation of defense response	BP	190	12	0.000283052	0.130637
GO:0031326	regulation of cellular biosynthetic process	BP	3885	117	0.000313179	0.133633
GO:0051252	regulation of RNA metabolic process	BP	3475	109	0.000302078	0.133633
GO:0030578	PML body organization	BP	4	3	0.000307998	0.133633
GO:0046983	protein dimerization activity	MF	1229	47	0.000304316	0.133633
GO:0031324	negative regulation of cellular metabolic process	BP	2402	81	0.000323284	0.13539
GO:0006357	regulation of transcription by RNA polymerase II	BP	2468	84	0.000354144	0.145618
GO:2000112	regulation of cellular macromolecule biosynthetic process	BP	3643	111	0.000370384	0.148676
GO:0015086	cadmium ion transmembrane transporter activity	MF	2	2	0.000374731	0.148676
GO:0034654	nucleobase-containing compound biosynthetic process	BP	3878	117	0.000383177	0.149406
GO:0010817	regulation of hormone levels	BP	489	25	0.000404001	0.154856
GO:0042461	photoreceptor cell development	BP	45	6	0.000415286	0.156528
GO:0003700	DNA-binding transcription factor activity	MF	1643	61	0.000436389	0.161786
GO:0009629	response to gravity	BP	11	3	0.000448931	0.163751
GO:0030029	actin filament-based process	BP	701	35	0.00046003	0.165136
GO:0034142	toll-like receptor 4 signaling pathway	BP	30	5	0.000472877	0.167096
GO:0006351	transcription, DNA-templated	BP	3350	104	0.000485718	0.16749
GO:0007156	homophilic cell adhesion via plasma membrane adhesion molecules	BP	159	15	0.000503619	0.16749
GO:0042802	identical protein binding	MF	1613	57	0.000492146	0.16749
GO:0001012	RNA polymerase II regulatory region DNA binding	MF	703	36	0.000501703	0.16749
GO:0006928	movement of cell or subcellular component	BP	1976	72	0.000535841	0.173902
GO:0009059	macromolecule biosynthetic process	BP	4649	132	0.000538277	0.173902
GO:0042462	eye photoreceptor cell development	BP	34	5	0.000554937	0.176759
GO:0030334	regulation of cell migration	BP	851	37	0.000608662	0.178765
GO:0009889	regulation of biosynthetic process	BP	3957	117	0.000597841	0.178765
GO:0019219	regulation of nucleobase-containing compound metabolic process	BP	3726	113	0.000570287	0.178765
GO:0001946	lymphangiogenesis	BP	16	4	0.000602312	0.178765
GO:0060603	mammary gland duct morphogenesis	BP	32	6	0.00059223	0.178765
GO:0097581	lamellipodium organization	BP	79	9	0.000596327	0.178765
GO:0040011	locomotion	BP	1754	65	0.000617599	0.179064
GO:0010605	negative regulation of macromolecule metabolic process	BP	2857	85	0.000646611	0.184195
GO:0051240	positive regulation of multicellular organismal process	BP	1666	62	0.000651586	0.184195
GO:0040017	positive regulation of locomotion	BP	542	26	0.000679863	0.189816
GO:0080134	regulation of response to stress	BP	1322	46	0.000751804	0.202066
GO:0009058	biosynthetic process	BP	5765	155	0.00073937	0.202066
GO:0010558	negative regulation of macromolecule biosynthetic process	BP	1421	54	0.000759478	0.202066
GO:0060444	branching involved in mammary gland duct morphogenesis	BP	24	5	0.000755437	0.202066
GO:0048523	negative regulation of cellular process	BP	4459	132	0.000816078	0.214136
GO:2000145	regulation of cell motility	BP	904	38	0.000854161	0.214136
GO:1901576	organic substance biosynthetic process	BP	5692	153	0.000834744	0.214136
GO:0022612	gland morphogenesis	BP	117	11	0.000861657	0.214136
GO:0000976	transcription regulatory region sequence-specific DNA binding	MF	748	37	0.000837178	0.214136
GO:0000977	RNA polymerase II regulatory region sequence-specific DNA binding	MF	697	35	0.00084536	0.214136
GO:0002262	myeloid cell homeostasis	BP	140	11	0.000892334	0.219349
GO:0071675	regulation of mononuclear cell migration	BP	41	5	0.000916147	0.222781
GO:0001945	lymph vessel development	BP	25	5	0.000952562	0.229172
GO:0012501	programmed cell death	BP	1971	66	0.000962976	0.229239
GO:0031327	negative regulation of cellular biosynthetic process	BP	1481	55	0.00102045	0.240391
GO:0044706	multi-multicellular organism process	BP	208	12	0.00106787	0.246428
GO:0003690	double-stranded DNA binding	MF	873	40	0.00105734	0.246428
GO:0045934	negative regulation of nucleobase-containing compound metabolic process	BP	1349	52	0.00108658	0.248212
GO:0051272	positive regulation of cellular component movement	BP	525	25	0.0011329	0.248743
GO:0009888	tissue development	BP	1871	66	0.00112514	0.248743
GO:0031226	intrinsic component of plasma membrane	CC	1592	56	0.00112683	0.248743
GO:0000981	DNA-binding transcription factor activity, RNA polymerase II-specific	MF	1537	56	0.00111545	0.248743
GO:1902680	positive regulation of RNA biosynthetic process	BP	1517	58	0.00117126	0.252266
GO:1903508	positive regulation of nucleic acid-templated transcription	BP	1516	58	0.0011636	0.252266
GO:0006366	transcription by RNA polymerase II	BP	2600	84	0.00125367	0.267469
GO:0051253	negative regulation of RNA metabolic process	BP	1235	49	0.00129966	0.274689
GO:0051239	regulation of multicellular organismal process	BP	2942	96	0.00136722	0.283122
GO:0009890	negative regulation of biosynthetic process	BP	1504	55	0.00137488	0.283122
GO:0051254	positive regulation of RNA metabolic process	BP	1598	60	0.00137711	0.283122
GO:0051384	response to glucocorticoid	BP	145	10	0.00140361	0.283554
GO:0008356	asymmetric cell division	BP	18	4	0.00140429	0.283554
GO:0001667	ameboidal-type cell migration	BP	424	22	0.0014263	0.285449
GO:0098742	cell-cell adhesion via plasma-membrane adhesion molecules	BP	257	18	0.0014423	0.286119
GO:0032970	regulation of actin filament-based process	BP	362	20	0.00145665	0.286453
GO:2000147	positive regulation of cell motility	BP	511	24	0.0014749	0.287542
GO:0003674	molecular_function	MF	16100	352	0.00150989	0.289374
GO:1990837	sequence-specific double-stranded DNA binding	MF	787	37	0.00150231	0.289374
GO:0006952	defense response	BP	1453	43	0.00155678	0.293388
GO:0021879	forebrain neuron differentiation	BP	48	7	0.0015488	0.293388
GO:0010701	positive regulation of norepinephrine secretion	BP	4	2	0.00157361	0.294109
GO:0044271	cellular nitrogen compound biosynthetic process	BP	4561	127	0.00160837	0.295717
GO:0008219	cell death	BP	2101	68	0.00160542	0.295717
GO:0050793	regulation of developmental process	BP	2469	84	0.00162636	0.296614
GO:0050839	cell adhesion molecule binding	MF	472	24	0.00165835	0.298578
GO:0034450	ubiquitin-ubiquitin ligase activity	MF	13	3	0.00166353	0.298578
GO:0002683	negative regulation of immune system process	BP	420	19	0.0017104	0.302193
GO:0005887	integral component of plasma membrane	CC	1519	53	0.00169906	0.302193
GO:0003677	DNA binding	MF	2346	74	0.00173289	0.303793
GO:0098632	cell-cell adhesion mediator activity	MF	49	6	0.00175564	0.305413
GO:0032028	myosin head/neck binding	MF	2	2	0.00177209	0.305923
GO:0010715	regulation of extracellular matrix disassembly	BP	15	4	0.00179843	0.308117
GO:0030154	cell differentiation	BP	3885	119	0.00206095	0.332494
GO:0031347	regulation of defense response	BP	666	24	0.00212284	0.332494
GO:0030335	positive regulation of cell migration	BP	493	23	0.00202465	0.332494
GO:0044249	cellular biosynthetic process	BP	5615	149	0.0020559	0.332494
GO:0006915	apoptotic process	BP	1841	62	0.00217595	0.332494
GO:0009306	protein secretion	BP	528	23	0.00211468	0.332494
GO:0032102	negative regulation of response to external stimulus	BP	315	16	0.00202715	0.332494
GO:0051094	positive regulation of developmental process	BP	1322	51	0.00199034	0.332494
GO:1902679	negative regulation of RNA biosynthetic process	BP	1159	46	0.00213742	0.332494
GO:1903507	negative regulation of nucleic acid-templated transcription	BP	1158	46	0.00212426	0.332494
GO:0071674	mononuclear cell migration	BP	82	6	0.00215668	0.332494
GO:0098722	asymmetric stem cell division	BP	9	3	0.00216002	0.332494
GO:0003404	optic vesicle morphogenesis	BP	2	2	0.00216956	0.332494
GO:0001067	regulatory region nucleic acid binding	MF	860	39	0.00214598	0.332494
GO:0044212	transcription regulatory region DNA binding	MF	858	39	0.00204596	0.332494
GO:0003713	transcription coactivator activity	MF	307	17	0.00196634	0.332494
GO:0033605	positive regulation of catecholamine secretion	BP	13	3	0.00223673	0.339487
GO:0002548	monocyte chemotaxis	BP	61	5	0.00229225	0.345595
GO:0019276	UDP-N-acetylgalactosamine metabolic process	BP	3	2	0.00235828	0.349947
GO:0015691	cadmium ion transport	BP	4	2	0.00236754	0.349947
GO:0070574	cadmium ion transmembrane transport	BP	4	2	0.00236754	0.349947
GO:2000113	negative regulation of cellular macromolecule biosynthetic process	BP	1353	50	0.00239239	0.351325
GO:0003712	transcription coregulator activity	MF	527	25	0.00249383	0.363857
GO:0034134	toll-like receptor 2 signaling pathway	BP	14	3	0.00251449	0.364521
GO:1902532	negative regulation of intracellular signal transduction	BP	501	22	0.00253934	0.365779
GO:0047237	glucuronylgalactosylproteoglycan 4-beta-N-acetylgalactosaminyltransferase activity	MF	3	2	0.0025696	0.367794
GO:0048869	cellular developmental process	BP	4057	122	0.00272906	0.388162
GO:0002027	regulation of heart rate	BP	95	8	0.00285526	0.402148
GO:0030032	lamellipodium assembly	BP	62	7	0.00286296	0.402148
GO:0042326	negative regulation of phosphorylation	BP	432	21	0.00291549	0.406998
GO:0048468	cell development	BP	1997	74	0.00300837	0.417388
GO:0031960	response to corticosteroid	BP	160	10	0.00306938	0.419196
GO:0048872	homeostasis of number of cells	BP	236	13	0.00311408	0.419196
GO:0001806	type IV hypersensitivity	BP	3	2	0.00308618	0.419196
GO:0098862	cluster of actin-based cell projections	CC	137	10	0.00311082	0.419196
GO:0086080	protein binding involved in heterotypic cell-cell adhesion	MF	13	3	0.00304974	0.419196
GO:0009892	negative regulation of metabolic process	BP	3077	87	0.00322045	0.428415
GO:0045892	negative regulation of transcription, DNA-templated	BP	1116	44	0.00320538	0.428415
GO:0002089	lens morphogenesis in camera-type eye	BP	19	4	0.0032479	0.429539
GO:0034645	cellular macromolecule biosynthetic process	BP	4517	124	0.0032915	0.432775
GO:0016616	oxidoreductase activity, acting on the CH-OH group of donors, NAD or NADP as acceptor	MF	116	7	0.00332342	0.434446
GO:0051248	negative regulation of protein metabolic process	BP	1078	38	0.00335415	0.435944
GO:0048592	eye morphogenesis	BP	142	11	0.00357498	0.46199
GO:0046879	hormone secretion	BP	295	16	0.00361247	0.464182
GO:0098631	cell adhesion mediator activity	MF	58	6	0.00371013	0.474037
GO:0010557	positive regulation of macromolecule biosynthetic process	BP	1748	61	0.00383861	0.487697
GO:0005488	binding	MF	13943	319	0.00386178	0.4879
GO:0001754	eye photoreceptor cell differentiation	BP	45	5	0.00389658	0.489562
GO:0048646	anatomical structure formation involved in morphogenesis	BP	1103	43	0.00395178	0.493754
GO:0060443	mammary gland morphogenesis	BP	45	6	0.00399017	0.494482
GO:0046530	photoreceptor cell differentiation	BP	61	6	0.00400134	0.494482
GO:0090130	tissue migration	BP	329	17	0.00403118	0.495462
GO:0009914	hormone transport	BP	303	16	0.00431519	0.524667
GO:0045935	positive regulation of nucleobase-containing compound metabolic process	BP	1769	62	0.00429521	0.524667
GO:0030155	regulation of cell adhesion	BP	639	28	0.00442996	0.535741
GO:0071437	invadopodium	CC	13	3	0.00445388	0.535769
GO:0002790	peptide secretion	BP	558	23	0.00462542	0.548995
GO:0010810	regulation of cell-substrate adhesion	BP	201	13	0.00466575	0.548995
GO:0045930	negative regulation of mitotic cell cycle	BP	274	14	0.00464417	0.548995
GO:0045893	positive regulation of transcription, DNA-templated	BP	1438	53	0.00458918	0.548995
GO:0071837	HMG box domain binding	MF	16	4	0.00468521	0.548995
GO:0021872	forebrain generation of neurons	BP	60	7	0.00474238	0.55283
GO:0001933	negative regulation of protein phosphorylation	BP	394	19	0.00483578	0.560826
GO:0002861	regulation of inflammatory response to antigenic stimulus	BP	20	3	0.00505113	0.582813
GO:0045944	positive regulation of transcription by RNA polymerase II	BP	1124	44	0.00510657	0.586219
GO:0016614	oxidoreductase activity, acting on CH-OH group of donors	MF	127	7	0.00516301	0.589704
GO:0006950	response to stress	BP	3592	96	0.00533922	0.603597
GO:0010468	regulation of gene expression	BP	4490	119	0.00541809	0.603597
GO:0007610	behavior	BP	557	26	0.00541328	0.603597
GO:0046872	metal ion binding	MF	3893	111	0.00538286	0.603597
GO:0045236	CXCR chemokine receptor binding	MF	11	2	0.00539708	0.603597
GO:0009725	response to hormone	BP	931	34	0.00544698	0.603609
GO:0002573	myeloid leukocyte differentiation	BP	190	11	0.00549827	0.603609
GO:0035519	protein K29-linked ubiquitination	BP	6	2	0.00548981	0.603609
GO:0010628	positive regulation of gene expression	BP	1853	63	0.00552816	0.603958
GO:0051171	regulation of nitrogen compound metabolic process	BP	5452	145	0.00560631	0.607903
GO:0110053	regulation of actin filament organization	BP	248	14	0.00561803	0.607903
GO:0030216	keratinocyte differentiation	BP	285	10	0.00570486	0.614359
GO:0001508	action potential	BP	127	9	0.00583921	0.625847
GO:0030036	actin cytoskeleton organization	BP	613	28	0.00592355	0.625986
GO:0030575	nuclear body organization	BP	12	3	0.00587513	0.625986
GO:0005614	interstitial matrix	CC	12	3	0.0059054	0.625986
GO:0007015	actin filament organization	BP	378	19	0.00597134	0.628101
GO:0032269	negative regulation of cellular protein metabolic process	BP	1020	35	0.00621701	0.640286
GO:0048519	negative regulation of biological process	BP	5257	140	0.00645492	0.640286
GO:0031400	negative regulation of protein modification process	BP	563	24	0.00635143	0.640286
GO:2000026	regulation of multicellular organismal development	BP	1953	67	0.00642419	0.640286
GO:0007507	heart development	BP	545	25	0.00642909	0.640286
GO:0061180	mammary gland epithelium development	BP	70	7	0.00615001	0.640286
GO:0061515	myeloid cell development	BP	64	6	0.00624316	0.640286
GO:0097048	dendritic cell apoptotic process	BP	9	2	0.00631413	0.640286
GO:2000668	regulation of dendritic cell apoptotic process	BP	9	2	0.00631413	0.640286
GO:0070172	positive regulation of tooth mineralization	BP	6	2	0.00648355	0.640286
GO:0090027	negative regulation of monocyte chemotaxis	BP	5	2	0.00613423	0.640286
GO:0043438	acetoacetic acid metabolic process	BP	1	1	0.0064786	0.640286
GO:0043169	cation binding	MF	3972	112	0.00621885	0.640286
GO:0003779	actin binding	MF	398	21	0.00644653	0.640286
GO:0042078	germ-line stem cell division	BP	4	2	0.00657994	0.641402
GO:0048133	male germ-line stem cell asymmetric division	BP	4	2	0.00657994	0.641402
GO:0098728	germline stem cell asymmetric division	BP	4	2	0.00657994	0.641402
GO:0007423	sensory organ development	BP	521	25	0.00671191	0.649894
GO:0006304	DNA modification	BP	108	7	0.00672452	0.649894
GO:0032692	negative regulation of interleukin-1 production	BP	27	3	0.00675612	0.650168
GO:0010631	epithelial cell migration	BP	321	16	0.00681986	0.653522
GO:0014028	notochord formation	BP	4	2	0.00688289	0.654019
GO:0034136	negative regulation of toll-like receptor 2 signaling pathway	BP	4	2	0.00686305	0.654019
GO:0044459	plasma membrane part	CC	2609	82	0.00700006	0.662369
GO:0048583	regulation of response to stimulus	BP	3887	110	0.0070532	0.663805
GO:0010761	fibroblast migration	BP	39	5	0.00707394	0.663805
GO:0002376	immune system process	BP	2691	73	0.00713688	0.664835
GO:0031328	positive regulation of cellular biosynthetic process	BP	1840	62	0.0071731	0.664835
GO:0008376	acetylgalactosaminyltransferase activity	MF	46	5	0.00716082	0.664835
GO:0090132	epithelium migration	BP	323	16	0.00733283	0.669768
GO:0033993	response to lipid	BP	877	31	0.00726641	0.669768
GO:0033673	negative regulation of kinase activity	BP	237	13	0.00735554	0.669768
GO:0034143	regulation of toll-like receptor 4 signaling pathway	BP	17	3	0.00731188	0.669768
GO:0001046	core promoter sequence-specific DNA binding	MF	36	4	0.00737441	0.669768
GO:0090596	sensory organ morphogenesis	BP	247	15	0.00752966	0.681133
GO:0002438	acute inflammatory response to antigenic stimulus	BP	20	3	0.0075908	0.681214
GO:0051045	negative regulation of membrane protein ectodomain proteolysis	BP	7	2	0.00756492	0.681214
GO:1900454	positive regulation of long-term synaptic depression	BP	5	2	0.00773258	0.691195
GO:0035295	tube development	BP	1045	40	0.00779231	0.693079
GO:0060348	bone development	BP	201	13	0.00783374	0.693079
GO:0042017	interleukin-22 binding	MF	1	1	0.00787624	0.693079
GO:0042018	interleukin-22 receptor activity	MF	1	1	0.00787624	0.693079
GO:0048545	response to steroid hormone	BP	374	17	0.00803745	0.704523
GO:0010634	positive regulation of epithelial cell migration	BP	154	10	0.00819488	0.713221
GO:0002791	regulation of peptide secretion	BP	446	19	0.00819976	0.713221
GO:0051597	response to methylmercury	BP	6	2	0.00825686	0.715436
GO:0008585	female gonad development	BP	93	7	0.00845005	0.72227
GO:0071676	negative regulation of mononuclear cell migration	BP	7	2	0.00839075	0.72227
GO:0043616	keratinocyte proliferation	BP	39	4	0.00846348	0.72227
GO:0042803	protein homodimerization activity	MF	789	29	0.00840654	0.72227
GO:0048729	tissue morphogenesis	BP	594	28	0.008562	0.727931
GO:0032103	positive regulation of response to external stimulus	BP	282	12	0.00863686	0.731545
GO:0032879	regulation of localization	BP	2613	80	0.00905437	0.736929
GO:0050708	regulation of protein secretion	BP	421	18	0.00925438	0.736929
GO:0006469	negative regulation of protein kinase activity	BP	216	12	0.00902291	0.736929
GO:0008284	positive regulation of cell proliferation	BP	903	32	0.00873673	0.736929
GO:0010563	negative regulation of phosphorus metabolic process	BP	545	23	0.00897778	0.736929
GO:0045936	negative regulation of phosphate metabolic process	BP	544	23	0.00888728	0.736929
GO:0060349	bone morphogenesis	BP	110	9	0.00908588	0.736929
GO:0009891	positive regulation of biosynthetic process	BP	1871	62	0.0089432	0.736929
GO:0002862	negative regulation of inflammatory response to antigenic stimulus	BP	11	2	0.0092477	0.736929
GO:0032228	regulation of synaptic transmission, GABAergic	BP	31	4	0.00884972	0.736929
GO:0050704	regulation of interleukin-1 secretion	BP	46	4	0.00889509	0.736929
GO:0021978	telencephalon regionalization	BP	13	3	0.00902015	0.736929
GO:0061029	eyelid development in camera-type eye	BP	13	3	0.00911668	0.736929
GO:0071421	manganese ion transmembrane transport	BP	6	2	0.0092285	0.736929
GO:0045296	cadherin binding	MF	316	16	0.00923247	0.736929
GO:0005384	manganese ion transmembrane transporter activity	MF	6	2	0.0092285	0.736929
GO:0047238	glucuronosyl-N-acetylgalactosaminyl-proteoglycan 4-beta-N-acetylgalactosaminyltransferase activity	MF	5	2	0.00925072	0.736929
GO:0045786	negative regulation of cell cycle	BP	562	22	0.00932808	0.740191
GO:0031224	intrinsic component of membrane	CC	4996	122	0.00951671	0.752519
GO:0046548	retinal rod cell development	BP	9	2	0.00962849	0.758705
GO:0001661	conditioned taste aversion	BP	5	2	0.00977007	0.767188
GO:0070170	regulation of tooth mineralization	BP	9	2	0.00981084	0.767724
GO:0002526	acute inflammatory response	BP	148	7	0.00985472	0.768498
GO:0002437	inflammatory response to antigenic stimulus	BP	40	4	0.00993345	0.771344
GO:0004655	porphobilinogen synthase activity	MF	1	1	0.00995943	0.771344
GO:0008630	intrinsic apoptotic signaling pathway in response to DNA damage	BP	101	7	0.0102387	0.783163
GO:0007565	female pregnancy	BP	179	9	0.0101602	0.783163
GO:0060235	lens induction in camera-type eye	BP	4	2	0.0102505	0.783163
GO:1902743	regulation of lamellipodium organization	BP	44	5	0.0102326	0.783163
GO:0035239	tube morphogenesis	BP	867	34	0.0103213	0.78591
GO:0010646	regulation of cell communication	BP	3338	99	0.0106587	0.786109
GO:0023051	regulation of signaling	BP	3371	100	0.0107034	0.786109
GO:1901654	response to ketone	BP	181	10	0.0109195	0.786109
GO:0042981	regulation of apoptotic process	BP	1464	48	0.0116092	0.786109
GO:0002009	morphogenesis of an epithelium	BP	463	23	0.0104953	0.786109
GO:0006979	response to oxidative stress	BP	421	17	0.0107055	0.786109
GO:0050900	leukocyte migration	BP	408	15	0.0115121	0.786109
GO:0050805	negative regulation of synaptic transmission	BP	65	6	0.0107314	0.786109
GO:0032652	regulation of interleukin-1 production	BP	74	5	0.0104285	0.786109
GO:0008544	epidermis development	BP	438	15	0.010619	0.786109
GO:0046545	development of primary female sexual characteristics	BP	97	7	0.0110662	0.786109
GO:0000122	negative regulation of transcription by RNA polymerase II	BP	785	33	0.0108035	0.786109
GO:0001821	histamine secretion	BP	9	2	0.0110089	0.786109
GO:0060292	long-term synaptic depression	BP	28	4	0.0110464	0.786109
GO:0035107	appendage morphogenesis	BP	144	11	0.0115881	0.786109
GO:0035108	limb morphogenesis	BP	144	11	0.0115881	0.786109
GO:1902254	negative regulation of intrinsic apoptotic signaling pathway by p53 class mediator	BP	22	3	0.0114846	0.786109
GO:0002088	lens development in camera-type eye	BP	66	6	0.0107364	0.786109
GO:2000617	positive regulation of histone H3-K9 acetylation	BP	6	2	0.0113247	0.786109
GO:0002524	hypersensitivity	BP	7	2	0.0106186	0.786109
GO:1902362	melanocyte apoptotic process	BP	1	1	0.011263	0.786109
GO:0033212	iron assimilation	BP	1	1	0.0115757	0.786109
GO:0033214	iron assimilation by chelation and transport	BP	1	1	0.0115757	0.786109
GO:1900159	positive regulation of bone mineralization involved in bone maturation	BP	1	1	0.0115757	0.786109
GO:2000308	negative regulation of tumor necrosis factor (ligand) superfamily member 11 production	BP	1	1	0.0115757	0.786109
GO:0015675	nickel cation transport	BP	1	1	0.0115793	0.786109
GO:0015692	lead ion transport	BP	1	1	0.0115793	0.786109
GO:0035444	nickel cation transmembrane transport	BP	1	1	0.0115793	0.786109
GO:0070627	ferrous iron import	BP	1	1	0.0115793	0.786109
GO:0050712	negative regulation of interleukin-1 alpha secretion	BP	1	1	0.0116455	0.786109
GO:0036372	opsin transport	BP	1	1	0.0116795	0.786109
GO:0070826	paraferritin complex	CC	1	1	0.0115793	0.786109
GO:0070860	RNA polymerase I core factor complex	CC	1	1	0.01117	0.786109
GO:0005515	protein binding	MF	10927	262	0.0114788	0.786109
GO:0015087	cobalt ion transmembrane transporter activity	MF	1	1	0.0115793	0.786109
GO:0015094	lead ion transmembrane transporter activity	MF	1	1	0.0115793	0.786109
GO:0015099	nickel cation transmembrane transporter activity	MF	1	1	0.0115793	0.786109
GO:0004910	interleukin-1, type II, blocking receptor activity	MF	1	1	0.0116455	0.786109
GO:0004034	aldose 1-epimerase activity	MF	1	1	0.0115301	0.786109
GO:0021983	pituitary gland development	BP	41	5	0.0117245	0.786791
GO:0001944	vasculature development	BP	750	29	0.0117746	0.787557
GO:0010941	regulation of cell death	BP	1593	51	0.0123279	0.787557
GO:0022414	reproductive process	BP	1319	40	0.0121157	0.787557
GO:0046883	regulation of hormone secretion	BP	252	13	0.0121806	0.787557
GO:1903522	regulation of blood circulation	BP	248	13	0.0121484	0.787557
GO:0002902	regulation of B cell apoptotic process	BP	18	3	0.0122839	0.787557
GO:0060251	regulation of glial cell proliferation	BP	31	4	0.0118289	0.787557
GO:0044728	DNA methylation or demethylation	BP	89	6	0.0123135	0.787557
GO:0030326	embryonic limb morphogenesis	BP	124	10	0.0121095	0.787557
GO:0035113	embryonic appendage morphogenesis	BP	124	10	0.0121095	0.787557
GO:0048736	appendage development	BP	172	12	0.0121985	0.787557
GO:0060173	limb development	BP	172	12	0.0121985	0.787557
GO:0035574	histone H4-K20 demethylation	BP	1	1	0.0122769	0.787557
GO:0033613	activating transcription factor binding	MF	74	7	0.0121417	0.787557
GO:0004769	steroid delta-isomerase activity	MF	2	1	0.0123047	0.787557
GO:0102294	cholesterol dehydrogenase activity	MF	2	1	0.0123047	0.787557
GO:0035575	histone demethylase activity (H4-K20 specific)	MF	1	1	0.0122769	0.787557
GO:0000003	reproduction	BP	1322	40	0.0124251	0.791532
GO:0086019	cell-cell signaling involved in cardiac conduction	BP	30	4	0.0126051	0.800742
GO:0035248	alpha-1,4-N-acetylgalactosaminyltransferase activity	MF	1	1	0.0126566	0.801765
GO:0005903	brush border	CC	93	7	0.0128212	0.809919
GO:0005623	cell	CC	15840	342	0.0128883	0.811894
GO:0031323	regulation of cellular metabolic process	BP	5717	149	0.0129325	0.812415
GO:0070059	intrinsic apoptotic signaling pathway in response to endoplasmic reticulum stress	BP	57	5	0.0130645	0.818429
GO:0040013	negative regulation of locomotion	BP	357	16	0.0134091	0.821118
GO:0044793	negative regulation by host of viral process	BP	8	2	0.013376	0.821118
GO:0042421	norepinephrine biosynthetic process	BP	7	2	0.0134175	0.821118
GO:0001013	RNA polymerase I regulatory region DNA binding	MF	8	2	0.0135068	0.821118
GO:0001163	RNA polymerase I regulatory region sequence-specific DNA binding	MF	8	2	0.0135068	0.821118
GO:0001164	RNA polymerase I CORE element sequence-specific DNA binding	MF	8	2	0.0135068	0.821118
GO:0031834	neurokinin receptor binding	MF	1	1	0.0132917	0.821118
GO:0031835	substance P receptor binding	MF	1	1	0.0132917	0.821118
GO:0008445	D-aspartate oxidase activity	MF	1	1	0.0134947	0.821118
GO:0015922	aspartate oxidase activity	MF	1	1	0.0134947	0.821118
GO:0005307	choline:sodium symporter activity	MF	1	1	0.0132168	0.821118
GO:0009605	response to external stimulus	BP	2177	63	0.0137695	0.823861
GO:0043067	regulation of programmed cell death	BP	1477	48	0.0137376	0.823861
GO:0030182	neuron differentiation	BP	1255	51	0.0137757	0.823861
GO:0060429	epithelium development	BP	1177	40	0.0139526	0.823861
GO:0007320	insemination	BP	12	2	0.0138915	0.823861
GO:0010762	regulation of fibroblast migration	BP	30	4	0.0136096	0.823861
GO:0016914	follicle-stimulating hormone complex	CC	2	1	0.0139524	0.823861
GO:0061696	pituitary gonadotropin complex	CC	2	1	0.0139524	0.823861
GO:0016913	follicle-stimulating hormone activity	MF	2	1	0.0139524	0.823861
GO:0019978	interleukin-3 binding	MF	1	1	0.0137515	0.823861
GO:0051916	granulocyte colony-stimulating factor binding	MF	1	1	0.0137515	0.823861
GO:0050701	interleukin-1 secretion	BP	53	4	0.0142648	0.840098
GO:0010632	regulation of epithelial cell migration	BP	262	13	0.0143669	0.843917
GO:0046189	phenol-containing compound biosynthetic process	BP	40	4	0.0144883	0.846647
GO:0006703	estrogen biosynthetic process	BP	13	2	0.0144801	0.846647
GO:0003333	amino acid transmembrane transport	BP	81	6	0.0145791	0.849757
GO:0046148	pigment biosynthetic process	BP	49	4	0.0149025	0.864153
GO:0045600	positive regulation of fat cell differentiation	BP	61	5	0.0148919	0.864153
GO:0072358	cardiovascular system development	BP	758	29	0.0149989	0.86505
GO:0051348	negative regulation of transferase activity	BP	266	13	0.0150506	0.86505
GO:0030316	osteoclast differentiation	BP	92	6	0.0150175	0.86505
GO:0001188	RNA polymerase I preinitiation complex assembly	BP	9	2	0.0150868	0.86505
GO:0005886	plasma membrane	CC	4930	130	0.0151092	0.86505
GO:0009966	regulation of signal transduction	BP	3000	88	0.0153138	0.865647
GO:0048522	positive regulation of cellular process	BP	4968	137	0.0154259	0.865647
GO:0022603	regulation of anatomical structure morphogenesis	BP	1033	39	0.0154067	0.865647
GO:2000146	negative regulation of cell motility	BP	312	14	0.015425	0.865647
GO:0051608	histamine transport	BP	10	2	0.0153734	0.865647
GO:0014061	regulation of norepinephrine secretion	BP	15	2	0.0153596	0.865647
GO:0043509	activin A complex	CC	1	1	0.015307	0.865647
GO:0048180	activin complex	CC	1	1	0.015307	0.865647
GO:0042698	ovulation cycle	BP	68	5	0.015476	0.866311
GO:0043542	endothelial cell migration	BP	243	12	0.0156543	0.872389
GO:0044703	multi-organism reproductive process	BP	922	28	0.0156617	0.872389
GO:0032612	interleukin-1 production	BP	84	5	0.0157122	0.873049
GO:0045598	regulation of fat cell differentiation	BP	124	8	0.0159384	0.883447
GO:0003857	3-hydroxyacyl-CoA dehydrogenase activity	MF	8	2	0.0161174	0.891185
GO:0048534	hematopoietic or lymphoid organ development	BP	821	30	0.0163401	0.896565
GO:0002695	negative regulation of leukocyte activation	BP	158	8	0.0162669	0.896565
GO:1905450	negative regulation of Fc-gamma receptor signaling pathway involved in phagocytosis	BP	1	1	0.0163174	0.896565
GO:0044464	cell part	CC	15808	341	0.0163733	0.896565
GO:0010629	negative regulation of gene expression	BP	2073	58	0.0164838	0.896675
GO:0097305	response to alcohol	BP	223	11	0.0165339	0.896675
GO:0001666	response to hypoxia	BP	299	14	0.0164909	0.896675
GO:0060368	regulation of Fc receptor mediated stimulatory signaling pathway	BP	9	2	0.0165256	0.896675
GO:1903037	regulation of leukocyte cell-cell adhesion	BP	278	12	0.0167869	0.899613
GO:0009913	epidermal cell differentiation	BP	337	11	0.0167678	0.899613
GO:1900112	regulation of histone H3-K9 trimethylation	BP	10	2	0.0167103	0.899613
GO:0002102	podosome	CC	30	4	0.0167064	0.899613
GO:0031672	A band	CC	39	4	0.0167845	0.899613
GO:1904854	proteasome core complex binding	MF	2	1	0.0168372	0.900171
GO:0060586	multicellular organismal iron ion homeostasis	BP	9	2	0.0169704	0.905157
GO:0071474	cellular hyperosmotic response	BP	10	2	0.0171154	0.910739
GO:0051047	positive regulation of secretion	BP	392	16	0.0173763	0.915353
GO:1903532	positive regulation of secretion by cell	BP	361	15	0.0174045	0.915353
GO:0002520	immune system development	BP	868	31	0.0173134	0.915353
GO:0001654	eye development	BP	342	17	0.0174042	0.915353
GO:0098751	bone cell development	BP	32	4	0.0173752	0.915353
GO:0150063	visual system development	BP	343	17	0.017591	0.920879
GO:0061351	neural precursor cell proliferation	BP	140	9	0.0175893	0.920879
GO:0042826	histone deacetylase binding	MF	104	7	0.0177068	0.924802
GO:1990478	response to ultrasound	BP	1	1	0.0177543	0.925145
GO:0001501	skeletal system development	BP	490	23	0.0178377	0.925762
GO:0035630	bone mineralization involved in bone maturation	BP	10	2	0.017867	0.925762
GO:2000615	regulation of histone H3-K9 acetylation	BP	9	2	0.0178889	0.925762
GO:0042482	positive regulation of odontogenesis	BP	11	2	0.0179987	0.929317
GO:0043034	costamere	CC	17	3	0.0180944	0.932127
GO:0048562	embryonic organ morphogenesis	BP	280	16	0.0182354	0.933018
GO:0006024	glycosaminoglycan biosynthetic process	BP	100	7	0.0182306	0.933018
GO:0040037	negative regulation of fibroblast growth factor receptor signaling pathway	BP	18	3	0.0181638	0.933018
GO:0042592	homeostatic process	BP	1780	53	0.0188039	0.937553
GO:0007626	locomotory behavior	BP	189	11	0.0189623	0.937553
GO:0030073	insulin secretion	BP	197	11	0.0184974	0.937553
GO:0032880	regulation of protein localization	BP	923	32	0.0190585	0.937553
GO:0090276	regulation of peptide hormone secretion	BP	196	11	0.0190288	0.937553
GO:0032956	regulation of actin cytoskeleton organization	BP	318	15	0.0185562	0.937553
GO:1902903	regulation of supramolecular fiber organization	BP	325	15	0.0186441	0.937553
GO:0008406	gonad development	BP	194	10	0.0184	0.937553
GO:0048593	camera-type eye morphogenesis	BP	105	8	0.018791	0.937553
GO:0046686	response to cadmium ion	BP	59	4	0.0186144	0.937553
GO:0048596	embryonic camera-type eye morphogenesis	BP	26	4	0.0184883	0.937553
GO:0042733	embryonic digit morphogenesis	BP	61	6	0.0190465	0.937553
GO:0036290	protein trans-autophosphorylation	BP	1	1	0.0190703	0.937553
GO:0070054	mRNA splicing, via endonucleolytic cleavage and ligation	BP	1	1	0.0190703	0.937553
GO:1990579	peptidyl-serine trans-autophosphorylation	BP	1	1	0.0190703	0.937553
GO:1990332	Ire1 complex	CC	1	1	0.0190703	0.937553
GO:0030695	GTPase regulator activity	MF	286	14	0.0190437	0.937553
GO:0008386	cholesterol monooxygenase (side-chain-cleaving) activity	MF	1	1	0.0189646	0.937553
GO:0008015	blood circulation	BP	470	19	0.0193814	0.940795
GO:0090087	regulation of peptide transport	BP	672	24	0.0193858	0.940795
GO:0022008	neurogenesis	BP	1488	57	0.0193562	0.940795
GO:0061061	muscle structure development	BP	628	26	0.0193357	0.940795
GO:0006879	cellular iron ion homeostasis	BP	55	4	0.0193167	0.940795
GO:0001818	negative regulation of cytokine production	BP	241	10	0.019281	0.940795
GO:0036293	response to decreased oxygen levels	BP	309	14	0.0195359	0.942458
GO:0070371	ERK1 and ERK2 cascade	BP	329	14	0.0195868	0.942458
GO:0036316	SREBP-SCAP complex retention in endoplasmic reticulum	BP	1	1	0.019571	0.942458
GO:1901303	negative regulation of cargo loading into COPII-coated vesicle	BP	1	1	0.019571	0.942458
GO:0060255	regulation of macromolecule metabolic process	BP	6022	149	0.0208393	0.943065
GO:0080090	regulation of primary metabolic process	BP	5608	144	0.0214379	0.943065
GO:0023061	signal release	BP	436	19	0.0213803	0.943065
GO:0051223	regulation of protein transport	BP	645	23	0.0217678	0.943065
GO:0031589	cell-substrate adhesion	BP	325	16	0.0216254	0.943065
GO:0032649	regulation of interferon-gamma production	BP	89	5	0.0213143	0.943065
GO:0034329	cell junction assembly	BP	230	13	0.0207893	0.943065
GO:0048598	embryonic morphogenesis	BP	566	26	0.021109	0.943065
GO:0048699	generation of neurons	BP	1393	54	0.02171	0.943065
GO:0042310	vasoconstriction	BP	70	5	0.0204083	0.943065
GO:0048880	sensory system development	BP	348	17	0.0206782	0.943065
GO:0055072	iron ion homeostasis	BP	77	5	0.0203276	0.943065
GO:0050729	positive regulation of inflammatory response	BP	126	6	0.021635	0.943065
GO:0060326	cell chemotaxis	BP	279	11	0.0216032	0.943065
GO:0002864	regulation of acute inflammatory response to antigenic stimulus	BP	11	2	0.0198244	0.943065
GO:0006023	aminoglycan biosynthetic process	BP	104	7	0.0206777	0.943065
GO:0050927	positive regulation of positive chemotaxis	BP	24	3	0.021288	0.943065
GO:0006606	protein import into nucleus	BP	151	8	0.0204777	0.943065
GO:0071276	cellular response to cadmium ion	BP	34	3	0.0202752	0.943065
GO:0070541	response to platinum ion	BP	2	1	0.0212976	0.943065
GO:0086002	cardiac muscle cell action potential involved in contraction	BP	53	5	0.0203824	0.943065
GO:0010882	regulation of cardiac muscle contraction by calcium ion signaling	BP	25	3	0.0216039	0.943065
GO:0021523	somatic motor neuron differentiation	BP	6	2	0.0213383	0.943065
GO:0050869	negative regulation of B cell activation	BP	27	3	0.0216794	0.943065
GO:0010837	regulation of keratinocyte proliferation	BP	29	3	0.0199498	0.943065
GO:0097403	cellular response to raffinose	BP	1	1	0.0205192	0.943065
GO:1901545	response to raffinose	BP	1	1	0.0205192	0.943065
GO:0002669	positive regulation of T cell anergy	BP	2	1	0.0205041	0.943065
GO:0002913	positive regulation of lymphocyte anergy	BP	2	1	0.0205041	0.943065
GO:0043153	entrainment of circadian clock by photoperiod	BP	21	3	0.0213414	0.943065
GO:0034135	regulation of toll-like receptor 2 signaling pathway	BP	10	2	0.0204909	0.943065
GO:0019478	D-amino acid catabolic process	BP	2	1	0.0213442	0.943065
GO:0021798	forebrain dorsal/ventral pattern formation	BP	7	2	0.020121	0.943065
GO:0042710	biofilm formation	BP	2	1	0.0210412	0.943065
GO:0044010	single-species biofilm formation	BP	2	1	0.0210412	0.943065
GO:0044407	single-species biofilm formation in or on host organism	BP	2	1	0.0210412	0.943065
GO:1900190	regulation of single-species biofilm formation	BP	2	1	0.0210412	0.943065
GO:1900191	negative regulation of single-species biofilm formation	BP	2	1	0.0210412	0.943065
GO:1900228	regulation of single-species biofilm formation in or on host organism	BP	2	1	0.0210412	0.943065
GO:1900229	negative regulation of single-species biofilm formation in or on host organism	BP	2	1	0.0210412	0.943065
GO:1900110	negative regulation of histone H3-K9 dimethylation	BP	2	1	0.0215915	0.943065
GO:0009590	detection of gravity	BP	2	1	0.0215572	0.943065
GO:0005575	cellular_component	CC	17574	363	0.0215515	0.943065
GO:0001750	photoreceptor outer segment	CC	75	5	0.020093	0.943065
GO:0015629	actin cytoskeleton	CC	467	21	0.0212247	0.943065
GO:0060589	nucleoside-triphosphatase regulator activity	MF	330	15	0.0205245	0.943065
GO:0004407	histone deacetylase activity	MF	41	4	0.0203353	0.943065
GO:0033558	protein deacetylase activity	MF	42	4	0.0211388	0.943065
GO:0003884	D-amino-acid oxidase activity	MF	2	1	0.0213442	0.943065
GO:0042910	xenobiotic transmembrane transporter activity	MF	8	2	0.0213219	0.943065
GO:0016176	superoxide-generating NADPH oxidase activator activity	MF	10	2	0.0207465	0.943065
GO:0002046	opsin binding	MF	2	1	0.021767	0.943065
GO:1902253	regulation of intrinsic apoptotic signaling pathway by p53 class mediator	BP	29	3	0.0221043	0.951608
GO:1900923	regulation of glycine import across plasma membrane	BP	2	1	0.0221333	0.951608
GO:1900924	negative regulation of glycine import across plasma membrane	BP	2	1	0.0221333	0.951608
GO:0001047	core promoter binding	MF	45	4	0.0220305	0.951608
GO:0045637	regulation of myeloid cell differentiation	BP	237	11	0.0222702	0.95188
GO:0048243	norepinephrine secretion	BP	16	2	0.0223081	0.95188
GO:0019885	antigen processing and presentation of endogenous peptide antigen via MHC class I	BP	7	2	0.022279	0.95188
GO:0051015	actin filament binding	MF	182	11	0.0222924	0.95188
GO:0042445	hormone metabolic process	BP	210	10	0.0226126	0.953184
GO:0033036	macromolecule localization	BP	2886	80	0.0229123	0.953184
GO:0034620	cellular response to unfolded protein	BP	131	7	0.0227482	0.953184
GO:0045137	development of primary sexual characteristics	BP	199	10	0.0227837	0.953184
GO:0042476	odontogenesis	BP	123	8	0.0228744	0.953184
GO:0051052	regulation of DNA metabolic process	BP	387	15	0.0227677	0.953184
GO:0090026	positive regulation of monocyte chemotaxis	BP	17	2	0.0224794	0.953184
GO:0086005	ventricular cardiac muscle cell action potential	BP	36	4	0.022405	0.953184
GO:0050711	negative regulation of interleukin-1 secretion	BP	15	2	0.022582	0.953184
GO:2001021	negative regulation of response to DNA damage stimulus	BP	73	5	0.0229708	0.953184
GO:2000780	negative regulation of double-strand break repair	BP	26	3	0.0229692	0.953184
GO:0043970	histone H3-K9 acetylation	BP	11	2	0.0225342	0.953184
GO:0006097	glyoxylate cycle	BP	2	1	0.0227624	0.953184
GO:0034144	negative regulation of toll-like receptor 4 signaling pathway	BP	7	2	0.0229235	0.953184
GO:0004450	isocitrate dehydrogenase (NADP+) activity	MF	2	1	0.0227624	0.953184
GO:0047952	glycerol-3-phosphate dehydrogenase [NAD(P)+] activity	MF	2	1	0.0230505	0.954739
GO:0050794	regulation of cellular process	BP	9942	235	0.0232137	0.95484
GO:0051932	synaptic transmission, GABAergic	BP	42	4	0.0231196	0.95484
GO:0043586	tongue development	BP	20	3	0.0232218	0.95484
GO:1990682	CSF1-CSF1R complex	CC	2	1	0.0231746	0.95484
GO:0030072	peptide hormone secretion	BP	236	12	0.0232671	0.954967
GO:0002682	regulation of immune system process	BP	1362	39	0.0234511	0.957058
GO:0051128	regulation of cellular component organization	BP	2340	73	0.0235217	0.957058
GO:0002694	regulation of leukocyte activation	BP	462	17	0.0236567	0.957058
GO:0097193	intrinsic apoptotic signaling pathway	BP	278	12	0.0235919	0.957058
GO:0046660	female sex differentiation	BP	112	7	0.023631	0.957058
GO:0070444	oligodendrocyte progenitor proliferation	BP	8	2	0.0235847	0.957058
GO:0070445	regulation of oligodendrocyte progenitor proliferation	BP	8	2	0.0235847	0.957058
GO:0021522	spinal cord motor neuron differentiation	BP	31	4	0.0234676	0.957058
GO:0071944	cell periphery	CC	5034	131	0.023893	0.963173
GO:0045111	intermediate filament cytoskeleton	CC	229	8	0.0238679	0.963173
GO:0004912	interleukin-3 receptor activity	MF	2	1	0.0240175	0.966469
GO:0050926	regulation of positive chemotaxis	BP	25	3	0.0241521	0.968975
GO:0097037	heme export	BP	2	1	0.0241655	0.968975
GO:0042379	chemokine receptor binding	MF	61	3	0.0242386	0.970186
GO:0030968	endoplasmic reticulum unfolded protein response	BP	114	6	0.0243392	0.970778
GO:1901797	negative regulation of signal transduction by p53 class mediator	BP	31	3	0.0242973	0.970778
GO:0010616	negative regulation of cardiac muscle adaptation	BP	8	2	0.0244447	0.971557
GO:1903243	negative regulation of cardiac muscle hypertrophy in response to stress	BP	8	2	0.0244447	0.971557
GO:2000854	positive regulation of corticosterone secretion	BP	2	1	0.0246709	0.972007
GO:1904328	regulation of myofibroblast contraction	BP	1	1	0.0245943	0.972007
GO:1990764	myofibroblast contraction	BP	1	1	0.0245943	0.972007
GO:0008092	cytoskeletal protein binding	MF	892	34	0.0246295	0.972007
GO:0005011	macrophage colony-stimulating factor receptor activity	MF	2	1	0.0245752	0.972007
GO:0032690	negative regulation of interleukin-1 alpha production	BP	2	1	0.0247219	0.972324
GO:0003013	circulatory system process	BP	478	19	0.0249524	0.976296
GO:0001817	regulation of cytokine production	BP	613	20	0.0249233	0.976296
GO:0032966	negative regulation of collagen biosynthetic process	BP	16	2	0.0248693	0.976296
GO:0051053	negative regulation of DNA metabolic process	BP	138	7	0.0249985	0.976409
GO:0007165	signal transduction	BP	5526	140	0.0251434	0.978549
GO:0030336	negative regulation of cell migration	BP	299	13	0.0252696	0.978549
GO:0032230	positive regulation of synaptic transmission, GABAergic	BP	12	2	0.0252472	0.978549
GO:0008298	intracellular mRNA localization	BP	12	2	0.025181	0.978549
GO:0071228	cellular response to tumor cell	BP	2	1	0.0252219	0.978549
GO:0030193	regulation of blood coagulation	BP	77	5	0.0257891	0.984987
GO:0051954	positive regulation of amine transport	BP	34	3	0.025752	0.984987
GO:1900046	regulation of hemostasis	BP	77	5	0.0257891	0.984987
GO:0043588	skin development	BP	395	13	0.0256001	0.984987
GO:0090630	activation of GTPase activity	BP	83	6	0.0256168	0.984987
GO:0090303	positive regulation of wound healing	BP	54	4	0.0257602	0.984987
GO:0000188	inactivation of MAPK activity	BP	24	3	0.0256271	0.984987
GO:1904994	regulation of leukocyte adhesion to vascular endothelial cell	BP	17	2	0.0258279	0.984987
GO:0017159	pantetheine hydrolase activity	MF	3	1	0.0256958	0.984987
GO:0097756	negative regulation of blood vessel diameter	BP	77	5	0.0258969	0.984991
GO:0016151	nickel cation binding	MF	2	1	0.0259151	0.984991
GO:0035051	cardiocyte differentiation	BP	159	9	0.0263693	0.985688
GO:0001783	B cell apoptotic process	BP	23	3	0.0262644	0.985688
GO:0045738	negative regulation of DNA repair	BP	28	3	0.0263261	0.985688
GO:0002689	negative regulation of leukocyte chemotaxis	BP	16	2	0.0263306	0.985688
GO:0031258	lamellipodium membrane	CC	22	3	0.0262896	0.985688
GO:0051287	NAD binding	MF	54	4	0.026235	0.985688
GO:0003953	NAD+ nucleosidase activity	MF	2	1	0.0260905	0.985688
GO:0050135	NAD(P)+ nucleosidase activity	MF	2	1	0.0260905	0.985688
GO:0061809	NAD+ nucleotidase, cyclic ADP-ribose generating	MF	2	1	0.0260905	0.985688
GO:0004561	alpha-N-acetylglucosaminidase activity	MF	1	1	0.02625	0.985688
GO:0070252	actin-mediated cell contraction	BP	110	7	0.0265663	0.987832
GO:0070169	positive regulation of biomineral tissue development	BP	42	4	0.0265733	0.987832
GO:0043511	inhibin complex	CC	2	1	0.0266014	0.987832
GO:0043512	inhibin A complex	CC	2	1	0.0266014	0.987832
GO:0045595	regulation of cell differentiation	BP	1705	57	0.0266915	0.989555
GO:0010713	negative regulation of collagen metabolic process	BP	17	2	0.0268203	0.992702
GO:0009628	response to abiotic stimulus	BP	1081	35	0.0270685	0.993392
GO:0048732	gland development	BP	421	19	0.027183	0.993392
GO:0009988	cell-cell recognition	BP	71	4	0.0270911	0.993392
GO:1901291	negative regulation of double-strand break repair via single-strand annealing	BP	2	1	0.0271855	0.993392
GO:0006876	cellular cadmium ion homeostasis	BP	1	1	0.0271248	0.993392
GO:0015707	nitrite transport	BP	1	1	0.0271248	0.993392
GO:0001809	positive regulation of type IV hypersensitivity	BP	1	1	0.0272782	0.993392
GO:2000387	regulation of antral ovarian follicle growth	BP	1	1	0.0272782	0.993392
GO:2000388	positive regulation of antral ovarian follicle growth	BP	1	1	0.0272782	0.993392
GO:0030173	integral component of Golgi membrane	CC	51	4	0.0269856	0.993392
GO:0048878	chemical homeostasis	BP	1098	34	0.0274433	0.996198
GO:0070175	positive regulation of enamel mineralization	BP	4	1	0.0274145	0.996198
GO:0001775	cell activation	BP	1272	33	0.13725	1
GO:0002252	immune effector process	BP	1088	22	0.441845	1
GO:0002263	cell activation involved in immune response	BP	662	15	0.296489	1
GO:0002274	myeloid leukocyte activation	BP	613	15	0.216616	1
GO:0002275	myeloid cell activation involved in immune response	BP	519	10	0.519005	1
GO:0002283	neutrophil activation involved in immune response	BP	469	8	0.65477	1
GO:0002366	leukocyte activation involved in immune response	BP	658	15	0.285228	1
GO:0002443	leukocyte mediated immunity	BP	729	13	0.595265	1
GO:0002444	myeloid leukocyte mediated immunity	BP	527	10	0.529099	1
GO:0002446	neutrophil mediated immunity	BP	480	9	0.546648	1
GO:0002576	platelet degranulation	BP	117	2	0.64924	1
GO:0006810	transport	BP	4707	103	0.492212	1
GO:0006887	exocytosis	BP	852	15	0.80264	1
GO:0006955	immune response	BP	1838	42	0.118548	1
GO:0008150	biological_process	BP	16668	342	0.237968	1
GO:0009987	cellular process	BP	15263	308	0.638858	1
GO:0016192	vesicle-mediated transport	BP	1867	33	0.934992	1
GO:0032940	secretion by cell	BP	1412	40	0.0538494	1
GO:0036230	granulocyte activation	BP	486	9	0.548422	1
GO:0042119	neutrophil activation	BP	479	9	0.538121	1
GO:0043299	leukocyte degranulation	BP	509	8	0.743997	1
GO:0043312	neutrophil degranulation	BP	466	7	0.77601	1
GO:0045055	regulated exocytosis	BP	750	13	0.77946	1
GO:0045321	leukocyte activation	BP	1129	29	0.138694	1
GO:0046903	secretion	BP	1542	41	0.10459	1
GO:0050896	response to stimulus	BP	8310	185	0.26341	1
GO:0051179	localization	BP	6108	149	0.0874239	1
GO:0051234	establishment of localization	BP	4817	104	0.565591	1
GO:0001867	complement activation, lectin pathway	BP	13	0	1	1
GO:0001868	regulation of complement activation, lectin pathway	BP	2	0	1	1
GO:0001869	negative regulation of complement activation, lectin pathway	BP	2	0	1	1
GO:0002253	activation of immune response	BP	503	11	0.492869	1
GO:0002673	regulation of acute inflammatory response	BP	87	4	0.0498276	1
GO:0002684	positive regulation of immune system process	BP	932	24	0.162619	1
GO:0002697	regulation of immune effector process	BP	363	9	0.244719	1
GO:0002698	negative regulation of immune effector process	BP	106	3	0.341167	1
GO:0002920	regulation of humoral immune response	BP	65	1	0.606821	1
GO:0002921	negative regulation of humoral immune response	BP	11	0	1	1
GO:0006508	proteolysis	BP	1662	36	0.352216	1
GO:0006807	nitrogen compound metabolic process	BP	9697	212	0.138561	1
GO:0006956	complement activation	BP	64	0	1	1
GO:0006959	humoral immune response	BP	223	4	0.414622	1
GO:0007154	cell communication	BP	6000	149	0.0601272	1
GO:0007264	small GTPase mediated signal transduction	BP	505	15	0.382382	1
GO:0007596	blood coagulation	BP	313	9	0.329591	1
GO:0007597	blood coagulation, intrinsic pathway	BP	16	0	1	1
GO:0007599	hemostasis	BP	317	10	0.229534	1
GO:0008152	metabolic process	BP	11255	238	0.184287	1
GO:0009611	response to wounding	BP	625	18	0.304531	1
GO:0010466	negative regulation of peptidase activity	BP	241	3	0.771521	1
GO:0010467	gene expression	BP	5712	125	0.164999	1
GO:0010951	negative regulation of endopeptidase activity	BP	231	3	0.752283	1
GO:0010955	negative regulation of protein processing	BP	35	1	0.443599	1
GO:0016043	cellular component organization	BP	5890	148	0.113887	1
GO:0016485	protein processing	BP	238	5	0.500447	1
GO:0019222	regulation of metabolic process	BP	6492	155	0.0622834	1
GO:0019538	protein metabolic process	BP	5387	117	0.458569	1
GO:0022411	cellular component disassembly	BP	500	11	0.551613	1
GO:0022617	extracellular matrix disassembly	BP	71	4	0.0850534	1
GO:0023052	signaling	BP	5953	150	0.0410703	1
GO:0030162	regulation of proteolysis	BP	710	17	0.287892	1
GO:0030198	extracellular matrix organization	BP	335	12	0.20786	1
GO:0030449	regulation of complement activation	BP	47	0	1	1
GO:0032268	regulation of cellular protein metabolic process	BP	2472	63	0.12481	1
GO:0035556	intracellular signal transduction	BP	2655	68	0.224248	1
GO:0042060	wound healing	BP	518	16	0.212041	1
GO:0043062	extracellular structure organization	BP	389	13	0.220147	1
GO:0043085	positive regulation of catalytic activity	BP	1326	32	0.490912	1
GO:0043086	negative regulation of catalytic activity	BP	751	21	0.138747	1
GO:0043087	regulation of GTPase activity	BP	448	18	0.0523553	1
GO:0043170	macromolecule metabolic process	BP	9333	198	0.259766	1
GO:0043547	positive regulation of GTPase activity	BP	378	16	0.0347098	1
GO:0044092	negative regulation of molecular function	BP	1048	29	0.11791	1
GO:0044093	positive regulation of molecular function	BP	1650	43	0.289747	1
GO:0044237	cellular metabolic process	BP	10254	225	0.115715	1
GO:0044238	primary metabolic process	BP	10137	222	0.114654	1
GO:0044260	cellular macromolecule metabolic process	BP	7654	184	0.0334008	1
GO:0044267	cellular protein metabolic process	BP	4824	105	0.480607	1
GO:0045087	innate immune response	BP	780	16	0.344103	1
GO:0045088	regulation of innate immune response	BP	340	7	0.500757	1
GO:0045824	negative regulation of innate immune response	BP	44	1	0.576359	1
GO:0045861	negative regulation of proteolysis	BP	331	9	0.145857	1
GO:0045916	negative regulation of complement activation	BP	7	0	1	1
GO:0048518	positive regulation of biological process	BP	5604	146	0.0513615	1
GO:0048584	positive regulation of response to stimulus	BP	2153	56	0.162996	1
GO:0048863	stem cell differentiation	BP	196	8	0.258477	1
GO:0050776	regulation of immune response	BP	863	20	0.259903	1
GO:0050777	negative regulation of immune response	BP	125	5	0.0927212	1
GO:0050778	positive regulation of immune response	BP	673	14	0.514743	1
GO:0050789	regulation of biological process	BP	10860	244	0.0885079	1
GO:0050790	regulation of catalytic activity	BP	2165	47	0.700237	1
GO:0050817	coagulation	BP	318	9	0.335357	1
GO:0050878	regulation of body fluid levels	BP	465	13	0.303101	1
GO:0051056	regulation of small GTPase mediated signal transduction	BP	295	10	0.370469	1
GO:0051246	regulation of protein metabolic process	BP	2650	64	0.242309	1
GO:0051336	regulation of hydrolase activity	BP	1212	26	0.669567	1
GO:0051345	positive regulation of hydrolase activity	BP	727	21	0.215206	1
GO:0051346	negative regulation of hydrolase activity	BP	427	5	0.926062	1
GO:0051604	protein maturation	BP	303	5	0.716998	1
GO:0051716	cellular response to stimulus	BP	6856	159	0.177603	1
GO:0052547	regulation of peptidase activity	BP	419	7	0.731601	1
GO:0052548	regulation of endopeptidase activity	BP	395	7	0.675984	1
GO:0065007	biological regulation	BP	11498	261	0.0326373	1
GO:0065008	regulation of biological quality	BP	3687	100	0.0543843	1
GO:0065009	regulation of molecular function	BP	3011	71	0.348906	1
GO:0070613	regulation of protein processing	BP	106	2	0.569912	1
GO:0071704	organic substance metabolic process	BP	10813	230	0.157374	1
GO:0071840	cellular component organization or biogenesis	BP	6058	148	0.184589	1
GO:0072376	protein activation cascade	BP	86	0	1	1
GO:0072378	blood coagulation, fibrin clot formation	BP	26	0	1	1
GO:1901564	organonitrogen compound metabolic process	BP	6370	136	0.470687	1
GO:1902531	regulation of intracellular signal transduction	BP	1775	51	0.0615937	1
GO:1903317	regulation of protein maturation	BP	108	2	0.588189	1
GO:1903318	negative regulation of protein maturation	BP	35	1	0.443599	1
GO:2000257	regulation of protein activation cascade	BP	48	0	1	1
GO:2000258	negative regulation of protein activation cascade	BP	7	0	1	1
GO:0006805	xenobiotic metabolic process	BP	114	0	1	1
GO:0009410	response to xenobiotic stimulus	BP	276	6	0.586073	1
GO:0042221	response to chemical	BP	4352	93	0.489341	1
GO:0070887	cellular response to chemical stimulus	BP	2986	76	0.137909	1
GO:0071466	cellular response to xenobiotic stimulus	BP	167	2	0.887859	1
GO:0001894	tissue homeostasis	BP	210	7	0.198242	1
GO:0003008	system process	BP	1988	49	0.137635	1
GO:0006629	lipid metabolic process	BP	1349	34	0.17489	1
GO:0006953	acute-phase response	BP	46	0	1	1
GO:0007586	digestion	BP	127	1	0.909669	1
GO:0010669	epithelial structure maintenance	BP	26	0	1	1
GO:0019216	regulation of lipid metabolic process	BP	373	8	0.700627	1
GO:0022600	digestive system process	BP	95	1	0.872176	1
GO:0030277	maintenance of gastrointestinal epithelium	BP	19	0	1	1
GO:0048871	multicellular organismal homeostasis	BP	456	13	0.315068	1
GO:0060249	anatomical structure homeostasis	BP	400	13	0.10779	1
GO:0006638	neutral lipid metabolic process	BP	114	2	0.711291	1
GO:0006639	acylglycerol metabolic process	BP	113	2	0.704144	1
GO:0006641	triglyceride metabolic process	BP	94	2	0.52074	1
GO:0009056	catabolic process	BP	2358	51	0.452458	1
GO:0009893	positive regulation of metabolic process	BP	3351	91	0.0908746	1
GO:0009894	regulation of catabolic process	BP	833	21	0.39217	1
GO:0009896	positive regulation of catabolic process	BP	385	6	0.905595	1
GO:0010896	regulation of triglyceride catabolic process	BP	11	0	1	1
GO:0010898	positive regulation of triglyceride catabolic process	BP	7	0	1	1
GO:0016042	lipid catabolic process	BP	312	2	0.982329	1
GO:0019433	triglyceride catabolic process	BP	31	0	1	1
GO:0031325	positive regulation of cellular metabolic process	BP	3082	85	0.0896677	1
GO:0031329	regulation of cellular catabolic process	BP	729	18	0.399452	1
GO:0031331	positive regulation of cellular catabolic process	BP	329	5	0.899839	1
GO:0044242	cellular lipid catabolic process	BP	201	1	0.980608	1
GO:0044248	cellular catabolic process	BP	2087	42	0.649527	1
GO:0044255	cellular lipid metabolic process	BP	1034	26	0.207758	1
GO:0045834	positive regulation of lipid metabolic process	BP	133	4	0.440554	1
GO:0046461	neutral lipid catabolic process	BP	38	0	1	1
GO:0046464	acylglycerol catabolic process	BP	38	0	1	1
GO:0046486	glycerolipid metabolic process	BP	435	11	0.419288	1
GO:0046503	glycerolipid catabolic process	BP	57	0	1	1
GO:0050994	regulation of lipid catabolic process	BP	51	1	0.707206	1
GO:0050996	positive regulation of lipid catabolic process	BP	22	1	0.401758	1
GO:0090207	regulation of triglyceride metabolic process	BP	35	0	1	1
GO:0090208	positive regulation of triglyceride metabolic process	BP	18	0	1	1
GO:1901575	organic substance catabolic process	BP	1958	47	0.194816	1
GO:0001525	angiogenesis	BP	554	17	0.177068	1
GO:0001568	blood vessel development	BP	718	24	0.0862713	1
GO:0010594	regulation of endothelial cell migration	BP	202	9	0.0497334	1
GO:0010595	positive regulation of endothelial cell migration	BP	113	7	0.0290032	1
GO:0014812	muscle cell migration	BP	95	3	0.439553	1
GO:0014909	smooth muscle cell migration	BP	82	3	0.369746	1
GO:0022613	ribonucleoprotein complex biogenesis	BP	429	2	0.997171	1
GO:0042254	ribosome biogenesis	BP	269	0	1	1
GO:0042273	ribosomal large subunit biogenesis	BP	70	0	1	1
GO:0044085	cellular component biogenesis	BP	3046	62	0.818214	1
GO:0048514	blood vessel morphogenesis	BP	643	22	0.0663332	1
GO:0001101	response to acid chemical	BP	319	9	0.388723	1
GO:0006464	cellular protein modification process	BP	3807	90	0.292808	1
GO:0006473	protein acetylation	BP	181	4	0.560827	1
GO:0006474	N-terminal protein amino acid acetylation	BP	15	0	1	1
GO:0006576	cellular biogenic amine metabolic process	BP	44	0	1	1
GO:0006586	indolalkylamine metabolic process	BP	13	0	1	1
GO:0006725	cellular aromatic compound metabolic process	BP	5898	138	0.0596878	1
GO:0007623	circadian rhythm	BP	188	6	0.273114	1
GO:0009308	amine metabolic process	BP	81	1	0.78783	1
GO:0009309	amine biosynthetic process	BP	19	0	1	1
GO:0009314	response to radiation	BP	423	15	0.0602608	1
GO:0009416	response to light stimulus	BP	290	11	0.0768769	1
GO:0009648	photoperiodism	BP	25	3	0.0293522	1
GO:0009719	response to endogenous stimulus	BP	1561	48	0.0550832	1
GO:0010033	response to organic substance	BP	3010	81	0.0431734	1
GO:0010035	response to inorganic substance	BP	524	13	0.391639	1
GO:0010038	response to metal ion	BP	346	12	0.0977019	1
GO:0010043	response to zinc ion	BP	51	1	0.544413	1
GO:0010243	response to organonitrogen compound	BP	914	29	0.0527519	1
GO:0014070	response to organic cyclic compound	BP	867	29	0.0288494	1
GO:0014074	response to purine-containing compound	BP	147	4	0.452613	1
GO:0017144	drug metabolic process	BP	729	12	0.771132	1
GO:0030186	melatonin metabolic process	BP	1	0	1	1
GO:0030187	melatonin biosynthetic process	BP	1	0	1	1
GO:0031365	N-terminal protein amino acid modification	BP	27	0	1	1
GO:0032868	response to insulin	BP	249	8	0.220165	1
GO:0034097	response to cytokine	BP	1050	28	0.0907502	1
GO:0034641	cellular nitrogen compound metabolic process	BP	6384	145	0.0904762	1
GO:0034694	response to prostaglandin	BP	30	1	0.526697	1
GO:0034695	response to prostaglandin E	BP	22	1	0.466989	1
GO:0034754	cellular hormone metabolic process	BP	112	5	0.0823598	1
GO:0036211	protein modification process	BP	3807	90	0.292808	1
GO:0042401	cellular biogenic amine biosynthetic process	BP	18	0	1	1
GO:0042430	indole-containing compound metabolic process	BP	22	0	1	1
GO:0042435	indole-containing compound biosynthetic process	BP	4	0	1	1
GO:0042446	hormone biosynthetic process	BP	83	4	0.115123	1
GO:0043412	macromolecule modification	BP	4001	95	0.233178	1
GO:0043434	response to peptide hormone	BP	400	11	0.283961	1
GO:0043543	protein acylation	BP	220	4	0.692174	1
GO:0043603	cellular amide metabolic process	BP	1045	18	0.729442	1
GO:0043604	amide biosynthetic process	BP	793	12	0.855607	1
GO:0044106	cellular amine metabolic process	BP	72	1	0.758148	1
GO:0046219	indolalkylamine biosynthetic process	BP	2	0	1	1
GO:0046483	heterocycle metabolic process	BP	5856	135	0.0920635	1
GO:0046683	response to organophosphorus	BP	133	4	0.366873	1
GO:0046688	response to copper ion	BP	39	0	1	1
GO:0048511	rhythmic process	BP	269	10	0.100589	1
GO:0051385	response to mineralocorticoid	BP	32	2	0.157817	1
GO:0051412	response to corticosterone	BP	22	2	0.0847502	1
GO:0051591	response to cAMP	BP	96	4	0.185613	1
GO:0051592	response to calcium ion	BP	142	6	0.153957	1
GO:0070542	response to fatty acid	BP	81	2	0.522444	1
GO:0071310	cellular response to organic substance	BP	2464	66	0.101802	1
GO:0071320	cellular response to cAMP	BP	52	1	0.713051	1
GO:0071407	cellular response to organic cyclic compound	BP	516	14	0.357481	1
GO:0071417	cellular response to organonitrogen compound	BP	537	15	0.356688	1
GO:0071495	cellular response to endogenous stimulus	BP	1316	36	0.310979	1
GO:1901360	organic cyclic compound metabolic process	BP	6100	142	0.0575151	1
GO:1901566	organonitrogen compound biosynthetic process	BP	1752	35	0.581764	1
GO:1901652	response to peptide	BP	463	13	0.253365	1
GO:1901698	response to nitrogen compound	BP	986	29	0.0943186	1
GO:1901699	cellular response to nitrogen compound	BP	588	15	0.47144	1
GO:1901700	response to oxygen-containing compound	BP	1520	45	0.0385629	1
GO:1901701	cellular response to oxygen-containing compound	BP	1054	28	0.250422	1
GO:0002181	cytoplasmic translation	BP	83	2	0.476704	1
GO:0002182	cytoplasmic translational elongation	BP	11	0	1	1
GO:0006082	organic acid metabolic process	BP	1038	24	0.282009	1
GO:0006139	nucleobase-containing compound metabolic process	BP	5701	133	0.074837	1
GO:0006396	RNA processing	BP	1214	9	0.998634	1
GO:0006399	tRNA metabolic process	BP	180	0	1	1
GO:0006400	tRNA modification	BP	80	0	1	1
GO:0006412	translation	BP	648	10	0.792946	1
GO:0006414	translational elongation	BP	132	0	1	1
GO:0006417	regulation of translation	BP	379	8	0.494021	1
GO:0006418	tRNA aminoacylation for protein translation	BP	45	0	1	1
GO:0006419	alanyl-tRNA aminoacylation	BP	3	0	1	1
GO:0006448	regulation of translational elongation	BP	19	0	1	1
GO:0006450	regulation of translational fidelity	BP	18	0	1	1
GO:0006518	peptide metabolic process	BP	803	14	0.687056	1
GO:0006520	cellular amino acid metabolic process	BP	312	7	0.407903	1
GO:0007417	central nervous system development	BP	898	33	0.108996	1
GO:0007420	brain development	BP	675	26	0.101499	1
GO:0008033	tRNA processing	BP	119	0	1	1
GO:0009451	RNA modification	BP	152	2	0.735424	1
GO:0010608	posttranscriptional regulation of gene expression	BP	899	14	0.572629	1
GO:0016070	RNA metabolic process	BP	4625	114	0.0362751	1
GO:0019752	carboxylic acid metabolic process	BP	936	23	0.204867	1
GO:0021549	cerebellum development	BP	89	3	0.453158	1
GO:0021680	cerebellar Purkinje cell layer development	BP	24	2	0.166617	1
GO:0021695	cerebellar cortex development	BP	45	3	0.159267	1
GO:0022037	metencephalon development	BP	98	3	0.534752	1
GO:0030902	hindbrain development	BP	139	5	0.367757	1
GO:0034248	regulation of cellular amide metabolic process	BP	429	8	0.644478	1
GO:0034470	ncRNA processing	BP	353	1	0.998161	1
GO:0034660	ncRNA metabolic process	BP	524	3	0.996217	1
GO:0043038	amino acid activation	BP	49	0	1	1
GO:0043039	tRNA aminoacylation	BP	48	0	1	1
GO:0043043	peptide biosynthetic process	BP	671	10	0.823109	1
GO:0043066	negative regulation of apoptotic process	BP	881	28	0.0648814	1
GO:0043069	negative regulation of programmed cell death	BP	895	28	0.0770676	1
GO:0043436	oxoacid metabolic process	BP	1022	24	0.25908	1
GO:0043523	regulation of neuron apoptotic process	BP	194	7	0.263802	1
GO:0043524	negative regulation of neuron apoptotic process	BP	142	3	0.725459	1
GO:0044281	small molecule metabolic process	BP	1892	41	0.353825	1
GO:0050877	nervous system process	BP	1279	27	0.392789	1
GO:0050885	neuromuscular process controlling balance	BP	50	2	0.455022	1
GO:0050905	neuromuscular process	BP	104	3	0.589194	1
GO:0051402	neuron apoptotic process	BP	221	7	0.377506	1
GO:0060322	head development	BP	717	26	0.160108	1
GO:0060548	negative regulation of cell death	BP	977	28	0.146836	1
GO:0070997	neuron death	BP	324	9	0.448531	1
GO:0090304	nucleic acid metabolic process	BP	5120	124	0.0364511	1
GO:0106074	aminoacyl-tRNA metabolism involved in translational fidelity	BP	12	0	1	1
GO:0140018	regulation of cytoplasmic translational fidelity	BP	1	0	1	1
GO:1900247	regulation of cytoplasmic translational elongation	BP	11	0	1	1
GO:1901214	regulation of neuron death	BP	286	9	0.314299	1
GO:1901215	negative regulation of neuron death	BP	195	3	0.859106	1
GO:2000765	regulation of cytoplasmic translation	BP	27	1	0.528864	1
GO:0001505	regulation of neurotransmitter levels	BP	331	8	0.628715	1
GO:0001659	temperature homeostasis	BP	168	4	0.646543	1
GO:0002793	positive regulation of peptide secretion	BP	256	8	0.191854	1
GO:0003012	muscle system process	BP	442	13	0.302935	1
GO:0006584	catecholamine metabolic process	BP	48	4	0.0386008	1
GO:0006811	ion transport	BP	1543	37	0.377609	1
GO:0006812	cation transport	BP	1063	28	0.277075	1
GO:0006820	anion transport	BP	562	13	0.420105	1
GO:0006835	dicarboxylic acid transport	BP	84	1	0.831565	1
GO:0006836	neurotransmitter transport	BP	251	10	0.149465	1
GO:0006865	amino acid transport	BP	125	7	0.0328071	1
GO:0006936	muscle contraction	BP	340	9	0.474985	1
GO:0006937	regulation of muscle contraction	BP	158	4	0.52089	1
GO:0006939	smooth muscle contraction	BP	105	2	0.737021	1
GO:0006940	regulation of smooth muscle contraction	BP	62	0	1	1
GO:0007162	negative regulation of cell adhesion	BP	261	10	0.103035	1
GO:0007166	cell surface receptor signaling pathway	BP	2717	77	0.06715	1
GO:0007267	cell-cell signaling	BP	1513	44	0.25892	1
GO:0007268	chemical synaptic transmission	BP	663	20	0.369823	1
GO:0007568	aging	BP	299	7	0.59888	1
GO:0007618	mating	BP	37	2	0.198674	1
GO:0007620	copulation	BP	20	2	0.0545378	1
GO:0008104	protein localization	BP	2553	69	0.0659344	1
GO:0008217	regulation of blood pressure	BP	165	4	0.465879	1
GO:0008652	cellular amino acid biosynthetic process	BP	81	0	1	1
GO:0009063	cellular amino acid catabolic process	BP	115	3	0.349194	1
GO:0009448	gamma-aminobutyric acid metabolic process	BP	5	0	1	1
GO:0009449	gamma-aminobutyric acid biosynthetic process	BP	3	0	1	1
GO:0009450	gamma-aminobutyric acid catabolic process	BP	2	0	1	1
GO:0009636	response to toxic substance	BP	491	14	0.162129	1
GO:0009712	catechol-containing compound metabolic process	BP	48	4	0.0386008	1
GO:0009967	positive regulation of signal transduction	BP	1540	41	0.232411	1
GO:0010039	response to iron ion	BP	30	3	0.0347092	1
GO:0010543	regulation of platelet activation	BP	30	2	0.224641	1
GO:0010544	negative regulation of platelet activation	BP	18	0	1	1
GO:0010647	positive regulation of cell communication	BP	1697	44	0.299264	1
GO:0014046	dopamine secretion	BP	40	2	0.263185	1
GO:0014051	gamma-aminobutyric acid secretion	BP	9	0	1	1
GO:0014052	regulation of gamma-aminobutyric acid secretion	BP	6	0	1	1
GO:0014053	negative regulation of gamma-aminobutyric acid secretion	BP	1	0	1	1
GO:0014059	regulation of dopamine secretion	BP	40	2	0.263185	1
GO:0015031	protein transport	BP	1872	48	0.11475	1
GO:0015696	ammonium transport	BP	103	5	0.0660737	1
GO:0015711	organic anion transport	BP	439	11	0.307459	1
GO:0015718	monocarboxylic acid transport	BP	150	2	0.764795	1
GO:0015740	C4-dicarboxylate transport	BP	21	0	1	1
GO:0015800	acidic amino acid transport	BP	55	1	0.726941	1
GO:0015812	gamma-aminobutyric acid transport	BP	13	0	1	1
GO:0015833	peptide transport	BP	1905	48	0.144321	1
GO:0015837	amine transport	BP	99	5	0.0509799	1
GO:0015844	monoamine transport	BP	84	4	0.103285	1
GO:0015849	organic acid transport	BP	300	9	0.157571	1
GO:0015850	organic hydroxy compound transport	BP	249	6	0.367608	1
GO:0015872	dopamine transport	BP	52	2	0.363212	1
GO:0015893	drug transport	BP	209	6	0.252813	1
GO:0016053	organic acid biosynthetic process	BP	393	7	0.69582	1
GO:0016054	organic acid catabolic process	BP	260	5	0.595547	1
GO:0018958	phenol-containing compound metabolic process	BP	92	6	0.0342436	1
GO:0019953	sexual reproduction	BP	766	20	0.12831	1
GO:0022407	regulation of cell-cell adhesion	BP	371	13	0.101592	1
GO:0022408	negative regulation of cell-cell adhesion	BP	162	5	0.274936	1
GO:0023056	positive regulation of signaling	BP	1704	45	0.255629	1
GO:0030168	platelet activation	BP	145	4	0.537018	1
GO:0030195	negative regulation of blood coagulation	BP	52	2	0.276333	1
GO:0030534	adult behavior	BP	135	6	0.163392	1
GO:0031644	regulation of neurological system process	BP	123	4	0.449778	1
GO:0031646	positive regulation of neurological system process	BP	57	3	0.296255	1
GO:0031649	heat generation	BP	16	0	1	1
GO:0031650	regulation of heat generation	BP	12	0	1	1
GO:0031652	positive regulation of heat generation	BP	10	0	1	1
GO:0032024	positive regulation of insulin secretion	BP	69	3	0.289126	1
GO:0032787	monocarboxylic acid metabolic process	BP	563	13	0.384588	1
GO:0032890	regulation of organic acid transport	BP	53	1	0.645683	1
GO:0032891	negative regulation of organic acid transport	BP	19	1	0.396083	1
GO:0032892	positive regulation of organic acid transport	BP	31	0	1	1
GO:0033238	regulation of cellular amine metabolic process	BP	36	1	0.60368	1
GO:0033240	positive regulation of cellular amine metabolic process	BP	8	0	1	1
GO:0033602	negative regulation of dopamine secretion	BP	3	0	1	1
GO:0033604	negative regulation of catecholamine secretion	BP	13	0	1	1
GO:0034109	homotypic cell-cell adhesion	BP	73	3	0.297371	1
GO:0034110	regulation of homotypic cell-cell adhesion	BP	24	2	0.17372	1
GO:0034111	negative regulation of homotypic cell-cell adhesion	BP	14	0	1	1
GO:0035094	response to nicotine	BP	45	0	1	1
GO:0035640	exploration behavior	BP	23	1	0.458848	1
GO:0042053	regulation of dopamine metabolic process	BP	18	1	0.442994	1
GO:0042069	regulation of catecholamine metabolic process	BP	18	1	0.442994	1
GO:0042133	neurotransmitter metabolic process	BP	140	2	0.836801	1
GO:0042135	neurotransmitter catabolic process	BP	19	0	1	1
GO:0042136	neurotransmitter biosynthetic process	BP	97	2	0.70036	1
GO:0042220	response to cocaine	BP	51	1	0.718362	1
GO:0042391	regulation of membrane potential	BP	406	17	0.0359825	1
GO:0042417	dopamine metabolic process	BP	34	1	0.637701	1
GO:0042493	response to drug	BP	963	26	0.204581	1
GO:0042886	amide transport	BP	1932	48	0.16287	1
GO:0043269	regulation of ion transport	BP	629	19	0.210001	1
GO:0043270	positive regulation of ion transport	BP	246	7	0.305783	1
GO:0043271	negative regulation of ion transport	BP	142	3	0.675586	1
GO:0043279	response to alkaloid	BP	104	4	0.254543	1
GO:0044057	regulation of system process	BP	545	20	0.0699825	1
GO:0044070	regulation of anion transport	BP	87	1	0.82987	1
GO:0044282	small molecule catabolic process	BP	420	8	0.590634	1
GO:0044283	small molecule biosynthetic process	BP	707	8	0.977169	1
GO:0045184	establishment of protein localization	BP	1973	49	0.180986	1
GO:0045471	response to ethanol	BP	121	6	0.066152	1
GO:0045776	negative regulation of blood pressure	BP	43	0	1	1
GO:0045915	positive regulation of catecholamine metabolic process	BP	4	0	1	1
GO:0045933	positive regulation of muscle contraction	BP	47	0	1	1
GO:0045964	positive regulation of dopamine metabolic process	BP	4	0	1	1
GO:0045987	positive regulation of smooth muscle contraction	BP	32	0	1	1
GO:0046394	carboxylic acid biosynthetic process	BP	392	7	0.69408	1
GO:0046395	carboxylic acid catabolic process	BP	260	5	0.595547	1
GO:0046677	response to antibiotic	BP	310	10	0.184436	1
GO:0046717	acid secretion	BP	111	1	0.895619	1
GO:0046887	positive regulation of hormone secretion	BP	125	7	0.0289186	1
GO:0046942	carboxylic acid transport	BP	300	9	0.157571	1
GO:0048148	behavioral response to cocaine	BP	19	0	1	1
GO:0050432	catecholamine secretion	BP	61	4	0.0418768	1
GO:0050433	regulation of catecholamine secretion	BP	60	4	0.0378941	1
GO:0050714	positive regulation of protein secretion	BP	238	7	0.259941	1
GO:0050796	regulation of insulin secretion	BP	167	9	0.0444329	1
GO:0050804	modulation of chemical synaptic transmission	BP	405	14	0.300406	1
GO:0050806	positive regulation of synaptic transmission	BP	156	7	0.202793	1
GO:0050818	regulation of coagulation	BP	81	5	0.0281271	1
GO:0050819	negative regulation of coagulation	BP	55	2	0.286272	1
GO:0050865	regulation of cell activation	BP	498	18	0.0290713	1
GO:0050866	negative regulation of cell activation	BP	178	8	0.0429913	1
GO:0051046	regulation of secretion	BP	743	25	0.043659	1
GO:0051048	negative regulation of secretion	BP	208	6	0.284857	1
GO:0051049	regulation of transport	BP	1734	44	0.30079	1
GO:0051050	positive regulation of transport	BP	900	26	0.134627	1
GO:0051051	negative regulation of transport	BP	468	12	0.296532	1
GO:0051173	positive regulation of nitrogen compound metabolic process	BP	2964	82	0.0891257	1
GO:0051222	positive regulation of protein transport	BP	387	10	0.350176	1
GO:0051241	negative regulation of multicellular organismal process	BP	1197	36	0.0837951	1
GO:0051588	regulation of neurotransmitter transport	BP	131	3	0.638023	1
GO:0051589	negative regulation of neurotransmitter transport	BP	20	2	0.0934094	1
GO:0051704	multi-organism process	BP	2249	57	0.0364083	1
GO:0051937	catecholamine transport	BP	74	4	0.0755533	1
GO:0051952	regulation of amine transport	BP	92	5	0.0380762	1
GO:0051953	negative regulation of amine transport	BP	25	1	0.395786	1
GO:0051955	regulation of amino acid transport	BP	32	1	0.461524	1
GO:0051956	negative regulation of amino acid transport	BP	12	1	0.257083	1
GO:0051957	positive regulation of amino acid transport	BP	17	0	1	1
GO:0060078	regulation of postsynaptic membrane potential	BP	131	5	0.368468	1
GO:0060080	inhibitory postsynaptic potential	BP	16	0	1	1
GO:0060359	response to ammonium ion	BP	125	4	0.349426	1
GO:0061041	regulation of wound healing	BP	131	7	0.0325113	1
GO:0061045	negative regulation of wound healing	BP	71	2	0.501232	1
GO:0061528	aspartate secretion	BP	1	0	1	1
GO:0070201	regulation of establishment of protein localization	BP	686	23	0.0450149	1
GO:0070459	prolactin secretion	BP	8	1	0.172489	1
GO:0070471	uterine smooth muscle contraction	BP	10	0	1	1
GO:0070472	regulation of uterine smooth muscle contraction	BP	9	0	1	1
GO:0070474	positive regulation of uterine smooth muscle contraction	BP	7	0	1	1
GO:0070482	response to oxygen levels	BP	330	14	0.0311265	1
GO:0070527	platelet aggregation	BP	54	2	0.395423	1
GO:0071702	organic substance transport	BP	2611	69	0.0314069	1
GO:0071705	nitrogen compound transport	BP	2214	60	0.034862	1
GO:0072329	monocarboxylic acid catabolic process	BP	128	2	0.740941	1
GO:0072330	monocarboxylic acid biosynthetic process	BP	279	7	0.3427	1
GO:0072347	response to anesthetic	BP	73	3	0.271068	1
GO:0090257	regulation of muscle system process	BP	244	8	0.220748	1
GO:0090277	positive regulation of peptide hormone secretion	BP	91	5	0.0858416	1
GO:0090330	regulation of platelet aggregation	BP	17	2	0.11168	1
GO:0090331	negative regulation of platelet aggregation	BP	11	0	1	1
GO:0097151	positive regulation of inhibitory postsynaptic potential	BP	7	0	1	1
GO:0097164	ammonium ion metabolic process	BP	188	3	0.742075	1
GO:0098828	modulation of inhibitory postsynaptic potential	BP	7	0	1	1
GO:0098916	anterograde trans-synaptic signaling	BP	663	20	0.369823	1
GO:0099177	regulation of trans-synaptic signaling	BP	406	14	0.301691	1
GO:0099536	synaptic signaling	BP	675	20	0.399471	1
GO:0099537	trans-synaptic signaling	BP	670	20	0.38889	1
GO:0099565	chemical synaptic transmission, postsynaptic	BP	105	4	0.39758	1
GO:1900047	negative regulation of hemostasis	BP	52	2	0.276333	1
GO:1901565	organonitrogen compound catabolic process	BP	1170	31	0.155664	1
GO:1901615	organic hydroxy compound metabolic process	BP	493	10	0.622277	1
GO:1902722	positive regulation of prolactin secretion	BP	3	1	0.124898	1
GO:1903034	regulation of response to wounding	BP	155	7	0.0808606	1
GO:1903035	negative regulation of response to wounding	BP	83	2	0.6199	1
GO:1903530	regulation of secretion by cell	BP	687	24	0.0314323	1
GO:1903531	negative regulation of secretion by cell	BP	184	6	0.203498	1
GO:1903792	negative regulation of anion transport	BP	25	1	0.482337	1
GO:1903793	positive regulation of anion transport	BP	46	0	1	1
GO:1904448	regulation of aspartate secretion	BP	1	0	1	1
GO:1904450	positive regulation of aspartate secretion	BP	1	0	1	1
GO:1904951	positive regulation of establishment of protein localization	BP	421	10	0.46798	1
GO:1905114	cell surface receptor signaling pathway involved in cell-cell signaling	BP	543	19	0.229061	1
GO:2001023	regulation of response to drug	BP	99	3	0.340357	1
GO:2001024	negative regulation of response to drug	BP	34	1	0.507673	1
GO:0001816	cytokine production	BP	680	20	0.0631374	1
GO:0002237	response to molecule of bacterial origin	BP	326	9	0.198433	1
GO:0006066	alcohol metabolic process	BP	335	4	0.907803	1
GO:0006497	protein lipidation	BP	81	1	0.788028	1
GO:0006869	lipid transport	BP	349	8	0.396881	1
GO:0006897	endocytosis	BP	655	14	0.668655	1
GO:0006909	phagocytosis	BP	233	9	0.115805	1
GO:0006911	phagocytosis, engulfment	BP	42	2	0.306136	1
GO:0006996	organelle organization	BP	3565	92	0.0851127	1
GO:0007033	vacuole organization	BP	149	4	0.400107	1
GO:0007040	lysosome organization	BP	57	3	0.112043	1
GO:0007186	G protein-coupled receptor signaling pathway	BP	1226	17	0.809614	1
GO:0007187	G protein-coupled receptor signaling pathway, coupled to cyclic nucleotide second messenger	BP	245	7	0.254962	1
GO:0007188	adenylate cyclase-modulating G protein-coupled receptor signaling pathway	BP	215	5	0.507202	1
GO:0007189	adenylate cyclase-activating G protein-coupled receptor signaling pathway	BP	135	2	0.777313	1
GO:0007265	Ras protein signal transduction	BP	396	11	0.466678	1
GO:0007266	Rho protein signal transduction	BP	183	9	0.0606507	1
GO:0007584	response to nutrient	BP	204	4	0.718843	1
GO:0008202	steroid metabolic process	BP	307	6	0.595099	1
GO:0008203	cholesterol metabolic process	BP	139	3	0.579502	1
GO:0009607	response to biotic stimulus	BP	884	19	0.278105	1
GO:0009617	response to bacterium	BP	580	12	0.344232	1
GO:0009991	response to extracellular stimulus	BP	487	12	0.414528	1
GO:0010256	endomembrane system organization	BP	385	9	0.515424	1
GO:0010324	membrane invagination	BP	59	2	0.45558	1
GO:0010742	macrophage derived foam cell differentiation	BP	36	0	1	1
GO:0010743	regulation of macrophage derived foam cell differentiation	BP	30	0	1	1
GO:0010745	negative regulation of macrophage derived foam cell differentiation	BP	13	0	1	1
GO:0010874	regulation of cholesterol efflux	BP	36	0	1	1
GO:0010875	positive regulation of cholesterol efflux	BP	15	0	1	1
GO:0010876	lipid localization	BP	383	8	0.520343	1
GO:0010878	cholesterol storage	BP	17	0	1	1
GO:0010883	regulation of lipid storage	BP	45	0	1	1
GO:0010885	regulation of cholesterol storage	BP	15	0	1	1
GO:0010887	negative regulation of cholesterol storage	BP	8	0	1	1
GO:0010888	negative regulation of lipid storage	BP	19	0	1	1
GO:0015748	organophosphate ester transport	BP	98	1	0.893641	1
GO:0015914	phospholipid transport	BP	73	1	0.840595	1
GO:0015918	sterol transport	BP	107	0	1	1
GO:0016050	vesicle organization	BP	303	9	0.204058	1
GO:0016125	sterol metabolic process	BP	157	3	0.664122	1
GO:0016197	endosomal transport	BP	198	2	0.946024	1
GO:0019915	lipid storage	BP	66	0	1	1
GO:0019932	second-messenger-mediated signaling	BP	423	10	0.52246	1
GO:0019933	cAMP-mediated signaling	BP	182	2	0.908593	1
GO:0019935	cyclic-nucleotide-mediated signaling	BP	208	2	0.945785	1
GO:0022607	cellular component assembly	BP	2828	62	0.656654	1
GO:0030301	cholesterol transport	BP	97	0	1	1
GO:0031667	response to nutrient levels	BP	455	10	0.564157	1
GO:0032365	intracellular lipid transport	BP	34	0	1	1
GO:0032366	intracellular sterol transport	BP	23	0	1	1
GO:0032367	intracellular cholesterol transport	BP	23	0	1	1
[truncated: 21,463 more rows]

## Sheet: Table S7
Closest_TSS_gene_name	cpg	Discovery Cohort p value	Validation Cohort p value
[truncated: 359 more rows]
